# Supplementary material for: Assessment of immunity to polio among Rohingya children in Cox’s Bazar, Bangladesh, 2018: A cross-sectional survey
Source: PLoS Med. 2020 Mar 31;17(3):e1003070. doi: 10.1371/journal.pmed.1003070 (PMC7108688; doi:10.1371/journal.pmed.1003070)
Supplement: S1 Data — (XLSX) [file pmed.1003070.s001.xlsx]

## Sheet: Nayapara
PID	Nosamplereason	household_id	camp	cluster	clustersize	hhpercluster	kidsperhh_young	hh_id	child_id	makeshift_wt	wholehh	num_age0to5mo	num_age6to11mo	num_age1to6y	Registered/unregistered	sex	name	agemo	relationshiptochild	arrivebangladesh	DBSstatus	addmedrecords	OPV	PCV	penta	Td	MR	BCG	IPV	OCV	nocards	measles_disease	bcgscar	questionnairestatus	barcode	Date	HHcamp	fever	diptheria_disease	team_number	whotookchild	bornbangla	kidsperhh_old	ageyrs	Sabin1	Sabin2	Sabin3	P1COMMENT	P2COMMENT
2-000-101-004	4.Other_child fasting	2-000-101	NYP	0	.	.	.	101	4	.	6	0	0	1	Registered	male	Faruk	.	1	1	#N/A	9	FALSE	FALSE	FALSE	FALSE	FALSE	FALSE	FALSE	FALSE	TRUE	5	0	0	#N/A	2018-05-17	#N/A	0	5	6	11	1-Yes	2	11	.	.	.
2-000-101-006	6.insufficient for test	2-000-101	NYP	0	.	.	1	101	6	.	6	0	0	1	Registered	male	Osman	61	1	1	4. No polio - VPD only	9	FALSE	FALSE	FALSE	FALSE	FALSE	FALSE	FALSE	FALSE	TRUE	5	0	1	1172	2018-05-17	#N/A	0	5	6	1	1-Yes	.	5	.	.	.
2-000-102-002	0	2-000-102	NYP	0	.	.	1	102	2	.	2	0	0	1	Registered	male	Sukkur	71	1	1	1. Adequate polio and VPD	1 3 5	TRUE	FALSE	TRUE	FALSE	TRUE	FALSE	FALSE	FALSE	FALSE	5	1	1	1190	2018-05-22	#N/A	1	5	6	1	1-Yes	.	5	5.83	3.5	2.5
2-000-103-005	4.Other_child fasting	2-000-103	NYP	0	.	.	.	103	5	696	7	0	0	0	Registered	male	Faruk	.	1	1	#N/A	1 5 6	TRUE	FALSE	FALSE	FALSE	TRUE	TRUE	FALSE	FALSE	FALSE	5	0	0	#N/A	2018-05-23	#N/A	0	5	6	11	1-Yes	3	12	.	.	.
2-000-104-008	4.Other_child fasting	2-000-104	NYP	0	.	.	.	104	8	411.95	8	0	0	0	Registered	female	Habiba	.	1	1	#N/A	5 6	FALSE	FALSE	FALSE	FALSE	TRUE	TRUE	FALSE	FALSE	FALSE	5	0	0	#N/A	2018-05-20	#N/A	0	5	6	11	1-Yes	1	13	.	.	.
2-000-105-007	4.Other_child fasting	2-000-105	NYP	0	.	.	.	105	7	.	9	0	0	1	Registered	female	Samsunahar	.	1	1	#N/A	9	FALSE	FALSE	FALSE	FALSE	FALSE	FALSE	FALSE	FALSE	TRUE	5	0	0	#N/A	2018-05-23	#N/A	1	5	6	11	1-Yes	2	12	.	.	.
2-000-105-009	0	2-000-105	NYP	0	.	.	1	105	9	.	9	0	0	1	Registered	female	Senuara	47	1	1	1. Adequate polio and VPD	9	FALSE	FALSE	FALSE	FALSE	FALSE	FALSE	FALSE	FALSE	TRUE	5	1	1	1195	2018-05-23	#N/A	1	5	6	1	1-Yes	.	3	5.5	4.17	4.5
2-000-106-004	4.Other_child fasting	2-000-106	NYP	0	.	.	.	106	4	.	5	0	0	1	Registered	male	Kobir	.	1	1	#N/A	1 3 5 6	TRUE	FALSE	TRUE	FALSE	TRUE	TRUE	FALSE	FALSE	FALSE	5	1	0	#N/A	2018-05-26	#N/A	0	5	6	11	1-Yes	2	8	.	.	.
2-000-106-005	0	2-000-106	NYP	0	.	.	1	106	5	.	5	0	0	1	Registered	female	Jannat	38	1	1	5. Small for polio but sent	1 2 3 5 6 7	TRUE	TRUE	TRUE	FALSE	TRUE	TRUE	TRUE	FALSE	FALSE	5	1	1	1452	2018-05-26	#N/A	0	5	6	3	1-Yes	.	3	5.5	6.5	3.17
2-000-107-007	4.Other_child fasting	2-000-107	NYP	0	.	.	.	107	7	.	7	0	0	0	Registered	male	Abdullah	.	1	1	#N/A	1 5 6	TRUE	FALSE	FALSE	FALSE	TRUE	TRUE	FALSE	FALSE	FALSE	5	0	0	#N/A	2018-05-17	#N/A	0	5	6	11	1-Yes	2	8	.	.	.
2-000-108-005	4.Other_child fasting	2-000-108	NYP	0	.	.	.	108	5	.	7	1	0	0	Registered	male	Osman	.	1	1	#N/A	1 5 6	TRUE	FALSE	FALSE	FALSE	TRUE	TRUE	FALSE	FALSE	FALSE	5	1	0	#N/A	2018-05-19	#N/A	1	5	6	11	1-Yes	3	13	.	.	.
2-000-109-003	4.Other_child fasting	2-000-109	NYP	0	.	.	.	109	3	169.29	4	0	0	1	Registered	male	Shakil	.	1	1	#N/A	9	FALSE	FALSE	FALSE	FALSE	FALSE	FALSE	FALSE	FALSE	TRUE	5	1	0	#N/A	2018-05-26	#N/A	0	5	6	.	1-Yes	1	8	.	.	.
2-000-109-004	6.insufficient for test	2-000-109	NYP	0	.	.	1	109	4	.	4	0	0	1	Registered	female	Sahenur	61	1	1	1. Adequate polio and VPD	9	FALSE	FALSE	FALSE	FALSE	FALSE	FALSE	FALSE	FALSE	TRUE	5	1	1	1453	2018-05-26	#N/A	0	5	6	.	1-Yes	.	5	2.5	2.5	2.5	QNS	QNS
2-000-110-003	0	2-000-110	NYP	0	.	.	3	110	3	.	5	0	1	2	Registered	male	Rahim	50	1	1	1. Adequate polio and VPD	9	FALSE	FALSE	FALSE	FALSE	FALSE	FALSE	FALSE	FALSE	TRUE	5	1	1	1174	2018-05-17	#N/A	1	5	6	1	1-Yes	.	4	4.83	4.17	3.17
2-000-111-003	0	2-000-111	NYP	0	.	.	1	111	3	.	4	1	0	1	Registered	male	Arfan	30	1	1	1. Adequate polio and VPD	1 2 3 5 6 7	TRUE	TRUE	TRUE	FALSE	TRUE	TRUE	TRUE	FALSE	FALSE	5	1	1	1177	2018-05-17	#N/A	1	5	6	1	1-Yes	.	2	7.83	5.83	7.83
2-000-112-003	0	2-000-112	NYP	0	.	.	2	112	3	.	4	0	0	2	Registered	female	Farjana	74	1	1	1. Adequate polio and VPD	1 3 5 6	TRUE	FALSE	TRUE	FALSE	TRUE	TRUE	FALSE	FALSE	FALSE	5	1	1	1179	2018-05-19	#N/A	0	5	6	1	1-Yes	.	6	9.5	7.17	6.83
2-000-113-003	4.Other_child fasting	2-000-113	NYP	0	.	.	.	113	3	.	6	0	0	1	Registered	female	Habiba	.	1	1	#N/A	9	FALSE	FALSE	FALSE	FALSE	FALSE	FALSE	FALSE	FALSE	TRUE	5	1	0	#N/A	2018-05-20	#N/A	1	5	6	1	1-Yes	3	14	.	.	.
2-000-113-006	0	2-000-113	NYP	0	.	.	1	113	6	.	6	0	0	1	Registered	male	Kamrul	23	1	1	5. Small for polio but sent	1 2 3 5 6	TRUE	TRUE	TRUE	FALSE	TRUE	TRUE	FALSE	FALSE	FALSE	5	1	1	1183	2018-05-20	#N/A	0	5	6	1	1-Yes	.	1	5.83	3.83	3.5
2-000-114-004	4.Other_child fasting	2-000-114	NYP	0	.	.	.	114	4	.	6	0	0	1	Registered	female	Toslima	.	1	1	#N/A	9	FALSE	FALSE	FALSE	FALSE	FALSE	FALSE	FALSE	FALSE	TRUE	5	0	0	#N/A	2018-05-21	#N/A	0	5	6	11	1-Yes	2	14	.	.	.
2-000-114-006	0	2-000-114	NYP	0	.	.	1	114	6	.	6	0	0	1	Registered	male	Sowroar	29	1	1	5. Small for polio but sent	1 2 3 5 6	TRUE	TRUE	TRUE	FALSE	TRUE	TRUE	FALSE	FALSE	FALSE	5	1	1	1186	2018-05-21	#N/A	0	5	6	1	1-Yes	.	2	9.83	4.5	6.83
2-000-115-004	4.Other_child fasting	2-000-115	NYP	0	.	.	.	115	4	115.36	8	1	0	1	Registered	female	Taj	.	1	1	#N/A	9	FALSE	FALSE	FALSE	FALSE	FALSE	FALSE	FALSE	FALSE	TRUE	5	1	0	#N/A	2018-05-24	#N/A	0	5	6	11	1-Yes	3	14	.	.	.
2-000-115-007	6.insufficient for test	2-000-115	NYP	0	.	.	1	115	7	.	8	1	0	1	Registered	male	Arfat	57	1	1	#N/A	9	FALSE	FALSE	FALSE	FALSE	FALSE	FALSE	FALSE	FALSE	TRUE	5	1	1	1198	2018-05-24	#N/A	1	5	6	3	1-Yes	.	4	.	.	.
2-000-117-007	4.Other_child fasting	2-000-117	NYP	0	.	.	.	117	7	.	7	0	0	0	Registered	female	Sakwatara	.	1	1	#N/A	1 5 6	TRUE	FALSE	FALSE	FALSE	TRUE	TRUE	FALSE	FALSE	FALSE	5	99	0	#N/A	2018-05-24	#N/A	0	5	6	11	1-Yes	1	12	.	.	.
2-000-118-006	4.Other_child fasting	2-000-118	NYP	0	.	.	.	118	6	.	7	0	0	0	Registered	female	Nasima	.	1	1	#N/A	5	FALSE	FALSE	FALSE	FALSE	TRUE	FALSE	FALSE	FALSE	FALSE	5	1	0	#N/A	2018-05-17	#N/A	1	5	6	11	1-Yes	2	13	.	.	.
2-000-119-004	6.insufficient for test	2-000-119	NYP	0	.	.	3	119	4	.	5	0	0	3	Registered	male	Shad	48	1	1	No sample?	9	FALSE	FALSE	FALSE	FALSE	FALSE	FALSE	FALSE	FALSE	TRUE	5	1	1	1180	2018-05-19	#N/A	0	5	6	1	1-Yes	.	4	.	.	.
2-000-120-002	4.Other_child fasting	2-000-120	NYP	0	.	.	.	120	2	.	6	0	0	3	Registered	male	Sohel	.	7	1	#N/A	1 5 6	TRUE	FALSE	FALSE	FALSE	TRUE	TRUE	FALSE	FALSE	FALSE	5	1	0	#N/A	2018-05-24	#N/A	0	5	6	11	1-Yes	1	14	.	.	.
2-000-120-006	6.insufficient for test	2-000-120	NYP	0	.	.	3	120	6	.	6	0	0	3	Registered	female	Mukarama	23	1	1	4. No polio - VPD only	9	FALSE	FALSE	FALSE	FALSE	FALSE	FALSE	FALSE	FALSE	TRUE	5	1	1	1451	2018-05-24	#N/A	0	5	6	.	1-Yes	.	1	.	.	.
2-000-121-007	4.Other_child fasting	2-000-121	NYP	0	.	.	.	121	7	.	8	0	0	0	Registered	male	Kashim	.	1	1	#N/A	1 5 6	TRUE	FALSE	FALSE	FALSE	TRUE	TRUE	FALSE	FALSE	FALSE	5	99	0	#N/A	2018-05-20	#N/A	0	5	6	11	1-Yes	2	14	.	.	.
2-000-122-005	4.Other_child fasting	2-000-122	NYP	0	.	.	.	122	5	.	6	0	0	1	Registered	female	Fatema	.	1	1	#N/A	1 6	TRUE	FALSE	FALSE	FALSE	FALSE	TRUE	FALSE	FALSE	FALSE	5	1	0	#N/A	2018-05-19	#N/A	0	5	6	11	1-Yes	2	9	.	.	.
2-000-122-006	0	2-000-122	NYP	0	.	.	1	122	6	.	6	0	0	1	Registered	female	Kolima	41	1	1	1. Adequate polio and VPD	1 3 5 6	TRUE	FALSE	TRUE	FALSE	TRUE	TRUE	FALSE	FALSE	FALSE	5	1	1	1181	2018-05-19	#N/A	0	5	6	1	1-Yes	.	3	6.83	5.83	4.5
2-000-123-004	4.Other_child fasting	2-000-123	NYP	0	.	.	.	123	4	.	10	0	0	1	Registered	female	Fatema	.	1	1	#N/A	5	FALSE	FALSE	FALSE	FALSE	TRUE	FALSE	FALSE	FALSE	FALSE	5	0	0	#N/A	2018-05-24	#N/A	1	5	6	.	1-Yes	4	14	.	.	.
2-000-123-008	6.insufficient for test	2-000-123	NYP	0	.	.	1	123	8	.	10	0	0	1	Registered	female	Kadizatul	60	1	1	#N/A	9	FALSE	FALSE	FALSE	FALSE	FALSE	FALSE	FALSE	FALSE	TRUE	5	1	1	1197	2018-05-24	#N/A	1	5	6	1	1-Yes	.	5	.	.	.
2-000-125-005	0	2-000-125	NYP	0	.	.	1	125	5	.	5	0	0	1	Registered	female	Sumaya	17	1	1	5. Small for polio but sent	5 6	FALSE	FALSE	FALSE	FALSE	TRUE	TRUE	FALSE	FALSE	FALSE	5	1	1	1178	2018-05-19	#N/A	0	5	6	1	1-Yes	.	1	4.83	2.5	3.17
2-000-126-004	0	2-000-126	NYP	0	.	.	2	126	4	.	4	0	0	2	Registered	male	Kayas	24	1	1	1. Adequate polio and VPD	9	FALSE	FALSE	FALSE	FALSE	FALSE	FALSE	FALSE	FALSE	TRUE	5	0	1	1192	2018-05-23	#N/A	1	5	6	1	1-Yes	.	2	5.17	2.83	7.17
2-000-127-003	4.Other_child fasting	2-000-127	NYP	0	.	.	.	127	3	.	5	1	0	1	Registered	male	Ebrahim	.	1	1	#N/A	9	FALSE	FALSE	FALSE	FALSE	FALSE	FALSE	FALSE	FALSE	TRUE	5	1	0	#N/A	2018-05-20	#N/A	0	5	6	11	1-Yes	1	7	.	.	.
2-000-127-004	0	2-000-127	NYP	0	.	.	1	127	4	.	5	1	0	1	Registered	female	Rabia	58	1	1	5. Small for polio but sent	9	FALSE	FALSE	FALSE	FALSE	FALSE	FALSE	FALSE	FALSE	TRUE	5	1	1	1184	2018-05-20	#N/A	0	5	6	5	1-Yes	.	4	3.5	7.5	2.5
2-000-128-003	4.Other_child fasting	2-000-128	NYP	0	.	.	.	128	3	529.08	5	0	0	2	Registered	male	Ayas	.	1	1	#N/A	1 5 6	TRUE	FALSE	FALSE	FALSE	TRUE	TRUE	FALSE	FALSE	FALSE	5	1	0	#N/A	2018-05-20	#N/A	0	5	6	1	1-Yes	1	9	.	.	.
2-000-128-004	6.insufficient for test	2-000-128	NYP	0	.	.	2	128	4	.	5	0	0	2	Registered	male	MD Rasel	65	1	1	1. Adequate polio and VPD	1 3 5 6	TRUE	FALSE	TRUE	FALSE	TRUE	TRUE	FALSE	FALSE	FALSE	5	1	1	1185	2018-05-20	#N/A	0	5	6	1	1-Yes	.	5	2.5	2.5	2.5	QNS	QNS
2-000-129-004	0	2-000-129	NYP	0	.	.	2	129	4	.	4	0	0	2	Registered	female	Aysha	33	1	1	5. Small for polio but sent	1 2 3	TRUE	TRUE	TRUE	FALSE	FALSE	FALSE	FALSE	FALSE	FALSE	5	1	1	1189	2018-05-22	#N/A	1	5	6	.	1-Yes	.	2	3.17	2.5	2.5
2-000-131-006	4.Other_child fasting	2-000-131	NYP	0	.	.	.	131	6	.	6	0	0	0	Registered	male	Anwar	.	1	1	#N/A	9	FALSE	FALSE	FALSE	FALSE	FALSE	FALSE	FALSE	FALSE	TRUE	5	1	0	#N/A	2018-05-17	#N/A	0	5	6	1	1-Yes	1	13	.	.	.
2-000-132-009	4.Other_child fasting	2-000-132	NYP	0	.	.	.	132	9	448.73	9	0	0	0	Registered	male	Faruk	.	1	1	#N/A	1 5 6	TRUE	FALSE	FALSE	FALSE	TRUE	TRUE	FALSE	FALSE	FALSE	5	0	0	#N/A	2018-05-17	#N/A	0	5	6	11	1-Yes	2	11	.	.	.
2-000-133-005	4.Other_child fasting	2-000-133	NYP	0	.	.	.	133	5	431.49	5	0	0	0	Registered	female	Satima	.	1	1	#N/A	1 5 6	TRUE	FALSE	FALSE	FALSE	TRUE	TRUE	FALSE	FALSE	FALSE	5	1	0	#N/A	2018-05-22	#N/A	0	5	6	11	1-Yes	1	13	.	.	.
2-000-134-003	4.Other_child fasting	2-000-134	NYP	0	.	.	.	134	3	.	4	0	0	0	Registered	male	Azizur	.	1	1	#N/A	9	FALSE	FALSE	FALSE	FALSE	FALSE	FALSE	FALSE	FALSE	TRUE	5	1	0	#N/A	2018-05-21	#N/A	0	5	6	11	1-Yes	2	14	.	.	.
2-000-135-003	4.Other_child fasting	2-000-135	NYP	0	.	.	.	135	3	572.38	3	0	0	0	Registered	male	Sohel	.	1	1	#N/A	9	FALSE	FALSE	FALSE	FALSE	FALSE	FALSE	FALSE	FALSE	TRUE	5	1	0	#N/A	2018-05-21	#N/A	0	5	6	1	1-Yes	1	11	.	.	.
2-000-136-007	4.Other_child fasting	2-000-136	NYP	0	.	.	.	136	7	261.18	7	0	0	0	Registered	female	Yeasmin	.	10	1	#N/A	9	FALSE	FALSE	FALSE	FALSE	FALSE	FALSE	FALSE	FALSE	TRUE	5	0	0	#N/A	2018-05-23	#N/A	0	5	6	.	1-Yes	1	10	.	.	.
2-000-137-003	4.Other_child fasting	2-000-137	NYP	0	.	.	.	137	3	.	7	0	0	1	Registered	male	Sayedul	.	1	1	#N/A	1 5 6	TRUE	FALSE	FALSE	FALSE	TRUE	TRUE	FALSE	FALSE	FALSE	5	0	0	#N/A	2018-05-17	#N/A	0	5	6	1	1-Yes	4	14	.	.	.
2-000-137-007	0	2-000-137	NYP	0	.	.	1	137	7	.	7	0	0	1	Registered	female	Anwara	72	1	1	1. Adequate polio and VPD	1 3 5 6	TRUE	FALSE	TRUE	FALSE	TRUE	TRUE	FALSE	FALSE	FALSE	5	0	1	1173	2018-05-17	#N/A	0	5	6	1	1-Yes	.	6	2.83	4.17	3.17
2-000-138-003	0	2-000-138	NYP	0	.	.	1	138	3	.	4	0	0	1	Registered	male	Mahmud	48	1	1	1. Adequate polio and VPD	9	FALSE	FALSE	FALSE	FALSE	FALSE	FALSE	FALSE	FALSE	TRUE	5	1	1	1193	2018-05-23	#N/A	0	5	6	5	1-Yes	.	4	3.5	5.17	3.5
2-000-140-002	4.Other_child fasting	2-000-140	NYP	0	.	.	.	140	2	.	4	0	0	2	Registered	female	Sabikun	.	1	1	#N/A	1 3 5 6	TRUE	FALSE	TRUE	FALSE	TRUE	TRUE	FALSE	FALSE	FALSE	5	1	0	#N/A	2018-05-20	#N/A	0	5	6	11	1-Yes	1	8	.	.	.
2-000-140-003	0	2-000-140	NYP	0	.	.	2	140	3	.	4	0	0	2	Registered	female	Kismotara	66	1	1	5. Small for polio but sent	1 3 5 6	TRUE	FALSE	TRUE	FALSE	TRUE	TRUE	FALSE	FALSE	FALSE	5	1	1	1182	2018-05-20	#N/A	0	5	6	1	1-Yes	.	5	7.17	5.17	6.17
2-000-141-004	0	2-000-141	NYP	0	.	.	1	141	4	.	8	0	0	1	Registered	male	Reaz	73	1	1	5. Small for polio but sent	9	FALSE	FALSE	FALSE	FALSE	FALSE	FALSE	FALSE	FALSE	TRUE	5	0	1	1199	2018-05-24	#N/A	0	5	6	11	1-Yes	.	6	5.83	4.17	5.5
2-000-141-008	4.Other_child fasting	2-000-141	NYP	0	.	.	.	141	8	230.72	8	0	0	1	Registered	male	Mojid	.	1	1	#N/A	9	FALSE	FALSE	FALSE	FALSE	FALSE	FALSE	FALSE	FALSE	TRUE	5	0	0	#N/A	2018-05-24	#N/A	0	5	6	11	1-Yes	2	10	.	.	.
2-000-145-002	0	2-000-145	NYP	0	.	.	1	145	2	.	6	0	0	1	Registered	male	Ridoan	15	1	1	1. Adequate polio and VPD	1 2 3 5 6	TRUE	TRUE	TRUE	FALSE	TRUE	TRUE	FALSE	FALSE	FALSE	5	1	1	1188	2018-05-21	#N/A	0	5	6	.	1-Yes	.	1	9.83	2.5	4.83
2-000-145-006	4.Other_child fasting	2-000-145	NYP	0	.	.	.	145	6	.	6	0	0	1	Registered	male	Jonayed	.	1	1	#N/A	1 5 6	TRUE	FALSE	FALSE	FALSE	TRUE	TRUE	FALSE	FALSE	FALSE	5	1	0	#N/A	2018-05-21	#N/A	0	5	6	11	1-Yes	3	10	.	.	.
2-000-146-004	4.Other_child fasting	2-000-146	NYP	0	.	.	.	146	4	.	4	0	0	0	Registered	female	Rohima	.	7	1	#N/A	9	FALSE	FALSE	FALSE	FALSE	FALSE	FALSE	FALSE	FALSE	TRUE	5	1	0	#N/A	2018-05-21	#N/A	0	5	6	11	1-Yes	1	7	.	.	.
2-000-147-004	4.Other_child fasting	2-000-147	NYP	0	.	.	.	147	4	.	8	0	1	1	Registered	male	Ebrahim	.	1	1	#N/A	9	FALSE	FALSE	FALSE	FALSE	FALSE	FALSE	FALSE	FALSE	TRUE	5	1	0	#N/A	2018-05-17	#N/A	0	5	6	11	1-Yes	2	10	.	.	.
2-000-147-005	0	2-000-147	NYP	0	.	.	2	147	5	.	8	0	1	1	Registered	male	Maruf	55	1	1	1. Adequate polio and VPD	9	FALSE	FALSE	FALSE	FALSE	FALSE	FALSE	FALSE	FALSE	TRUE	5	0	1	1175	2018-05-17	#N/A	0	5	6	11	1-Yes	.	4	6.5	7.5	7.17
2-000-148-009	4.Other_child fasting	2-000-148	NYP	0	.	.	.	148	9	.	10	0	0	0	Registered	male	Yousof	.	1	1	#N/A	1 5 6	TRUE	FALSE	FALSE	FALSE	TRUE	TRUE	FALSE	FALSE	FALSE	5	99	0	#N/A	2018-05-20	#N/A	0	5	6	11	1-Yes	3	9	.	.	.
2-000-149-007	4.Other_child fasting	2-000-149	NYP	0	.	.	.	149	7	464	8	0	0	1	Registered	male	Kamal	.	2	1	#N/A	1 4 5 6	TRUE	FALSE	FALSE	TRUE	TRUE	TRUE	FALSE	FALSE	FALSE	5	0	0	#N/A	2018-05-17	#N/A	0	5	6	11	1-Yes	1	13	.	.	.
2-000-149-008	0	2-000-149	NYP	0	.	.	1	149	8	.	8	0	0	1	Registered	male	Kobir	61	2	1	5. Small for polio but sent	1 3 5 6	TRUE	FALSE	TRUE	FALSE	TRUE	TRUE	FALSE	FALSE	FALSE	5	0	1	1176	2018-05-17	#N/A	0	5	6	1	1-Yes	.	5	8.17	8.17	7.17
2-000-150-003	0	2-000-150	NYP	0	.	.	2	150	3	.	4	0	0	2	Registered	male	Nazibur	49	1	1	1. Adequate polio and VPD	5	FALSE	FALSE	FALSE	FALSE	TRUE	FALSE	FALSE	FALSE	FALSE	5	1	1	1196	2018-05-24	#N/A	0	5	6	.	1-Yes	.	4	6.5	6.83	10.5
2-000-152-004	0	2-000-152	NYP	0	.	.	1	152	4	.	4	0	0	1	Registered	male	Ayas	25	1	1	1. Adequate polio and VPD	1 2 3 5	TRUE	TRUE	TRUE	FALSE	TRUE	FALSE	FALSE	FALSE	FALSE	2	1	1	1194	2018-05-23	#N/A	0	5	6	1	1-Yes	.	2	3.5	2.5	2.5
2-000-153-003	6.insufficient for test	2-000-153	NYP	0	.	.	1	153	3	.	4	1	0	1	Registered	female	Afifa	58	1	1	1. Adequate polio and VPD	9	FALSE	FALSE	FALSE	FALSE	FALSE	FALSE	FALSE	FALSE	TRUE	5	1	1	1420	2018-05-28	#N/A	1	5	2	11	1-Yes	.	4	2.5	2.5	2.5	QNS	QNS
2-000-155-005	4.Other_child fasting	2-000-155	NYP	0	.	.	.	155	5	213.77	9	0	0	2	Registered	female	Kulsom	.	1	1	#N/A	1 4 5 6	TRUE	FALSE	FALSE	TRUE	TRUE	TRUE	FALSE	FALSE	FALSE	5	1	0	#N/A	2018-05-21	#N/A	0	5	6	11	1-Yes	4	11	.	.	.
2-000-155-007	0	2-000-155	NYP	0	.	.	2	155	7	.	9	0	0	2	Registered	male	Rasel	62	1	1	1. Adequate polio and VPD	1 3 5 6	TRUE	FALSE	TRUE	FALSE	TRUE	TRUE	FALSE	FALSE	FALSE	5	1	1	1187	2018-05-21	#N/A	0	5	6	2	1-Yes	.	5	7.17	7.5	9.83
2-000-157-003	4.Other_child fasting	2-000-157	NYP	0	.	.	.	157	3	643.14	3	0	0	0	Registered	male	Sanaullah	.	7	1	#N/A	5	FALSE	FALSE	FALSE	FALSE	TRUE	FALSE	FALSE	FALSE	FALSE	5	0	0	#N/A	2018-05-23	#N/A	0	5	6	11	1-Yes	1	12	.	.	.
2-000-158-004	5.Interview only	2-000-158	NYP	0	.	.	1	158	4	.	4	0	1	0	Registered	male	Alomgir	10	1	1	#N/A	2 3 5 6	FALSE	TRUE	TRUE	FALSE	TRUE	TRUE	FALSE	FALSE	FALSE	5	1	1	#N/A	2018-05-21	#N/A	0	5	6	.	1-Yes	.	0	.	.	.
2-000-159-002	4.Other_child fasting	2-000-159	NYP	0	.	.	.	159	2	.	4	1	0	0	Registered	female	Sumira	.	1	1	#N/A	9	FALSE	FALSE	FALSE	FALSE	FALSE	FALSE	FALSE	FALSE	TRUE	5	1	0	#N/A	2018-05-17	#N/A	0	5	6	.	1-Yes	1	11	.	.	.
2-000-160-003	0	2-000-160	NYP	0	.	.	2	160	3	.	5	1	0	2	Registered	male	Jobyir	61	2	1	1. Adequate polio and VPD	1 3 5 6	TRUE	FALSE	TRUE	FALSE	TRUE	TRUE	FALSE	FALSE	FALSE	5	1	1	1454	2018-05-26	#N/A	0	5	6	2	1-Yes	.	5	4.17	4.5	2.5
2-000-161-003	0	2-000-161	NYP	0	.	.	2	161	3	.	4	0	0	2	Unreg - AugtoDec31	male	Rezuan	47	1	4	5. Small for polio but sent	9	FALSE	FALSE	FALSE	FALSE	FALSE	FALSE	FALSE	FALSE	TRUE	5	1	1	1191	2018-05-22	#N/A	0	5	6	.	0-No	.	3	7.17	10.5	10.17
2-000-162-004	4.Other_child fasting	2-000-162	NYP	0	.	.	.	162	4	.	9	0	1	2	Registered	female	Jannatara	.	1	1	#N/A	1 5 6	TRUE	FALSE	FALSE	FALSE	TRUE	TRUE	FALSE	FALSE	FALSE	5	1	0	#N/A	2018-05-26	#N/A	0	5	6	11	1-Yes	3	11	.	.	.
2-000-162-009	1.Not at home	2-000-162	NYP	0	.	.	3	162	9	.	9	0	1	2	Registered	female	Sadia	48	3	3	#N/A	9	FALSE	FALSE	FALSE	FALSE	FALSE	FALSE	FALSE	FALSE	TRUE	5	99	1	#N/A	2018-05-26	#N/A	0	5	6	5	0-No	.	4	.	.	.
2-000-163-008	4.Other_child fasting	2-000-163	NYP	0	.	.	.	163	8	.	9	0	0	0	Registered	female	Esmotara	.	1	1	#N/A	1 5 6	TRUE	FALSE	FALSE	FALSE	TRUE	TRUE	FALSE	FALSE	FALSE	5	1	0	#N/A	2018-05-20	#N/A	0	5	6	1	1-Yes	2	10	.	.	.
2-000-164-004	4.Other_child fasting	2-000-164	NYP	0	.	.	.	164	4	312.83	4	0	0	0	Unreg - AugtoDec31	female	Kolima	.	1	3	#N/A	5	FALSE	FALSE	FALSE	FALSE	TRUE	FALSE	FALSE	FALSE	FALSE	5	1	0	#N/A	2018-05-17	#N/A	0	5	6	.	0-No	1	9	.	.	.
2-000-167-005	4.Other_child fasting	2-000-167	NYP	0	.	.	.	167	5	.	7	0	0	0	Registered	male	Eman	.	1	1	#N/A	1 5 6	TRUE	FALSE	FALSE	FALSE	TRUE	TRUE	FALSE	FALSE	FALSE	5	1	0	#N/A	2018-05-22	#N/A	0	5	6	11	1-Yes	1	13	.	.	.
2-000-168-004	4.Other_child fasting	2-000-168	NYP	0	.	.	.	168	4	.	4	0	0	0	Unreg - AugtoDec31	male	Hifzur	.	1	1	#N/A	9	FALSE	FALSE	FALSE	FALSE	FALSE	FALSE	FALSE	FALSE	TRUE	5	1	0	#N/A	2018-05-23	#N/A	0	5	6	11	1-Yes	3	8	.	.	.
2-000-169-005	4.Other_child fasting	2-000-169	NYP	0	.	.	.	169	5	.	5	0	0	0	Unreg - AugtoDec31	female	Mobersera	.	1	3	#N/A	9	FALSE	FALSE	FALSE	FALSE	FALSE	FALSE	FALSE	FALSE	TRUE	5	1	0	#N/A	2018-05-22	#N/A	1	5	6	11	0-No	2	12	.	.	.
2-000-170-003	4.Other_child fasting	2-000-170	NYP	0	.	.	.	170	3	342.66	3	0	0	0	Unreg - AugtoDec31	male	Abaidulla	.	1	3	#N/A	9	FALSE	FALSE	FALSE	FALSE	FALSE	FALSE	FALSE	FALSE	TRUE	5	1	0	#N/A	2018-05-22	#N/A	0	5	6	11	0-No	1	14	.	.	.
2-000-171-002	4.Other_child fasting	2-000-171	NYP	0	.	.	.	171	2	.	2	0	0	0	Unreg - AugtoDec31	female	Kolima	.	1	1	#N/A	9	FALSE	FALSE	FALSE	FALSE	FALSE	FALSE	FALSE	FALSE	TRUE	5	1	0	#N/A	2018-05-24	#N/A	0	5	6	11	1-Yes	1	9	.	.	.
2-000-172-004	4.Other_child fasting	2-000-172	NYP	0	.	.	.	172	4	.	4	0	0	0	Registered	male	Mdamin	.	1	1	#N/A	9	FALSE	FALSE	FALSE	FALSE	FALSE	FALSE	FALSE	FALSE	TRUE	5	1	0	#N/A	2018-05-27	#N/A	1	5	2	11	1-Yes	1	10	.	.	.
2-000-173-003	0	2-000-173	NYP	0	.	.	2	173	3	.	4	0	0	2	Registered	male	Salam	70	1	1	1. Adequate polio and VPD	9	FALSE	FALSE	FALSE	FALSE	FALSE	FALSE	FALSE	FALSE	TRUE	5	1	1	355	2018-05-17	#N/A	0	5	2	11	1-Yes	.	5	3.83	3.83	2.5
2-000-174-005	4.Other_child fasting	2-000-174	NYP	0	.	.	.	174	5	.	6	0	0	0	Registered	male	Monaf	.	1	1	#N/A	1 6 8	TRUE	FALSE	FALSE	FALSE	FALSE	TRUE	FALSE	TRUE	FALSE	5	1	0	#N/A	2018-05-19	#N/A	0	5	2	11	1-Yes	2	12	.	.	.
2-000-175-006	4.Other_child fasting	2-000-175	NYP	0	.	.	.	175	6	.	9	0	0	3	Registered	female	Sahanaj	.	1	1	#N/A	9	FALSE	FALSE	FALSE	FALSE	FALSE	FALSE	FALSE	FALSE	TRUE	2	1	0	#N/A	2018-05-27	#N/A	0	5	2	11	1-Yes	3	7	.	.	.
2-000-175-007	0	2-000-175	NYP	0	.	.	3	175	7	.	9	0	0	3	Registered	female	Somaiya	63	1	1	1. Adequate polio and VPD	9	FALSE	FALSE	FALSE	FALSE	FALSE	FALSE	FALSE	FALSE	TRUE	5	1	1	1419	2018-05-27	#N/A	1	5	2	1	1-Yes	.	5	7.5	4.5	3.17
2-000-176-006	4.Other_child fasting	2-000-176	NYP	0	.	.	.	176	6	.	9	0	0	2	Registered	male	Anamul	.	1	1	#N/A	1 6 8	TRUE	FALSE	FALSE	FALSE	FALSE	TRUE	FALSE	TRUE	FALSE	5	1	0	#N/A	2018-05-19	#N/A	0	5	2	11	1-Yes	2	14	.	.	.
2-000-176-009	0	2-000-176	NYP	0	.	.	2	176	9	.	9	0	0	2	Registered	female	Habiba	17	1	1	5. Small for polio but sent	1 2 3 6 8	TRUE	TRUE	TRUE	FALSE	FALSE	TRUE	FALSE	TRUE	FALSE	5	1	1	359	2018-05-19	#N/A	0	5	2	4	1-Yes	.	1	6.83	2.5	10.17
2-000-177-002	0	2-000-177	NYP	0	.	.	1	177	2	.	2	0	0	1	Registered	female	Moriam	67	1	1	1. Adequate polio and VPD	1 3 6 8	TRUE	FALSE	TRUE	FALSE	FALSE	TRUE	FALSE	TRUE	FALSE	5	1	1	363	2018-05-20	#N/A	0	5	2	1	1-Yes	.	5	6.17	6.17	6.17
2-000-178-004	0	2-000-178	NYP	0	.	.	2	178	4	.	4	0	0	2	Registered	female	Popy	19	1	1	1. Adequate polio and VPD	1 2 3 5 6	TRUE	TRUE	TRUE	FALSE	TRUE	TRUE	FALSE	FALSE	FALSE	5	1	1	368	2018-05-21	#N/A	0	5	2	1	1-Yes	.	1	8.17	2.5	4.5
2-000-179-004	4.Other_child fasting	2-000-179	NYP	0	.	.	.	179	4	.	5	0	0	1	Registered	male	Alman	.	3	1	#N/A	9	FALSE	FALSE	FALSE	FALSE	FALSE	FALSE	FALSE	FALSE	TRUE	5	1	0	#N/A	2018-05-21	#N/A	0	5	2	11	1-Yes	3	8	.	.	.
2-000-179-005	0	2-000-179	NYP	0	.	.	1	179	5	.	5	0	0	1	Registered	male	Eman	72	3	1	1. Adequate polio and VPD	9	FALSE	FALSE	FALSE	FALSE	FALSE	FALSE	FALSE	FALSE	TRUE	5	0	1	365	2018-05-21	#N/A	1	5	2	11	1-Yes	.	6	5.5	2.5	3.83
2-000-180-003	0	2-000-180	NYP	0	.	.	1	180	3	.	3	0	0	1	Registered	male	Hasan	42	1	1	1. Adequate polio and VPD	1 3 5 6	TRUE	FALSE	TRUE	FALSE	TRUE	TRUE	FALSE	FALSE	FALSE	5	1	1	380	2018-05-23	#N/A	1	5	2	1	1-Yes	.	3	5.83	4.5	4.17
2-000-181-005	4.Other_child fasting	2-000-181	NYP	0	.	.	.	181	5	507.88	5	0	0	0	Registered	male	Nurulislam	.	1	1	#N/A	9	FALSE	FALSE	FALSE	FALSE	FALSE	FALSE	FALSE	FALSE	TRUE	5	1	0	#N/A	2018-05-20	#N/A	1	5	2	11	1-Yes	3	7	.	.	.
2-000-182-005	4.Other_child fasting	2-000-182	NYP	0	.	.	.	182	5	.	5	0	0	0	Registered	female	Ismatara	.	1	1	#N/A	1 5 6 8	TRUE	FALSE	FALSE	FALSE	TRUE	TRUE	FALSE	TRUE	FALSE	5	1	0	#N/A	2018-05-23	#N/A	1	2	2	11	1-Yes	2	12	.	.	.
2-000-183-005	4.Other_child fasting	2-000-183	NYP	0	.	.	.	183	5	.	8	0	0	2	Registered	female	Sabekunnahar	.	1	1	#N/A	1 6	TRUE	FALSE	FALSE	FALSE	FALSE	TRUE	FALSE	FALSE	FALSE	5	1	0	#N/A	2018-05-20	#N/A	0	5	2	11	1-Yes	2	14	.	.	.
2-000-183-008	6.insufficient for test	2-000-183	NYP	0	.	.	2	183	8	.	8	0	0	2	Registered	male	Towhidul	35	1	1	#N/A	1 2 3 6 7	TRUE	TRUE	TRUE	FALSE	FALSE	TRUE	TRUE	FALSE	FALSE	5	1	1	360	2018-05-20	#N/A	0	5	2	1	1-Yes	.	2	.	.	.
2-000-184-003	6.insufficient for test	2-000-184	NYP	0	.	.	1	184	3	.	3	0	0	1	Registered	male	Ebrahim	15	1	1	4. No polio - VPD only	9	FALSE	FALSE	FALSE	FALSE	FALSE	FALSE	FALSE	FALSE	TRUE	5	1	1	354	2018-05-17	#N/A	0	5	2	1	1-Yes	.	1	.	.	.
2-000-185-004	0	2-000-185	NYP	0	.	.	1	185	4	.	7	0	0	1	Registered	female	Rifa	20	1	1	5. Small for polio but sent	1 2 3 5 6 7	TRUE	TRUE	TRUE	FALSE	TRUE	TRUE	TRUE	FALSE	FALSE	5	1	1	1414	2018-05-23	#N/A	0	5	2	6	1-Yes	.	1	8.17	2.5	4.17
2-000-185-007	4.Other_child fasting	2-000-185	NYP	0	.	.	.	185	7	535.81	7	0	0	1	Registered	male	Absar	.	1	1	#N/A	1 5 6	TRUE	FALSE	FALSE	FALSE	TRUE	TRUE	FALSE	FALSE	FALSE	5	1	0	#N/A	2018-05-23	#N/A	1	5	2	1	1-Yes	1	12	.	.	.
2-000-187-005	0	2-000-187	NYP	0	.	.	2	187	5	.	6	0	0	2	Registered	male	Nuruzzaman	37	1	1	5. Small for polio but sent	1 3 5 6 7	TRUE	FALSE	TRUE	FALSE	TRUE	TRUE	TRUE	FALSE	FALSE	5	1	1	357	2018-05-19	#N/A	1	5	2	1	1-Yes	.	3	7.83	4.5	3.83
2-000-188-003	4.Other_child fasting	2-000-188	NYP	0	.	.	.	188	3	.	3	0	0	0	Registered	male	Hosen	.	1	1	#N/A	1 3 5 6 8	TRUE	FALSE	TRUE	FALSE	TRUE	TRUE	FALSE	TRUE	FALSE	3	1	0	#N/A	2018-05-22	#N/A	1	5	2	1	1-Yes	2	7	.	.	.
2-000-189-003	5.Interview only	2-000-189	NYP	0	.	.	1	189	3	.	7	0	1	0	Registered	female	Asma	6	1	1	#N/A	1 2 3 6 7	TRUE	TRUE	TRUE	FALSE	FALSE	TRUE	TRUE	FALSE	FALSE	5	1	1	#N/A	2018-05-23	#N/A	0	5	2	1	1-Yes	.	0	.	.	.
2-000-189-006	4.Other_child fasting	2-000-189	NYP	0	.	.	.	189	6	275.12	7	0	1	0	Registered	male	Dilmohammad	.	1	1	#N/A	9	FALSE	FALSE	FALSE	FALSE	FALSE	FALSE	FALSE	FALSE	TRUE	5	3	0	#N/A	2018-05-23	#N/A	0	5	2	11	1-Yes	2	13	.	.	.
2-000-190-004	4.Other_child fasting	2-000-190	NYP	0	.	.	.	190	4	460.09	5	0	0	0	Registered	female	Sofika	.	1	1	#N/A	9	FALSE	FALSE	FALSE	FALSE	FALSE	FALSE	FALSE	FALSE	TRUE	5	3	0	#N/A	2018-05-21	#N/A	1	5	2	11	1-Yes	3	10	.	.	.
2-000-191-003	4.Other_child fasting	2-000-191	NYP	0	.	.	.	191	3	.	7	0	0	2	Registered	male	Ismail	.	1	1	#N/A	5 6	FALSE	FALSE	FALSE	FALSE	TRUE	TRUE	FALSE	FALSE	FALSE	5	1	0	#N/A	2018-05-22	#N/A	0	5	2	11	1-Yes	3	11	.	.	.
2-000-191-006	0	2-000-191	NYP	0	.	.	2	191	6	.	7	0	0	2	Registered	female	Sajida	73	1	1	1. Adequate polio and VPD	1 3 5 6	TRUE	FALSE	TRUE	FALSE	TRUE	TRUE	FALSE	FALSE	FALSE	5	1	1	373	2018-05-22	#N/A	0	5	2	9	1-Yes	.	6	6.17	6.83	7.5
2-000-193-005	4.Other_child fasting	2-000-193	NYP	0	.	.	.	193	5	.	7	0	0	1	Registered	female	Reseda	.	1	1	#N/A	1 5 6	TRUE	FALSE	FALSE	FALSE	TRUE	TRUE	FALSE	FALSE	FALSE	5	1	0	#N/A	2018-05-22	#N/A	1	5	2	11	1-Yes	3	8	.	.	.
2-000-193-007	0	2-000-193	NYP	0	.	.	1	193	7	.	7	0	0	1	Registered	male	Nurnobi	61	1	1	1. Adequate polio and VPD	1 3 5 6	TRUE	FALSE	TRUE	FALSE	TRUE	TRUE	FALSE	FALSE	FALSE	5	1	1	376	2018-05-22	#N/A	0	5	2	3	1-Yes	.	5	8.83	5.5	7.5
2-000-194-002	4.Other_child fasting	2-000-194	NYP	0	.	.	.	194	2	.	3	0	0	1	Registered	female	Mokadasa	.	1	1	#N/A	1 5 6	TRUE	FALSE	FALSE	FALSE	TRUE	TRUE	FALSE	FALSE	FALSE	5	1	0	#N/A	2018-05-22	#N/A	0	5	2	11	1-Yes	1	9	.	.	.
2-000-194-003	0	2-000-194	NYP	0	.	.	1	194	3	.	3	0	0	1	Registered	female	Noorkayas	77	1	1	1. Adequate polio and VPD	1 3 5 6	TRUE	FALSE	TRUE	FALSE	TRUE	TRUE	FALSE	FALSE	FALSE	5	1	1	377	2018-05-22	#N/A	1	5	2	1	1-Yes	.	6	5.5	4.83	4.17
2-000-195-004	4.Other_child fasting	2-000-195	NYP	0	.	.	.	195	4	.	4	0	0	0	Registered	female	Sajeda	.	1	1	#N/A	1 6 8	TRUE	FALSE	FALSE	FALSE	FALSE	TRUE	FALSE	TRUE	FALSE	2	1	0	#N/A	2018-05-19	#N/A	1	2	2	11	1-Yes	1	10	.	.	.
2-000-196-005	4.Other_child fasting	2-000-196	NYP	0	.	.	.	196	5	.	10	0	0	1	Registered	female	Tasmina	.	1	1	#N/A	9	FALSE	FALSE	FALSE	FALSE	FALSE	FALSE	FALSE	FALSE	TRUE	5	1	0	#N/A	2018-05-23	#N/A	1	5	2	11	1-Yes	5	14	.	.	.
2-000-196-010	0	2-000-196	NYP	0	.	.	1	196	10	.	10	0	0	1	Registered	male	Ridoy	66	1	1	1. Adequate polio and VPD	1 3 5 6	TRUE	FALSE	TRUE	FALSE	TRUE	TRUE	FALSE	FALSE	FALSE	5	1	1	379	2018-05-23	#N/A	1	5	2	1	1-Yes	.	5	8.17	3.17	4.17
2-000-198-003	4.Other_child fasting	2-000-198	NYP	0	.	.	.	198	3	.	6	0	0	1	Registered	male	Rasel	.	1	1	#N/A	1 6 8	TRUE	FALSE	FALSE	FALSE	FALSE	TRUE	FALSE	TRUE	FALSE	5	1	0	#N/A	2018-05-19	#N/A	0	5	2	11	1-Yes	3	12	.	.	.
2-000-198-006	0	2-000-198	NYP	0	.	.	1	198	6	.	6	0	0	1	Registered	male	Saydi	45	1	1	5. Small for polio but sent	3 6 8	FALSE	FALSE	TRUE	FALSE	FALSE	TRUE	FALSE	TRUE	FALSE	5	1	1	356	2018-05-19	#N/A	0	5	2	1	1-Yes	.	3	3.5	5.17	2.5
2-000-199-002	4.Other_child fasting	2-000-199	NYP	0	.	.	.	199	2	.	3	0	0	0	Registered	female	Sajida	.	1	1	#N/A	1 6 8	TRUE	FALSE	FALSE	FALSE	FALSE	TRUE	FALSE	TRUE	FALSE	2	1	0	#N/A	2018-05-19	#N/A	1	5	2	11	1-Yes	2	10	.	.	.
2-000-201-003	0	2-000-201	NYP	0	.	.	1	201	3	.	3	0	0	1	Registered	female	Farhana	39	1	1	1. Adequate polio and VPD	1 3 6	TRUE	FALSE	TRUE	FALSE	FALSE	TRUE	FALSE	FALSE	FALSE	5	0	1	349	2018-05-17	#N/A	1	5	2	2	1-Yes	.	3	8.17	6.83	4.5
2-000-202-004	4.Other_child fasting	2-000-202	NYP	0	.	.	.	202	4	.	7	0	0	3	Registered	male	Hosen	.	1	1	#N/A	1 5 6 8	TRUE	FALSE	FALSE	FALSE	TRUE	TRUE	FALSE	TRUE	FALSE	5	1	0	#N/A	2018-05-23	#N/A	0	5	2	9	1-Yes	2	9	.	.	.
2-000-202-006	0	2-000-202	NYP	0	.	.	3	202	6	.	7	0	0	3	Registered	male	Osman	60	1	1	1. Adequate polio and VPD	1 3 5 6 8	TRUE	FALSE	TRUE	FALSE	TRUE	TRUE	FALSE	TRUE	FALSE	5	1	1	378	2018-05-23	#N/A	0	5	2	1	1-Yes	.	5	3.5	3.5	2.83
2-000-203-004	4.Other_child fasting	2-000-203	NYP	0	.	.	.	203	4	.	4	0	0	0	Registered	male	Mdriaj	.	1	1	#N/A	9	FALSE	FALSE	FALSE	FALSE	FALSE	FALSE	FALSE	FALSE	TRUE	5	1	0	#N/A	2018-05-17	#N/A	1	5	2	1	1-Yes	2	8	.	.	.
2-000-205-002	4.Other_child fasting	2-000-205	NYP	0	.	.	.	205	2	.	3	0	0	1	Registered	male	Rasel	.	1	1	#N/A	9	FALSE	FALSE	FALSE	FALSE	FALSE	FALSE	FALSE	FALSE	TRUE	5	1	0	#N/A	2018-05-21	#N/A	1	5	2	.	1-Yes	1	10	.	.	.
2-000-205-003	0	2-000-205	NYP	0	.	.	1	205	3	.	3	0	0	1	Registered	male	Faysal	53	1	1	1. Adequate polio and VPD	9	FALSE	FALSE	FALSE	FALSE	FALSE	FALSE	FALSE	FALSE	TRUE	5	1	1	369	2018-05-21	#N/A	1	5	2	1	1-Yes	.	4	4.5	4.83	3.83
2-000-206-003	6.insufficient for test	2-000-206	NYP	0	.	.	1	206	3	.	3	0	0	1	Registered	female	Sowkatara	62	1	1	1. Adequate polio and VPD	1 3 5 6	TRUE	FALSE	TRUE	FALSE	TRUE	TRUE	FALSE	FALSE	FALSE	5	1	1	371	2018-05-22	#N/A	1	5	2	1	1-Yes	.	5	2.5	2.5	2.5	QNS	QNS
2-000-207-007	4.Other_child fasting	2-000-207	NYP	0	.	.	.	207	7	.	7	0	0	0	Registered	male	Kamal	.	7	3	#N/A	9	FALSE	FALSE	FALSE	FALSE	FALSE	FALSE	FALSE	FALSE	TRUE	5	1	0	#N/A	2018-05-17	#N/A	0	5	2	11	0-No	1	12	.	.	.
2-000-208-003	4.Other_child fasting	2-000-208	NYP	0	.	.	.	208	3	204.39	5	0	0	2	Registered	male	Sahin	.	1	1	#N/A	8	FALSE	FALSE	FALSE	FALSE	FALSE	FALSE	FALSE	TRUE	FALSE	5	1	0	#N/A	2018-05-17	#N/A	1	5	2	11	1-Yes	1	10	.	.	.
2-000-208-004	0	2-000-208	NYP	0	.	.	2	208	4	.	5	0	0	2	Registered	male	Ariful	77	1	1	5. Small for polio but sent	8	FALSE	FALSE	FALSE	FALSE	FALSE	FALSE	FALSE	TRUE	FALSE	5	1	1	352	2018-05-17	#N/A	0	5	2	11	1-Yes	.	6	8.83	5.5	5.83
2-000-209-006	4.Other_child fasting	2-000-209	NYP	0	.	.	.	209	6	.	7	0	0	1	Registered	male	Absar	.	1	1	#N/A	9	FALSE	FALSE	FALSE	FALSE	FALSE	FALSE	FALSE	FALSE	TRUE	5	1	1	351	2018-05-17	#N/A	0	5	2	2	1-Yes	3	8	.	.	.
2-000-209-007	0	2-000-209	NYP	0	.	.	1	209	7	.	7	0	0	1	Registered	female	Sakiba	71	1	1	1. Adequate polio and VPD	9	FALSE	FALSE	FALSE	FALSE	FALSE	FALSE	FALSE	FALSE	TRUE	5	1	1	350	2018-05-17	#N/A	0	5	2	4	1-Yes	.	5	3.17	3.17	6.5
2-000-210-004	4.Other_child fasting	2-000-210	NYP	0	.	.	.	210	4	775.14	6	0	0	1	Registered	male	Belal	.	1	1	#N/A	5 6 8	FALSE	FALSE	FALSE	FALSE	TRUE	TRUE	FALSE	TRUE	FALSE	5	1	0	#N/A	2018-05-20	#N/A	0	5	2	1	1-Yes	2	14	.	.	.
2-000-210-006	0	2-000-210	NYP	0	.	.	1	210	6	.	6	0	0	1	Registered	male	Sohel	72	1	1	1. Adequate polio and VPD	3 5 6 8	FALSE	FALSE	TRUE	FALSE	TRUE	TRUE	FALSE	TRUE	FALSE	5	1	1	364	2018-05-20	#N/A	1	5	2	1	1-Yes	.	6	7.17	5.83	3.83
2-000-211-003	0	2-000-211	NYP	0	.	.	1	211	3	.	4	1	0	1	Registered	female	Moriam	37	1	1	5. Small for polio but sent	9	FALSE	FALSE	FALSE	FALSE	FALSE	FALSE	FALSE	FALSE	TRUE	5	0	1	1416	2018-05-27	#N/A	0	5	2	.	1-Yes	.	3	5.5	3.5	9.5
2-000-212-003	0	2-000-212	NYP	0	.	.	1	212	3	.	6	0	0	1	Registered	female	Fatema	54	1	1	1. Adequate polio and VPD	1 3 5 6	TRUE	FALSE	TRUE	FALSE	TRUE	TRUE	FALSE	FALSE	FALSE	5	1	1	1408	2018-05-24	#N/A	0	5	2	1	1-Yes	.	4	4.5	2.83	3.17
2-000-212-006	4.Other_child fasting	2-000-212	NYP	0	.	.	.	212	6	.	6	0	0	1	Registered	female	Rahana	.	1	1	#N/A	9	FALSE	FALSE	FALSE	FALSE	FALSE	FALSE	FALSE	FALSE	TRUE	2	1	0	#N/A	2018-05-24	#N/A	0	5	2	.	1-Yes	1	14	.	.	.
2-000-213-003	4.Other_child fasting	2-000-213	NYP	0	.	.	.	213	3	647.24	4	1	0	0	Registered	female	Toslima	.	1	1	#N/A	9	FALSE	FALSE	FALSE	FALSE	FALSE	FALSE	FALSE	FALSE	TRUE	5	1	0	#N/A	2018-05-17	#N/A	1	5	2	11	1-Yes	1	7	.	.	.
2-000-214-006	4.Other_child fasting	2-000-214	NYP	0	.	.	.	214	6	.	8	0	0	1	Registered	male	Noorhasan	.	1	1	#N/A	1 5 6	TRUE	FALSE	FALSE	FALSE	TRUE	TRUE	FALSE	FALSE	FALSE	5	1	0	#N/A	2018-05-21	#N/A	0	5	2	11	1-Yes	2	11	.	.	.
2-000-214-007	0	2-000-214	NYP	0	.	.	1	214	7	.	8	0	0	1	Registered	male	Nurulislam	52	1	1	5. Small for polio but sent	1 3 5 6	TRUE	FALSE	TRUE	FALSE	TRUE	TRUE	FALSE	FALSE	FALSE	5	1	0	370	2018-05-21	#N/A	0	5	2	11	1-Yes	.	4	10.17	10.5	10.5
2-000-215-005	0	2-000-215	NYP	0	.	.	1	215	5	.	7	0	0	1	Registered	female	Habiba	48	1	1	1. Adequate polio and VPD	9	FALSE	FALSE	FALSE	FALSE	FALSE	FALSE	FALSE	FALSE	TRUE	5	1	1	1402	2018-05-23	#N/A	1	5	2	1	1-Yes	.	4	6.83	2.5	2.5
2-000-215-007	4.Other_child fasting	2-000-215	NYP	0	.	.	.	215	7	.	7	0	0	1	Registered	male	Rasel	.	5	7	#N/A	9	FALSE	FALSE	FALSE	FALSE	FALSE	FALSE	FALSE	FALSE	TRUE	5	1	0	#N/A	2018-05-23	#N/A	1	5	2	11	0-No	4	8	.	.	.
2-000-216-006	4.Other_child fasting	2-000-216	NYP	0	.	.	.	216	6	.	8	0	1	1	Registered	female	Jannatara	.	1	1	#N/A	5	FALSE	FALSE	FALSE	FALSE	TRUE	FALSE	FALSE	FALSE	FALSE	5	1	0	#N/A	2018-05-26	#N/A	0	5	2	1	1-Yes	2	12	.	.	.
2-000-216-008	0	2-000-216	NYP	0	.	.	2	216	8	.	8	0	1	1	Registered	male	Hasim	72	1	1	1. Adequate polio and VPD	1 5 6 8	TRUE	FALSE	FALSE	FALSE	TRUE	TRUE	FALSE	TRUE	FALSE	5	1	1	1409	2018-05-26	#N/A	0	5	2	1	1-Yes	.	6	7.5	3.5	3.17
2-000-217-002	4.Other_child fasting	2-000-217	NYP	0	.	.	.	217	2	287.71	3	0	0	1	Registered	female	Robina	.	1	1	#N/A	9	FALSE	FALSE	FALSE	FALSE	FALSE	FALSE	FALSE	FALSE	TRUE	5	0	0	#N/A	2018-05-21	#N/A	1	5	2	11	1-Yes	1	8	.	.	.
2-000-217-003	0	2-000-217	NYP	0	.	.	1	217	3	.	3	0	0	1	Registered	female	Sahina	71	1	1	1. Adequate polio and VPD	9	FALSE	FALSE	FALSE	FALSE	FALSE	FALSE	FALSE	FALSE	TRUE	5	0	1	366	2018-05-21	#N/A	1	5	2	11	1-Yes	.	5	10.5	3.83	4.17
2-000-218-002	4.Other_child fasting	2-000-218	NYP	0	.	.	.	218	2	.	4	0	0	2	Registered	male	Josim	.	1	1	#N/A	9	FALSE	FALSE	FALSE	FALSE	FALSE	FALSE	FALSE	FALSE	TRUE	5	0	0	#N/A	2018-05-22	#N/A	1	5	2	11	1-Yes	1	7	.	.	.
2-000-218-003	0	2-000-218	NYP	0	.	.	2	218	3	.	4	0	0	2	Registered	male	Riyaz	72	1	1	1. Adequate polio and VPD	9	FALSE	FALSE	FALSE	FALSE	FALSE	FALSE	FALSE	FALSE	TRUE	5	1	1	374	2018-05-22	#N/A	1	5	2	11	1-Yes	.	6	2.5	2.83	3.17
2-000-219-004	0	2-000-219	NYP	0	.	.	2	219	4	.	6	0	1	1	Registered	female	Asma	46	1	1	1. Adequate polio and VPD	1 3 5 6	TRUE	FALSE	TRUE	FALSE	TRUE	TRUE	FALSE	FALSE	FALSE	5	1	1	361	2018-05-20	#N/A	0	5	2	1	1-Yes	.	3	3.5	3.5	4.83
2-000-220-004	4.Other_child fasting	2-000-220	NYP	0	.	.	.	220	4	.	5	0	0	1	Registered	female	Josna	.	1	1	#N/A	1 3 6	TRUE	FALSE	TRUE	FALSE	FALSE	TRUE	FALSE	FALSE	FALSE	5	1	0	#N/A	2018-05-17	#N/A	1	5	2	1	1-Yes	2	8	.	.	.
2-000-220-005	0	2-000-220	NYP	0	.	.	1	220	5	.	5	0	0	1	Registered	male	Rashed	41	1	1	5. Small for polio but sent	1 3 6	TRUE	FALSE	TRUE	FALSE	FALSE	TRUE	FALSE	FALSE	FALSE	4	1	1	353	2018-05-17	#N/A	1	5	2	1	1-Yes	.	3	6.5	8.17	3.83
2-000-221-005	0	2-000-221	NYP	0	.	.	2	221	5	.	7	1	0	2	Registered	female	Setara	61	1	1	1. Adequate polio and VPD	1 3 5 6 8	TRUE	FALSE	TRUE	FALSE	TRUE	TRUE	FALSE	TRUE	FALSE	5	1	1	362	2018-05-20	#N/A	0	5	2	1	1-Yes	.	5	5.83	2.5	10.5
2-000-222-004	4.Other_child fasting	2-000-222	NYP	0	.	.	.	222	4	.	4	0	0	0	Registered	male	Mdhosen	.	1	1	#N/A	9	FALSE	FALSE	FALSE	FALSE	FALSE	FALSE	FALSE	FALSE	TRUE	5	1	0	#N/A	2018-05-19	#N/A	0	5	2	11	1-Yes	2	12	.	.	.
2-000-223-003	4.Other_child fasting	2-000-223	NYP	0	.	.	.	223	3	313.29	6	0	0	1	Registered	female	Rojina	.	1	1	#N/A	9	FALSE	FALSE	FALSE	FALSE	FALSE	FALSE	FALSE	FALSE	TRUE	5	0	0	#N/A	2018-05-19	#N/A	0	5	2	11	1-Yes	2	14	.	.	.
2-000-223-005	0	2-000-223	NYP	0	.	.	1	223	5	.	6	0	0	1	Registered	male	Kamal	54	1	1	1. Adequate polio and VPD	9	FALSE	FALSE	FALSE	FALSE	FALSE	FALSE	FALSE	FALSE	TRUE	5	0	1	358	2018-05-19	#N/A	0	5	2	3	1-Yes	.	4	4.17	4.17	2.5
2-000-224-005	4.Other_child fasting	2-000-224	NYP	0	.	.	.	224	5	.	8	0	0	2	Registered	male	Hasan	.	1	1	#N/A	9	FALSE	FALSE	FALSE	FALSE	FALSE	FALSE	FALSE	FALSE	TRUE	5	1	0	#N/A	2018-05-21	#N/A	1	5	2	11	1-Yes	3	8	.	.	.
2-000-224-006	0	2-000-224	NYP	0	.	.	2	224	6	.	8	0	0	2	Registered	male	Hosen	62	1	1	1. Adequate polio and VPD	3 5 6 8	FALSE	FALSE	TRUE	FALSE	TRUE	TRUE	FALSE	TRUE	FALSE	.	1	1	367	2018-05-21	#N/A	1	5	2	3	1-Yes	.	5	6.17	6.5	6.17
2-000-225-004	4.Other_child fasting	2-000-225	NYP	0	.	.	.	225	4	.	5	0	0	0	Registered	male	Sadek	.	1	1	#N/A	1 6	TRUE	FALSE	FALSE	FALSE	FALSE	TRUE	FALSE	FALSE	FALSE	5	1	0	#N/A	2018-05-21	#N/A	1	5	2	11	1-Yes	3	11	.	.	.
2-000-226-003	4.Other_child fasting	2-000-226	NYP	0	.	.	.	226	3	.	4	1	0	0	Registered	female	Sharmin	.	1	1	#N/A	9	FALSE	FALSE	FALSE	FALSE	FALSE	FALSE	FALSE	FALSE	TRUE	5	1	0	#N/A	2018-05-20	#N/A	0	5	2	11	1-Yes	1	14	.	.	.
2-000-227-005	4.Other_child fasting	2-000-227	NYP	0	.	.	.	227	5	.	5	0	0	0	Registered	female	Noorbegam	.	3	1	#N/A	9	FALSE	FALSE	FALSE	FALSE	FALSE	FALSE	FALSE	FALSE	TRUE	5	0	0	#N/A	2018-05-27	#N/A	0	5	2	11	1-Yes	1	9	.	.	.
2-000-228-005	4.Other_child fasting	2-000-228	NYP	0	.	.	.	228	5	.	6	0	0	0	Registered	female	Monoara	.	5	1	#N/A	8	FALSE	FALSE	FALSE	FALSE	FALSE	FALSE	FALSE	TRUE	FALSE	5	1	0	#N/A	2018-05-23	#N/A	0	5	2	11	1-Yes	2	10	.	.	.
2-000-230-002	4.Other_child fasting	2-000-230	NYP	0	.	.	.	230	2	.	4	0	0	1	Registered	male	Monaf	.	1	1	#N/A	9	FALSE	FALSE	FALSE	FALSE	FALSE	FALSE	FALSE	FALSE	TRUE	5	1	0	#N/A	2018-05-23	#N/A	0	5	2	11	1-Yes	2	14	.	.	.
2-000-230-004	0	2-000-230	NYP	0	.	.	1	230	4	.	4	0	0	1	Registered	female	Sofika	78	1	1	1. Adequate polio and VPD	1 3 5 6	TRUE	FALSE	TRUE	FALSE	TRUE	TRUE	FALSE	FALSE	FALSE	5	1	1	1401	2018-05-23	#N/A	0	5	2	1	1-Yes	.	6	6.83	3.17	3.5
2-000-231-003	4.Other_child fasting	2-000-231	NYP	0	.	.	.	231	3	.	4	0	0	1	Registered	female	Kajol	.	1	1	#N/A	9	FALSE	FALSE	FALSE	FALSE	FALSE	FALSE	FALSE	FALSE	TRUE	5	1	0	#N/A	2018-05-27	#N/A	1	5	2	11	1-Yes	2	7	.	.	.
2-000-231-004	0	2-000-231	NYP	0	.	.	1	231	4	.	4	0	0	1	Registered	female	Taslima	73	1	1	1. Adequate polio and VPD	9	FALSE	FALSE	FALSE	FALSE	FALSE	FALSE	FALSE	FALSE	TRUE	5	1	1	1417	2018-05-27	#N/A	1	5	2	9	1-Yes	.	6	2.5	2.83	2.5
2-000-232-003	4.Other_child fasting	2-000-232	NYP	0	.	.	.	232	3	.	4	1	0	0	Registered	female	Sajeda	.	1	1	#N/A	8	FALSE	FALSE	FALSE	FALSE	FALSE	FALSE	FALSE	TRUE	FALSE	5	1	0	#N/A	2018-05-17	#N/A	1	5	2	11	1-Yes	1	9	.	.	.
2-000-233-002	4.Other_child fasting	2-000-233	NYP	0	.	.	.	233	2	1184.65	5	0	0	2	Registered	male	Mokbul	.	1	1	#N/A	1 5 6	TRUE	FALSE	FALSE	FALSE	TRUE	TRUE	FALSE	FALSE	FALSE	5	1	0	#N/A	2018-05-22	#N/A	1	5	2	11	1-Yes	2	11	.	.	.
2-000-233-005	0	2-000-233	NYP	0	.	.	2	233	5	.	5	0	0	2	Registered	female	Ismotara	13	1	1	5. Small for polio but sent	1 2 3 5 6	TRUE	TRUE	TRUE	FALSE	TRUE	TRUE	FALSE	FALSE	FALSE	5	1	1	375	2018-05-22	#N/A	1	5	2	1	1-Yes	.	1	4.83	2.5	7.83
2-000-234-003	4.Other_child fasting	2-000-234	NYP	0	.	.	.	234	3	.	4	0	0	1	Registered	male	Sarif	.	1	1	#N/A	6	FALSE	FALSE	FALSE	FALSE	FALSE	TRUE	FALSE	FALSE	FALSE	5	1	0	#N/A	2018-05-22	#N/A	0	5	2	1	1-Yes	2	10	.	.	.
2-000-234-004	0	2-000-234	NYP	0	.	.	1	234	4	.	4	0	0	1	Registered	female	Hafsa	49	1	1	1. Adequate polio and VPD	1 3 6	TRUE	FALSE	TRUE	FALSE	FALSE	TRUE	FALSE	FALSE	FALSE	5	1	1	372	2018-05-22	#N/A	0	5	2	4	1-Yes	.	4	2.5	2.83	5.17
2-000-236-006	4.Other_child fasting	2-000-236	NYP	0	.	.	.	236	6	102.62	7	0	0	1	Unreg - AugtoDec31	male	Sayad	.	1	3	#N/A	9	FALSE	FALSE	FALSE	FALSE	FALSE	FALSE	FALSE	FALSE	TRUE	5	1	0	#N/A	2018-05-26	#N/A	0	5	2	11	0-No	2	12	.	.	.
2-000-236-007	0	2-000-236	NYP	0	.	.	1	236	7	.	7	0	0	1	Unreg - AugtoDec31	female	Raiyeka	72	1	3	1. Adequate polio and VPD	9	FALSE	FALSE	FALSE	FALSE	FALSE	FALSE	FALSE	FALSE	TRUE	5	1	1	1413	2018-05-26	#N/A	0	5	2	11	0-No	.	6	3.5	5.5	2.5
2-000-237-003	4.Other_child fasting	2-000-237	NYP	0	.	.	.	237	3	.	5	0	0	1	Unreg - AugtoDec31	female	Rojina	.	1	3	#N/A	9	FALSE	FALSE	FALSE	FALSE	FALSE	FALSE	FALSE	FALSE	TRUE	5	1	0	#N/A	2018-05-26	#N/A	1	5	2	11	0-No	2	12	.	.	.
2-000-237-005	6.insufficient for test	2-000-237	NYP	0	.	.	1	237	5	.	5	0	0	1	Unreg - AugtoDec31	male	Ismail	32	1	3	1. Adequate polio and VPD	9	FALSE	FALSE	FALSE	FALSE	FALSE	FALSE	FALSE	FALSE	TRUE	5	99	1	1421	2018-05-26	#N/A	1	5	2	3	0-No	.	2	2.5	2.5	2.5	QNS	QNS
2-000-240-005	4.Other_child fasting	2-000-240	NYP	0	.	.	.	240	5	.	6	0	0	0	Unreg - AugtoDec31	female	Absa	.	1	3	#N/A	9	FALSE	FALSE	FALSE	FALSE	FALSE	FALSE	FALSE	FALSE	TRUE	5	1	0	#N/A	2018-05-26	#N/A	1	5	2	11	0-No	1	10	.	.	.
2-000-241-004	0	2-000-241	NYP	0	.	.	1	241	4	.	7	0	0	1	Unreg - 2016to2017	female	Moriam	16	1	4	1. Adequate polio and VPD	9	FALSE	FALSE	FALSE	FALSE	FALSE	FALSE	FALSE	FALSE	TRUE	5	0	1	1410	2018-05-26	#N/A	0	5	2	1	0-No	.	1	8.17	2.5	4.5
2-000-241-007	4.Other_child fasting	2-000-241	NYP	0	.	.	.	241	7	.	7	0	0	1	Unreg - 2016to2017	female	Achiya	.	1	3	#N/A	9	FALSE	FALSE	FALSE	FALSE	FALSE	FALSE	FALSE	FALSE	TRUE	5	1	0	#N/A	2018-05-26	#N/A	0	5	2	11	0-No	3	9	.	.	.
2-000-242-002	0	2-000-242	NYP	0	.	.	1	242	2	.	4	1	0	1	Unreg - AugtoDec31	female	Sania	51	1	2	1. Adequate polio and VPD	9	FALSE	FALSE	FALSE	FALSE	FALSE	FALSE	FALSE	FALSE	TRUE	5	1	1	1411	2018-05-26	#N/A	0	5	2	1		.	4	3.83	4.17	4.5
2-000-243-003	0	2-000-243	NYP	0	.	.	2	243	3	.	4	0	0	2	Unreg - Jan1toPresent	male	Abdullah	66	1	8	1. Adequate polio and VPD	9	FALSE	FALSE	FALSE	FALSE	FALSE	FALSE	FALSE	FALSE	TRUE	5	0	1	1412	2018-05-26	#N/A	1	5	2	.	0-No	.	5	4.5	5.17	6.5
2-000-244-002	4.Other_child fasting	2-000-244	NYP	0	.	.	.	244	2	.	6	0	0	1	Unreg - AugtoDec31	female	Asma	.	1	3	#N/A	9	FALSE	FALSE	FALSE	FALSE	FALSE	FALSE	FALSE	FALSE	TRUE	5	1	0	#N/A	2018-05-27	#N/A	0	5	2	11	0-No	4	11	.	.	.
2-000-244-004	0	2-000-244	NYP	0	.	.	1	244	4	.	6	0	0	1	Unreg - AugtoDec31	male	Omayed	69	1	3	1. Adequate polio and VPD	9	FALSE	FALSE	FALSE	FALSE	FALSE	FALSE	FALSE	FALSE	TRUE	5	0	1	1418	2018-05-27	#N/A	1	5	2	1	0-No	.	5	4.17	6.5	2.5
2-000-245-004	4.Other_child fasting	2-000-245	NYP	0	.	.	.	245	4	.	7	0	0	3	Unreg - AugtoDec31	female	Josmin	.	1	3	#N/A	9	FALSE	FALSE	FALSE	FALSE	FALSE	FALSE	FALSE	FALSE	TRUE	5	1	0	#N/A	2018-05-27	#N/A	0	5	2	11	0-No	2	9	.	.	.
2-000-245-006	0	2-000-245	NYP	0	.	.	3	245	6	.	7	0	0	3	Unreg - AugtoDec31	female	Romina	57	1	3	1. Adequate polio and VPD	9	FALSE	FALSE	FALSE	FALSE	FALSE	FALSE	FALSE	FALSE	TRUE	5	1	1	1415	2018-05-27	#N/A	0	5	2	1	0-No	.	4	9.83	9.83	3.83
2-000-247-002	4.Other_child fasting	2-000-247	NYP	0	.	.	.	247	2	159.98	4	0	0	2	Unreg - AugtoDec31	female	Noorkayas	.	1	3	#N/A	9	FALSE	FALSE	FALSE	FALSE	FALSE	FALSE	FALSE	FALSE	TRUE	5	1	0	#N/A	2018-05-24	#N/A	0	5	2	11	0-No	1	7	.	.	.
2-000-247-003	6.insufficient for test	2-000-247	NYP	0	.	.	2	247	3	.	4	0	0	2	Unreg - AugtoDec31	male	Abdulha	65	1	3	1. Adequate polio and VPD	9	FALSE	FALSE	FALSE	FALSE	FALSE	FALSE	FALSE	FALSE	TRUE	.	1	1	1403	2018-05-24	#N/A	.	.	2	11	0-No	.	5	2.5	2.5	2.5	QNS	QNS
2-000-249-002	4.Other_child fasting	2-000-249	NYP	0	.	.	.	249	2	.	5	0	0	3	Unreg - AugtoDec31	male	Noorsahed	.	1	3	#N/A	9	FALSE	FALSE	FALSE	FALSE	FALSE	FALSE	FALSE	FALSE	TRUE	5	0	0	#N/A	2018-05-24	#N/A	0	2	2	11	0-No	1	12	.	.	.
2-000-249-004	0	2-000-249	NYP	0	.	.	3	249	4	.	5	0	0	3	Unreg - AugtoDec31	male	Ropail	45	1	3	1. Adequate polio and VPD	9	FALSE	FALSE	FALSE	FALSE	FALSE	FALSE	FALSE	FALSE	TRUE	5	0	1	1404	2018-05-24	#N/A	0	5	2	1	0-No	.	3	5.83	8.5	2.5
2-000-250-006	4.Other_child fasting	2-000-250	NYP	0	.	.	.	250	6	.	7	0	0	0	Unreg - AugtoDec31	male	Tarek	.	1	2	#N/A	9	FALSE	FALSE	FALSE	FALSE	FALSE	FALSE	FALSE	FALSE	TRUE	5	1	0	#N/A	2018-05-24	#N/A	0	5	2	11	0-No	3	9	.	.	.
2-000-253-002	4.Other_child fasting	2-000-253	NYP	0	.	.	.	253	2	.	2	0	0	0	Unreg - AugtoDec31	male	Sadek	.	1	3	#N/A	8	FALSE	FALSE	FALSE	FALSE	FALSE	FALSE	FALSE	TRUE	FALSE	5	0	0	#N/A	2018-05-24	#N/A	0	2	2	11	0-No	1	8	.	.	.
2-000-254-003	4.Other_child fasting	2-000-254	NYP	0	.	.	.	254	3	.	8	0	1	2	Unreg - AugtoDec31	male	Abdullah	.	1	3	#N/A	9	FALSE	FALSE	FALSE	FALSE	FALSE	FALSE	FALSE	FALSE	TRUE	5	1	0	#N/A	2018-05-24	#N/A	0	5	2	1	0-No	3	10	.	.	.
2-000-254-007	0	2-000-254	NYP	0	.	.	3	254	7	.	8	0	1	2	Unreg - AugtoDec31	male	Arif	73	1	3	1. Adequate polio and VPD	9	FALSE	FALSE	FALSE	FALSE	FALSE	FALSE	FALSE	FALSE	TRUE	5	1	1	1406	2018-05-24	#N/A	1	5	2	11	0-No	.	6	10.5	7.5	7.17
2-000-255-004	4.Other_child fasting	2-000-255	NYP	0	.	.	.	255	4	.	6	0	0	1	Unreg - AugtoDec31	male	Mdsalam	.	1	3	#N/A	9	FALSE	FALSE	FALSE	FALSE	FALSE	FALSE	FALSE	FALSE	TRUE	2	3	0	#N/A	2018-05-24	#N/A	0	5	2	1	0-No	3	11	.	.	.
2-000-255-006	0	2-000-255	NYP	0	.	.	1	255	6	.	6	0	0	1	Unreg - AugtoDec31	female	Rabeya	14	1	2	5. Small for polio but sent	9	FALSE	FALSE	FALSE	FALSE	FALSE	FALSE	FALSE	FALSE	TRUE	5	0	1	1405	2018-05-24	#N/A	0	5	2	1	1-Yes	.	1	10.5	2.5	4.5
2-000-256-006	4.Other_child fasting	2-000-256	NYP	0	.	.	.	256	6	.	9	0	0	1	Unreg - AugtoDec31	female	Dilkayas	.	1	2	#N/A	1 2 3	TRUE	TRUE	TRUE	FALSE	FALSE	FALSE	FALSE	FALSE	FALSE	5	0	0	#N/A	2018-05-24	#N/A	1	5	2	11	0-No	3	12	.	.	.
2-000-256-009	0	2-000-256	NYP	0	.	.	1	256	9	.	9	0	0	1	Unreg - AugtoDec31	female	Samsunnahar	39	2	2	1. Adequate polio and VPD	9	FALSE	FALSE	FALSE	FALSE	FALSE	FALSE	FALSE	FALSE	TRUE	5	0	1	1407	2018-05-24	#N/A	0	5	2	5	0-No	.	3	4.83	5.5	2.5
2-000-258-003	4.Other_child fasting	2-000-258	NYP	0	.	.	.	258	3	.	5	0	0	1	Registered	male	Sahjalal	.	1	1	#N/A	3 4 5	FALSE	FALSE	TRUE	TRUE	TRUE	FALSE	FALSE	FALSE	FALSE	5	1	0	#N/A	2018-05-21	#N/A	1	5	4	11	1-Yes	2	12	.	.	.
2-000-258-005	0	2-000-258	NYP	0	.	.	1	258	5	.	5	0	0	1	Registered	male	Jalal	25	1	1	1. Adequate polio and VPD	1 2 3	TRUE	TRUE	TRUE	FALSE	FALSE	FALSE	FALSE	FALSE	FALSE	5	1	1	794	2018-05-21	#N/A	0	2	4	1	1-Yes	.	2	4.5	2.5	4.17
2-000-259-007	4.Other_child fasting	2-000-259	NYP	0	.	.	.	259	7	386.86	8	0	0	1	Registered	female	Sajida	.	1	1	#N/A	9	FALSE	FALSE	FALSE	FALSE	FALSE	FALSE	FALSE	FALSE	TRUE	5	1	0	#N/A	2018-05-22	#N/A	0	5	4	11	1-Yes	2	9	.	.	.
2-000-259-008	0	2-000-259	NYP	0	.	.	1	259	8	.	8	0	0	1	Registered	female	Azida	76	1	1	1. Adequate polio and VPD	9	FALSE	FALSE	FALSE	FALSE	FALSE	FALSE	FALSE	FALSE	TRUE	5	1	1	798	2018-05-22	#N/A	1	5	4	1	1-Yes	.	6	5.5	3.17	2.5
2-000-260-003	4.Other_child fasting	2-000-260	NYP	0	.	.	.	260	3	204.39	5	0	0	2	Registered	male	Ansar	.	1	1	#N/A	9	FALSE	FALSE	FALSE	FALSE	FALSE	FALSE	FALSE	FALSE	TRUE	5	0	0	#N/A	2018-05-17	#N/A	0	5	4	11	1-Yes	1	8	.	.	.
2-000-260-004	0	2-000-260	NYP	0	.	.	2	260	4	.	5	0	0	2	Registered	female	Anarkoli	74	1	1	1. Adequate polio and VPD	9	FALSE	FALSE	FALSE	FALSE	FALSE	FALSE	FALSE	FALSE	TRUE	5	0	1	773	2018-05-17	#N/A	0	5	4	11	1-Yes	.	6	5.83	4.83	3.5
2-000-262-004	0	2-000-262	NYP	0	.	.	2	262	4	.	8	0	0	2	Registered	male	Anas	21	1	1	5. Small for polio but sent	9	FALSE	FALSE	FALSE	FALSE	FALSE	FALSE	FALSE	FALSE	TRUE	5	1	1	795	2018-05-22	#N/A	0	5	4	1	1-Yes	.	1	5.5	2.5	4.5
2-000-263-002	4.Other_child fasting	2-000-263	NYP	0	.	.	.	263	2	.	3	0	0	1	Registered	male	Nurkamal	.	1	1	#N/A	9	FALSE	FALSE	FALSE	FALSE	FALSE	FALSE	FALSE	FALSE	TRUE	5	1	0	#N/A	2018-05-20	#N/A	1	5	4	11	1-Yes	1	8	.	.	.
2-000-263-003	0	2-000-263	NYP	0	.	.	1	263	3	.	3	0	0	1	Registered	female	Sadia	53	1	1	1. Adequate polio and VPD	9	FALSE	FALSE	FALSE	FALSE	FALSE	FALSE	FALSE	FALSE	TRUE	5	1	1	785	2018-05-20	#N/A	1	5	4	1	1-Yes	.	4	4.83	4.17	2.5
2-000-264-007	4.Other_child fasting	2-000-264	NYP	0	.	.	.	264	7	.	9	0	0	0	Registered	male	Motaleb	.	1	1	#N/A	9	FALSE	FALSE	FALSE	FALSE	FALSE	FALSE	FALSE	FALSE	TRUE	5	1	0	#N/A	2018-05-17	#N/A	1	5	4	.	1-Yes	3	14	.	.	.
2-000-265-003	4.Other_child fasting	2-000-265	NYP	0	.	.	.	265	3	239.26	5	0	0	2	Registered	female	Tasmin	.	1	1	#N/A	9	FALSE	FALSE	FALSE	FALSE	FALSE	FALSE	FALSE	FALSE	TRUE	5	1	0	#N/A	2018-05-23	#N/A	1	5	4	11	1-Yes	1	7	.	.	.
2-000-265-005	0	2-000-265	NYP	0	.	.	2	265	5	.	5	0	0	2	Registered	female	Sarmin	36	1	1	1. Adequate polio and VPD	9	FALSE	FALSE	FALSE	FALSE	FALSE	FALSE	FALSE	FALSE	TRUE	5	1	1	1303	2018-05-23	#N/A	1	5	4	1	1-Yes	.	3	2.83	2.83	4.17
2-000-266-006	4.Other_child fasting	2-000-266	NYP	0	.	.	.	266	6	328.28	12	0	0	3	Registered	female	Nasima	.	3	1	#N/A	9	FALSE	FALSE	FALSE	FALSE	FALSE	FALSE	FALSE	FALSE	TRUE	5	1	0	#N/A	2018-05-20	#N/A	0	5	4	11	1-Yes	4	14	.	.	.
2-000-266-011	0	2-000-266	NYP	0	.	.	3	266	11	.	12	0	0	3	Registered	male	Farijul	46	1	1	1. Adequate polio and VPD	9	FALSE	FALSE	FALSE	FALSE	FALSE	FALSE	FALSE	FALSE	TRUE	5	0	1	790	2018-05-20	#N/A	1	5	4	5	1-Yes	.	3	3.5	2.5	9.5
2-000-267-004	4.Other_child fasting	2-000-267	NYP	0	.	.	.	267	4	.	9	0	0	1	Registered	female	Anarkoli	.	1	1	#N/A	9	FALSE	FALSE	FALSE	FALSE	FALSE	FALSE	FALSE	FALSE	TRUE	5	1	0	#N/A	2018-05-21	#N/A	0	5	4	11	1-Yes	5	13	.	.	.
2-000-267-009	0	2-000-267	NYP	0	.	.	1	267	9	.	9	0	0	1	Registered	male	Nurulamin	37	1	1	1. Adequate polio and VPD	9	FALSE	FALSE	FALSE	FALSE	FALSE	FALSE	FALSE	FALSE	TRUE	5	0	1	792	2018-05-21	#N/A	0	5	4	1	1-Yes	.	3	2.83	2.5	4.83
2-000-268-004	4.Other_child fasting	2-000-268	NYP	0	.	.	.	268	4	.	7	0	0	3	Registered	male	Patan	.	1	1	#N/A	9	FALSE	FALSE	FALSE	FALSE	FALSE	FALSE	FALSE	FALSE	TRUE	5	0	0	#N/A	2018-05-17	#N/A	1	5	4	11	1-Yes	1	8	.	.	.
2-000-268-005	0	2-000-268	NYP	0	.	.	3	268	5	.	7	0	0	3	Registered	female	Sakila	62	1	1	1. Adequate polio and VPD	9	FALSE	FALSE	FALSE	FALSE	FALSE	FALSE	FALSE	FALSE	TRUE	5	0	1	777	2018-05-17	#N/A	0	5	4	1	1-Yes	.	5	3.5	5.83	5.5
2-000-269-004	4.Other_child fasting	2-000-269	NYP	0	.	.	.	269	4	.	7	0	0	1	Registered	female	Ayesha	.	1	1	#N/A	5	FALSE	FALSE	FALSE	FALSE	TRUE	FALSE	FALSE	FALSE	FALSE	5	0	0	#N/A	2018-05-17	#N/A	0	5	4	11	1-Yes	3	9	.	.	.
2-000-269-005	0	2-000-269	NYP	0	.	.	1	269	5	.	7	0	0	1	Registered	male	Sadek	74	1	1	1. Adequate polio and VPD	1	TRUE	FALSE	FALSE	FALSE	FALSE	FALSE	FALSE	FALSE	FALSE	5	1	1	778	2018-05-17	#N/A	1	5	4	1	1-Yes	.	6	4.83	5.5	2.83
2-000-270-004	4.Other_child fasting	2-000-270	NYP	0	.	.	.	270	4	.	8	0	0	2	Registered	female	Yasmin	.	1	1	#N/A	9	FALSE	FALSE	FALSE	FALSE	FALSE	FALSE	FALSE	FALSE	TRUE	5	1	0	#N/A	2018-05-19	#N/A	1	5	4	11	1-Yes	3	12	.	.	.
2-000-270-008	0	2-000-270	NYP	0	.	.	2	270	8	.	8	0	0	2	Registered	female	Shahina	44	1	1	1. Adequate polio and VPD	9	FALSE	FALSE	FALSE	FALSE	FALSE	FALSE	FALSE	FALSE	TRUE	5	0	1	782	2018-05-19	#N/A	1	5	4	1	1-Yes	.	3	5.83	2.5	9.5
2-000-271-003	0	2-000-271	NYP	0	.	.	1	271	3	.	5	1	0	1	Registered	male	Ismil	49	1	1	1. Adequate polio and VPD	3	FALSE	FALSE	TRUE	FALSE	FALSE	FALSE	FALSE	FALSE	FALSE	5	1	1	774	2018-05-17	#N/A	0	5	4	1	1-Yes	.	4	10.5	10.5	6.83
2-000-272-004	4.Other_child fasting	2-000-272	NYP	0	.	.	.	272	4	.	7	0	1	2	Registered	male	Nurbarar	.	1	1	#N/A	9	FALSE	FALSE	FALSE	FALSE	FALSE	FALSE	FALSE	FALSE	TRUE	5	0	0	#N/A	2018-05-23	#N/A	0	5	4	11	1-Yes	2	8	.	.	.
2-000-272-006	0	2-000-272	NYP	0	.	.	3	272	6	.	7	0	1	2	Registered	male	Abulbasr	48	1	1	1. Adequate polio and VPD	9	FALSE	FALSE	FALSE	FALSE	FALSE	FALSE	FALSE	FALSE	TRUE	5	0	1	1302	2018-05-23	#N/A	1	5	4	1	1-Yes	.	4	3.5	3.83	2.5
2-000-273-002	4.Other_child fasting	2-000-273	NYP	0	.	.	.	273	2	.	5	0	0	0	Registered	female	Fatema	.	1	1	#N/A	9	FALSE	FALSE	FALSE	FALSE	FALSE	FALSE	FALSE	FALSE	TRUE	5	0	0	#N/A	2018-05-19	#N/A	1	5	4	9	1-Yes	2	9	.	.	.
2-000-274-004	4.Other_child fasting	2-000-274	NYP	0	.	.	.	274	4	.	5	0	0	1	Registered	male	Hossain	.	1	1	#N/A	9	FALSE	FALSE	FALSE	FALSE	FALSE	FALSE	FALSE	FALSE	TRUE	3	0	0	#N/A	2018-05-21	#N/A	1	5	4	1	1-Yes	1	7	.	.	.
2-000-274-005	2.Child refusal	2-000-274	NYP	0	.	.	1	274	5	.	5	0	0	1	Registered	male	Arfat	52	1	1	#N/A	9	FALSE	FALSE	FALSE	FALSE	FALSE	FALSE	FALSE	FALSE	TRUE	5	1	1	#N/A	2018-05-21	#N/A	1	5	4	1	1-Yes	.	4	.	.	.
2-000-275-004	4.Other_child fasting	2-000-275	NYP	0	.	.	.	275	4	.	6	0	0	1	Registered	female	Sabekonhar	.	2	1	#N/A	9	FALSE	FALSE	FALSE	FALSE	FALSE	FALSE	FALSE	FALSE	TRUE	5	1	0	#N/A	2018-05-17	#N/A	0	5	4	11	1-Yes	2	13	.	.	.
2-000-275-006	0	2-000-275	NYP	0	.	.	1	275	6	.	6	0	0	1	Registered	female	Kolima	20	2	1	1. Adequate polio and VPD	9	FALSE	FALSE	FALSE	FALSE	FALSE	FALSE	FALSE	FALSE	TRUE	2	1	1	783	2018-05-17	#N/A	0	5	4	2	1-Yes	.	1	8.5	2.5	4.5
2-000-276-004	0	2-000-276	NYP	0	.	.	3	276	4	.	5	0	0	3	Registered	male	Riaz	51	1	1	1. Adequate polio and VPD	9	FALSE	FALSE	FALSE	FALSE	FALSE	FALSE	FALSE	FALSE	TRUE	5	1	1	799	2018-05-22	#N/A	1	5	4	2	1-Yes	.	4	6.83	3.83	4.83
2-000-278-004	4.Other_child fasting	2-000-278	NYP	0	.	.	.	278	4	.	8	0	0	3	Registered	female	Toyeba	.	1	1	#N/A	9	FALSE	FALSE	FALSE	FALSE	FALSE	FALSE	FALSE	FALSE	TRUE	5	1	0	#N/A	2018-05-17	#N/A	0	5	4	1	1-Yes	3	10	.	.	.
2-000-278-006	0	2-000-278	NYP	0	.	.	3	278	6	.	8	0	0	3	Registered	female	Aciya	73	1	1	1. Adequate polio and VPD	9	FALSE	FALSE	FALSE	FALSE	FALSE	FALSE	FALSE	FALSE	TRUE	5	1	1	775	2018-05-17	#N/A	0	5	4	3	1-Yes	.	6	3.83	4.17	2.5
2-000-280-003	4.Other_child fasting	2-000-280	NYP	0	.	.	.	280	3	.	5	0	1	1	Registered	female	Nurkolima	.	1	1	#N/A	9	FALSE	FALSE	FALSE	FALSE	FALSE	FALSE	FALSE	FALSE	TRUE	5	0	0	#N/A	2018-05-21	#N/A	0	5	4	11	1-Yes	1	8	.	.	.
2-000-280-004	0	2-000-280	NYP	0	.	.	2	280	4	.	5	0	1	1	Registered	female	Nurfatema	52	1	1	1. Adequate polio and VPD	9	FALSE	FALSE	FALSE	FALSE	FALSE	FALSE	FALSE	FALSE	TRUE	5	1	1	793	2018-05-21	#N/A	0	5	4	1	1-Yes	.	4	6.17	4.83	5.83
2-000-282-004	0	2-000-282	NYP	0	.	.	1	282	4	.	6	0	0	1	Registered	male	Karim	50	1	1	1. Adequate polio and VPD	9	FALSE	FALSE	FALSE	FALSE	FALSE	FALSE	FALSE	FALSE	TRUE	5	0	1	789	2018-05-20	#N/A	1	5	4	1	1-Yes	.	4	8.83	3.5	7.17
2-000-282-006	4.Other_child fasting	2-000-282	NYP	0	.	.	.	282	6	.	6	0	0	1	Registered	male	Rashel	.	1	1	#N/A	9	FALSE	FALSE	FALSE	FALSE	FALSE	FALSE	FALSE	FALSE	TRUE	5	1	0	#N/A	2018-05-20	#N/A	0	5	4	11	1-Yes	1	12	.	.	.
2-000-283-002	6.insufficient for test	2-000-283	NYP	0	.	.	1	283	2	.	3	0	0	1	Registered	female	Tasmin	70	1	1	1. Adequate polio and VPD	9	FALSE	FALSE	FALSE	FALSE	FALSE	FALSE	FALSE	FALSE	TRUE	5	1	1	776	2018-05-17	#N/A	1	5	4	11	1-Yes	.	5	2.5	2.5	2.5	QNS	QNS
2-000-284-002	4.Other_child fasting	2-000-284	NYP	0	.	.	.	284	2	.	3	0	0	1	Registered	female	Rubina	.	1	1	#N/A	9	FALSE	FALSE	FALSE	FALSE	FALSE	FALSE	FALSE	FALSE	TRUE	5	1	0	#N/A	2018-05-24	#N/A	1	5	4	11	1-Yes	1	9	.	.	.
2-000-284-003	0	2-000-284	NYP	0	.	.	1	284	3	.	3	0	0	1	Registered	male	Osman	73	1	1	5. Small for polio but sent	9	FALSE	FALSE	FALSE	FALSE	FALSE	FALSE	FALSE	FALSE	TRUE	5	1	1	1305	2018-05-24	#N/A	0	5	4	1	1-Yes	.	6	8.17	3.5	2.5
2-000-285-004	4.Other_child fasting	2-000-285	NYP	0	.	.	.	285	4	.	6	0	0	1	Registered	female	Tahmina	.	1	1	#N/A	9	FALSE	FALSE	FALSE	FALSE	FALSE	FALSE	FALSE	FALSE	TRUE	5	1	0	#N/A	2018-05-17	#N/A	1	5	4	11	1-Yes	3	10	.	.	.
2-000-285-006	0	2-000-285	NYP	0	.	.	1	285	6	.	6	0	0	1	Registered	female	Jannat	64	1	1	1. Adequate polio and VPD	9	FALSE	FALSE	FALSE	FALSE	FALSE	FALSE	FALSE	FALSE	TRUE	5	1	1	772	2018-05-17	#N/A	1	5	4	3	1-Yes	.	5	5.17	5.5	10.5
2-000-287-005	4.Other_child fasting	2-000-287	NYP	0	.	.	.	287	5	.	6	0	0	1	Registered	male	Mazid	.	1	1	#N/A	1 5	TRUE	FALSE	FALSE	FALSE	TRUE	FALSE	FALSE	FALSE	FALSE	5	1	0	#N/A	2018-05-20	#N/A	0	5	4	11	1-Yes	1	9	.	.	.
2-000-287-006	0	2-000-287	NYP	0	.	.	1	287	6	.	6	0	0	1	Registered	male	Robialam	63	1	1	1. Adequate polio and VPD	9	FALSE	FALSE	FALSE	FALSE	FALSE	FALSE	FALSE	FALSE	TRUE	5	1	1	784	2018-05-20	#N/A	0	5	4	1	1-Yes	.	5	4.83	5.5	2.5
2-000-288-004	0	2-000-288	NYP	0	.	.	2	288	4	.	9	0	0	2	Registered	female	Selina	72	1	1	1. Adequate polio and VPD	9	FALSE	FALSE	FALSE	FALSE	FALSE	FALSE	FALSE	FALSE	TRUE	3	0	1	797	2018-05-22	#N/A	1	5	4	1	1-Yes	.	6	3.5	6.83	6.17
2-000-288-009	4.Other_child fasting	2-000-288	NYP	0	.	.	.	288	9	.	9	0	0	2	Registered	male	Sayedul	.	1	1	#N/A	9	FALSE	FALSE	FALSE	FALSE	FALSE	FALSE	FALSE	FALSE	TRUE	5	1	0	#N/A	2018-05-22	#N/A	0	5	4	11	1-Yes	2	11	.	.	.
2-000-289-003	4.Other_child fasting	2-000-289	NYP	0	.	.	.	289	3	583.46	5	0	0	1	Registered	male	Zahid	.	1	1	#N/A	9	FALSE	FALSE	FALSE	FALSE	FALSE	FALSE	FALSE	FALSE	TRUE	5	0	0	#N/A	2018-05-19	#N/A	1	5	4	11	1-Yes	2	9	.	.	.
2-000-289-005	0	2-000-289	NYP	0	.	.	1	289	5	.	5	0	0	1	Registered	male	Imam	42	1	1	1. Adequate polio and VPD	9	FALSE	FALSE	FALSE	FALSE	FALSE	FALSE	FALSE	FALSE	TRUE	5	0	1	779	2018-05-19	#N/A	1	5	4	1	1-Yes	.	3	4.17	3.5	6.5
2-000-290-004	4.Other_child fasting	2-000-290	NYP	0	.	.	.	290	4	.	8	0	0	0	Registered	male	Amin	.	1	1	#N/A	9	FALSE	FALSE	FALSE	FALSE	FALSE	FALSE	FALSE	FALSE	TRUE	5	1	0	#N/A	2018-05-20	#N/A	1	5	4	11	1-Yes	3	13	.	.	.
2-000-291-005	0	2-000-291	NYP	0	.	.	1	291	5	.	6	1	0	1	Registered	female	Rozina	44	1	1	1. Adequate polio and VPD	3	FALSE	FALSE	TRUE	FALSE	FALSE	FALSE	FALSE	FALSE	FALSE	5	0	1	780	2018-05-19	#N/A	0	5	4	2	1-Yes	.	3	9.5	3.17	4.83
2-000-292-005	4.Other_child fasting	2-000-292	NYP	0	.	.	.	292	5	.	7	0	0	1	Registered	male	Mozahidur	.	1	1	#N/A	4	FALSE	FALSE	FALSE	TRUE	FALSE	FALSE	FALSE	FALSE	FALSE	5	0	0	#N/A	2018-05-20	#N/A	0	5	4	11	1-Yes	1	8	.	.	.
2-000-292-006	0	2-000-292	NYP	0	.	.	1	292	6	.	7	0	0	1	Registered	male	Raihan	21	1	1	1. Adequate polio and VPD	3	FALSE	FALSE	TRUE	FALSE	FALSE	FALSE	FALSE	FALSE	FALSE	5	1	1	788	2018-05-20	#N/A	1	5	4	1	1-Yes	.	1	9.83	2.5	5.5
2-000-293-002	4.Other_child fasting	2-000-293	NYP	0	.	.	.	293	2	.	3	0	0	1	Registered	male	MD noor	.	1	1	#N/A	9	FALSE	FALSE	FALSE	FALSE	FALSE	FALSE	FALSE	FALSE	TRUE	5	1	0	#N/A	2018-05-24	#N/A	0	5	4	11	1-Yes	1	10	.	.	.
2-000-293-003	1.Not at home	2-000-293	NYP	0	.	.	1	293	3	.	3	0	0	1	Registered	female	Immoni	72	1	1	#N/A	9	FALSE	FALSE	FALSE	FALSE	FALSE	FALSE	FALSE	FALSE	TRUE	5	1	1	#N/A	2018-05-24	#N/A	0	5	4	1	1-Yes	.	6	.	.	.
2-000-294-003	4.Other_child fasting	2-000-294	NYP	0	.	.	.	294	3	.	7	0	0	2	Registered	male	Hosen	.	1	1	#N/A	9	FALSE	FALSE	FALSE	FALSE	FALSE	FALSE	FALSE	FALSE	TRUE	5	1	0	#N/A	2018-05-20	#N/A	0	5	4	11	1-Yes	2	12	.	.	.
2-000-294-006	0	2-000-294	NYP	0	.	.	2	294	6	.	7	0	0	2	Registered	female	Somiya	22	1	1	5. Small for polio but sent	9	FALSE	FALSE	FALSE	FALSE	FALSE	FALSE	FALSE	FALSE	TRUE	5	1	1	787	2018-05-20	#N/A	0	5	4	1	1-Yes	.	1	10.5	2.5	6.83
2-000-295-003	4.Other_child fasting	2-000-295	NYP	0	.	.	.	295	3	.	4	0	1	0	Registered	male	Saiful	.	1	1	#N/A	4	FALSE	FALSE	FALSE	TRUE	FALSE	FALSE	FALSE	FALSE	FALSE	5	1	0	#N/A	2018-05-21	#N/A	1	5	4	1	1-Yes	1	7	.	.	.
2-000-295-004	5.Interview only	2-000-295	NYP	0	.	.	1	295	4	.	4	0	1	0	Registered	male	Santo	11	1	1	#N/A	3 9	FALSE	FALSE	TRUE	FALSE	FALSE	FALSE	FALSE	FALSE	TRUE	5	0	1	#N/A	2018-05-21	#N/A	0	5	4	1	1-Yes	.	0	.	.	.
2-000-296-005	4.Other_child fasting	2-000-296	NYP	0	.	.	.	296	5	.	6	0	0	1	Registered	male	Salam	.	1	1	#N/A	9	FALSE	FALSE	FALSE	FALSE	FALSE	FALSE	FALSE	FALSE	TRUE	5	1	0	#N/A	2018-05-24	#N/A	1	5	4	11	1-Yes	3	10	.	.	.
2-000-296-006	0	2-000-296	NYP	0	.	.	1	296	6	.	6	0	0	1	Registered	male	Saiful	70	1	1	1. Adequate polio and VPD	9	FALSE	FALSE	FALSE	FALSE	FALSE	FALSE	FALSE	FALSE	TRUE	5	1	1	1304	2018-05-24	#N/A	1	5	4	1	1-Yes	.	5	5.83	4.17	4.83
2-000-297-005	0	2-000-297	NYP	0	.	.	1	297	5	.	5	0	0	1	Registered	male	Zabbar	70	1	1	1. Adequate polio and VPD	9	FALSE	FALSE	FALSE	FALSE	FALSE	FALSE	FALSE	FALSE	TRUE	5	1	1	791	2018-05-21	#N/A	1	5	4	1	1-Yes	.	5	4.17	4.17	4.5
2-000-298-003	4.Other_child fasting	2-000-298	NYP	0	.	.	.	298	3	386.86	3	0	0	0	Registered	male	Abdulluh	.	1	1	#N/A	9	FALSE	FALSE	FALSE	FALSE	FALSE	FALSE	FALSE	FALSE	TRUE	5	1	0	#N/A	2018-05-19	#N/A	1	5	4	1	1-Yes	1	8	.	.	.
2-000-299-004	4.Other_child fasting	2-000-299	NYP	0	.	.	.	299	4	.	6	0	0	1	Registered	female	Amina	.	1	1	#N/A	4	FALSE	FALSE	FALSE	TRUE	FALSE	FALSE	FALSE	FALSE	FALSE	5	0	0	#N/A	2018-05-19	#N/A	0	3	4	11	1-Yes	2	13	.	.	.
2-000-299-006	0	2-000-299	NYP	0	.	.	1	299	6	.	6	0	0	1	Registered	female	Mukarrama	47	1	1	5. Small for polio but sent	1 2 3	TRUE	TRUE	TRUE	FALSE	FALSE	FALSE	FALSE	FALSE	FALSE	5	1	1	781	2018-05-19	#N/A	1	5	4	1	1-Yes	.	3	6.17	6.5	3.83
2-000-300-006	4.Other_child fasting	2-000-300	NYP	0	.	.	.	300	6	575.42	7	0	0	0	Registered	male	Delowar	.	1	1	#N/A	9	FALSE	FALSE	FALSE	FALSE	FALSE	FALSE	FALSE	FALSE	TRUE	5	1	0	#N/A	2018-05-24	#N/A	0	5	4	11	1-Yes	2	8	.	.	.
2-000-301-004	4.Other_child fasting	2-000-301	NYP	0	.	.	.	301	4	.	4	0	0	0	Registered	female	Setera	.	1	1	#N/A	9	FALSE	FALSE	FALSE	FALSE	FALSE	FALSE	FALSE	FALSE	TRUE	5	1	0	#N/A	2018-05-21	#N/A	0	5	4	11	1-Yes	1	14	.	.	.
2-000-303-004	4.Other_child fasting	2-000-303	NYP	0	.	.	.	303	4	.	4	0	0	0	Registered	male	Sahzahan	.	5	1	#N/A	9	FALSE	FALSE	FALSE	FALSE	FALSE	FALSE	FALSE	FALSE	TRUE	5	1	0	#N/A	2018-05-23	#N/A	0	5	4	11	0-No	1	14	.	.	.
2-000-304-005	4.Other_child fasting	2-000-304	NYP	0	.	.	.	304	5	.	8	0	1	0	Registered	male	Rasidullah	.	1	1	#N/A	9	FALSE	FALSE	FALSE	FALSE	FALSE	FALSE	FALSE	FALSE	TRUE	5	1	0	#N/A	2018-05-22	#N/A	0	5	4	11	1-Yes	2	12	.	.	.
2-000-304-007	5.Interview only	2-000-304	NYP	0	.	.	1	304	7	.	8	0	1	0	Registered	female	Rusmin	10	1	1	#N/A	9	FALSE	FALSE	FALSE	FALSE	FALSE	FALSE	FALSE	FALSE	TRUE	5	1	1	#N/A	2018-05-22	#N/A	0	5	4	1	1-Yes	.	0	.	.	.
2-000-306-005	4.Other_child fasting	2-000-306	NYP	0	.	.	.	306	5	.	5	0	0	0	Registered	female	Jusna	.	1	1	#N/A	4	FALSE	FALSE	FALSE	TRUE	FALSE	FALSE	FALSE	FALSE	FALSE	5	1	0	#N/A	2018-05-22	#N/A	0	5	4	11	1-Yes	1	12	.	.	.
2-000-307-007	4.Other_child fasting	2-000-307	NYP	0	.	.	.	307	7	709.99	7	0	0	0	Registered	female	Josna	.	1	1	#N/A	9	FALSE	FALSE	FALSE	FALSE	FALSE	FALSE	FALSE	FALSE	TRUE	5	1	0	#N/A	2018-05-17	#N/A	0	5	4	11	1-Yes	1	8	.	.	.
2-000-308-006	4.Other_child fasting	2-000-308	NYP	0	.	.	.	308	6	.	7	0	0	1	Registered	female	Kaleda	.	1	1	#N/A	9	FALSE	FALSE	FALSE	FALSE	FALSE	FALSE	FALSE	FALSE	TRUE	5	0	0	#N/A	2018-05-20	#N/A	0	5	4	11	1-Yes	1	13	.	.	.
2-000-308-007	0	2-000-308	NYP	0	.	.	1	308	7	.	7	0	0	1	Registered	male	Roki	28	1	1	1. Adequate polio and VPD	9	FALSE	FALSE	FALSE	FALSE	FALSE	FALSE	FALSE	FALSE	TRUE	2	1	1	786	2018-05-20	#N/A	1	5	4	1	1-Yes	.	2	7.17	3.17	8.5
2-000-309-004	4.Other_child fasting	2-000-309	NYP	0	.	.	.	309	4	.	5	0	0	1	Registered	male	Abulbasar	.	1	1	#N/A	9	FALSE	FALSE	FALSE	FALSE	FALSE	FALSE	FALSE	FALSE	TRUE	5	1	0	#N/A	2018-05-22	#N/A	1	5	4	11	1-Yes	1	13	.	.	.
2-000-309-005	0	2-000-309	NYP	0	.	.	1	309	5	.	5	0	0	1	Registered	female	Afifa	16	1	1	1. Adequate polio and VPD	9	FALSE	FALSE	FALSE	FALSE	FALSE	FALSE	FALSE	FALSE	TRUE	5	1	1	796	2018-05-22	#N/A	0	5	4	1	1-Yes	.	1	5.17	2.5	8.5
2-000-312-004	4.Other_child fasting	2-000-312	NYP	0	.	.	.	312	4	213.77	5	0	0	0	Unreg - AugtoDec31	male	Riaz	.	7	3	#N/A	9	FALSE	FALSE	FALSE	FALSE	FALSE	FALSE	FALSE	FALSE	TRUE	5	0	0	#N/A	2018-05-23	#N/A	0	5	4	11	0-No	3	10	.	.	.
2-000-314-004	4.Other_child fasting	2-000-314	NYP	0	.	.	.	314	4	.	6	0	0	1	Unreg - AugtoDec31	female	Fokolima	.	1	1	#N/A	9	FALSE	FALSE	FALSE	FALSE	FALSE	FALSE	FALSE	FALSE	TRUE	5	1	0	#N/A	2018-05-23	#N/A	0	5	4	11	1-Yes	3	9	.	.	.
2-000-314-006	0	2-000-314	NYP	0	.	.	1	314	6	.	6	0	0	1	Unreg - AugtoDec31	male	Faisal	34	1	1	1. Adequate polio and VPD	9	FALSE	FALSE	FALSE	FALSE	FALSE	FALSE	FALSE	FALSE	TRUE	5	1	1	1301	2018-05-23	#N/A	0	5	4	1	1-Yes	.	2	5.5	7.5	5.17
2-000-315-004	4.Other_child fasting	2-000-315	NYP	0	.	.	.	315	4	478.53	5	0	0	0	Unreg - AugtoDec31	male	Rizuan	.	1	3	#N/A	9	FALSE	FALSE	FALSE	FALSE	FALSE	FALSE	FALSE	FALSE	TRUE	5	1	0	#N/A	2018-05-23	#N/A	0	5	4	11	0-No	3	12	.	.	.
2-000-316-002	4.Other_child fasting	2-000-316	NYP	0	.	.	.	316	2	312.83	4	0	0	1	Unreg - AugtoDec31	male	Amin	.	1	3	#N/A	9	FALSE	FALSE	FALSE	FALSE	FALSE	FALSE	FALSE	FALSE	TRUE	5	1	0	#N/A	2018-05-23	#N/A	1	3	4	11	0-No	2	12	.	.	.
2-000-316-004	0	2-000-316	NYP	0	.	.	1	316	4	.	4	0	0	1	Unreg - AugtoDec31	female	Rubi	37	1	3	1. Adequate polio and VPD	9	FALSE	FALSE	FALSE	FALSE	FALSE	FALSE	FALSE	FALSE	TRUE	5	1	1	800	2018-05-23	#N/A	0	5	4	1	0-No	.	3	4.5	2.83	5.5
2-000-318-003	1.Not at home	2-000-318	NYP	0	.	.	2	318	3	.	3	0	0	2	Unreg - AugtoDec31	female	Saba	42	1	3	#N/A	9	FALSE	FALSE	FALSE	FALSE	FALSE	FALSE	FALSE	FALSE	TRUE	5	1	1	#N/A	2018-05-24	#N/A	1	5	4	1	0-No	.	3	.	.	.
2-000-319-005	4.Other_child fasting	2-000-319	NYP	0	.	.	.	319	5	773.72	8	0	0	0	Unreg - AugtoDec31	male	Sayed	.	1	3	#N/A	9	FALSE	FALSE	FALSE	FALSE	FALSE	FALSE	FALSE	FALSE	TRUE	5	0	0	#N/A	2018-05-24	#N/A	1	5	4	11	0-No	3	12	.	.	.
2-000-321-006	5.Interview only	2-000-321	NYP	0	.	.	2	321	6	.	10	0	1	1	Registered	female	Arifa	9	1	1	#N/A	9	FALSE	FALSE	FALSE	FALSE	FALSE	FALSE	FALSE	FALSE	TRUE	5	1	1	#N/A	2018-05-17	#N/A	1	5	5	.	1-Yes	.	0	.	.	.
2-000-321-007	4.Other_child fasting	2-000-321	NYP	0	.	.	.	321	7	.	10	0	1	1	Registered	male	Ayub	.	7	1	#N/A	9	FALSE	FALSE	FALSE	FALSE	FALSE	FALSE	FALSE	FALSE	TRUE	5	1	0	#N/A	2018-05-17	#N/A	0	5	5	9	1-Yes	1	13	.	.	.
2-000-322-003	4.Other_child fasting	2-000-322	NYP	0	.	.	.	322	3	.	5	0	0	1	Registered	female	Kulsum	.	1	1	#N/A	1 3 6	TRUE	FALSE	TRUE	FALSE	FALSE	TRUE	FALSE	FALSE	FALSE	5	1	0	#N/A	2018-05-24	#N/A	0	5	5	11	1-Yes	2	9	.	.	.
2-000-322-005	0	2-000-322	NYP	0	.	.	1	322	5	.	5	0	0	1	Registered	male	Saiful	20	1	1	5. Small for polio but sent	1 2 3 5 6	TRUE	TRUE	TRUE	FALSE	TRUE	TRUE	FALSE	FALSE	FALSE	5	1	1	1260	2018-05-24	#N/A	0	5	5	3	1-Yes	.	1	8.83	2.5	6.5
2-000-323-003	4.Other_child fasting	2-000-323	NYP	0	.	.	.	323	3	.	6	0	0	1	Registered	female	Kulsum	.	1	1	#N/A	1 3 6	TRUE	FALSE	TRUE	FALSE	FALSE	TRUE	FALSE	FALSE	FALSE	5	1	0	#N/A	2018-05-22	#N/A	0	5	5	2	1-Yes	2	8	.	.	.
2-000-323-005	0	2-000-323	NYP	0	.	.	1	323	5	.	6	0	0	1	Registered	female	Sabe kunnahar	46	1	1	1. Adequate polio and VPD	1 3 5 6	TRUE	FALSE	TRUE	FALSE	TRUE	TRUE	FALSE	FALSE	FALSE	5	1	1	1255	2018-05-22	#N/A	0	5	5	2	1-Yes	.	3	3.17	5.17	3.83
2-000-324-004	4.Other_child fasting	2-000-324	NYP	0	.	.	.	324	4	480.68	7	1	1	0	Registered	female	Rumaiya	.	1	1	#N/A	1 3 6	TRUE	FALSE	TRUE	FALSE	FALSE	TRUE	FALSE	FALSE	FALSE	5	1	0	#N/A	2018-05-21	#N/A	0	5	5	11	1-Yes	3	8	.	.	.
2-000-324-006	5.Interview only	2-000-324	NYP	0	.	.	1	324	6	.	7	1	1	0	Registered	male	Kasim	10	1	1	#N/A	1 2 3 5 6	TRUE	TRUE	TRUE	FALSE	TRUE	TRUE	FALSE	FALSE	FALSE	2	1	0	#N/A	2018-05-21	#N/A	0	5	5	1	1-Yes	.	0	.	.	.
2-000-325-004	0	2-000-325	NYP	0	.	.	1	325	4	.	4	0	0	1	Registered	female	Rahama	48	1	1	5. Small for polio but sent	1 3 5 6	TRUE	FALSE	TRUE	FALSE	TRUE	TRUE	FALSE	FALSE	FALSE	5	1	1	986	2018-05-17	#N/A	0	5	5	5	1-Yes	.	4	2.5	4.17	2.83
2-000-326-006	4.Other_child fasting	2-000-326	NYP	0	.	.	.	326	6	.	7	0	0	1	Registered	male	Safialom	.	1	1	#N/A	1 3 5 6	TRUE	FALSE	TRUE	FALSE	TRUE	TRUE	FALSE	FALSE	FALSE	5	1	0	#N/A	2018-05-17	#N/A	0	5	5	11	1-Yes	4	7	.	.	.
2-000-326-007	0	2-000-326	NYP	0	.	.	1	326	7	.	7	0	0	1	Registered	male	Samsulalom	21	1	1	5. Small for polio but sent	1 2 3 5 6	TRUE	TRUE	TRUE	FALSE	TRUE	TRUE	FALSE	FALSE	FALSE	4	1	1	984	2018-05-17	#N/A	1	5	5	1	1-Yes	.	1	10.5	2.5	10.5
2-000-327-004	4.Other_child fasting	2-000-327	NYP	0	.	.	.	327	4	.	7	0	0	1	Registered	female	Robi	.	1	1	#N/A	1 5 6	TRUE	FALSE	FALSE	FALSE	TRUE	TRUE	FALSE	FALSE	FALSE	5	1	0	#N/A	2018-05-17	#N/A	0	5	5	11	1-Yes	4	12	.	.	.
2-000-327-007	0	2-000-327	NYP	0	.	.	1	327	7	.	7	0	0	1	Registered	male	Kaisel	21	1	1	1. Adequate polio and VPD	1 2 3 6	TRUE	TRUE	TRUE	FALSE	FALSE	TRUE	FALSE	FALSE	FALSE	5	1	1	982	2018-05-17	#N/A	0	5	5	1	1-Yes	.	1	10.5	2.5	7.5
2-000-328-003	4.Other_child fasting	2-000-328	NYP	0	.	.	.	328	3	431.49	7	0	0	3	Registered	female	Sajeda	.	1	1	#N/A	1 3 6	TRUE	FALSE	TRUE	FALSE	FALSE	TRUE	FALSE	FALSE	FALSE	5	1	0	#N/A	2018-05-22	#N/A	0	5	5	11	1-Yes	2	12	.	.	.
2-000-328-006	0	2-000-328	NYP	0	.	.	3	328	6	.	7	0	0	3	Registered	female	Salma	28	1	1	5. Small for polio but sent	1 2 3 5 6	TRUE	TRUE	TRUE	FALSE	TRUE	TRUE	FALSE	FALSE	FALSE	5	1	1	1256	2018-05-22	#N/A	1	5	5	3	1-Yes	.	2	4.83	2.83	2.5
2-000-329-006	4.Other_child fasting	2-000-329	NYP	0	.	.	.	329	6	.	10	0	0	1	Registered	male	Nurul Amin	.	1	1	#N/A	9	FALSE	FALSE	FALSE	FALSE	FALSE	FALSE	FALSE	FALSE	TRUE	5	1	0	#N/A	2018-05-23	#N/A	0	5	5	1	1-Yes	4	12	.	.	.
2-000-329-009	0	2-000-329	NYP	0	.	.	1	329	9	.	10	0	0	1	Registered	male	Sofialom	54	3	1	1. Adequate polio and VPD	9	FALSE	FALSE	FALSE	FALSE	FALSE	FALSE	FALSE	FALSE	TRUE	5	1	1	1257	2018-05-23	#N/A	1	5	5	9	1-Yes	.	4	3.17	2.5	2.5
2-000-330-004	0	2-000-330	NYP	0	.	.	1	330	4	.	7	0	0	1	Registered	male	Abdullah	20	1	1	1. Adequate polio and VPD	1 2 3 5 6	TRUE	TRUE	TRUE	FALSE	TRUE	TRUE	FALSE	FALSE	FALSE	5	1	1	993	2018-05-20	#N/A	0	5	5	6	1-Yes	.	1	9.83	2.5	7.83
2-000-330-007	4.Other_child fasting	2-000-330	NYP	0	.	.	.	330	7	.	7	0	0	1	Registered	male	Md.Hossin	.	7	1	#N/A	9	FALSE	FALSE	FALSE	FALSE	FALSE	FALSE	FALSE	FALSE	TRUE	5	1	0	#N/A	2018-05-20	#N/A	0	5	5	11	1-Yes	1	13	.	.	.
2-000-332-002	4.Other_child fasting	2-000-332	NYP	0	.	.	.	332	2	.	5	0	0	1	Registered	female	Josna	.	1	1	#N/A	9	FALSE	FALSE	FALSE	FALSE	FALSE	FALSE	FALSE	FALSE	TRUE	5	1	0	#N/A	2018-05-17	#N/A	0	5	5	11	1-Yes	2	11	.	.	.
2-000-332-004	0	2-000-332	NYP	0	.	.	1	332	4	.	5	0	0	1	Registered	male	Saruk	75	1	1	1. Adequate polio and VPD	9	FALSE	FALSE	FALSE	FALSE	FALSE	FALSE	FALSE	FALSE	TRUE	5	1	1	987	2018-05-17	#N/A	0	5	5	1	1-Yes	.	6	8.5	7.17	8.17
2-000-333-002	4.Other_child fasting	2-000-333	NYP	0	.	.	.	333	2	.	2	0	0	0	Registered	male	Sarif	.	1	1	#N/A	9	FALSE	FALSE	FALSE	FALSE	FALSE	FALSE	FALSE	FALSE	TRUE	5	1	0	#N/A	2018-05-22	#N/A	0	5	5	11	1-Yes	1	7	.	.	.
2-000-334-006	4.Other_child fasting	2-000-334	NYP	0	.	.	.	334	6	386.86	9	0	0	1	Registered	male	Faruk	.	1	1	#N/A	9	FALSE	FALSE	FALSE	FALSE	FALSE	FALSE	FALSE	FALSE	TRUE	5	1	0	#N/A	2018-05-19	#N/A	0	5	5	.	1-Yes	3	13	.	.	.
2-000-334-009	6.insufficient for test	2-000-334	NYP	0	.	.	1	334	9	.	9	0	0	1	Registered	female	Nursawa	29	1	1	4. No polio - VPD only	9	FALSE	FALSE	FALSE	FALSE	FALSE	FALSE	FALSE	FALSE	TRUE	5	1	1	990	2018-05-19	#N/A	0	5	5	1	1-Yes	.	2	.	.	.
2-000-335-004	0	2-000-335	NYP	0	.	.	1	335	4	.	10	1	0	1	Registered	female	Tahera	52	3	1	1. Adequate polio and VPD	9	FALSE	FALSE	FALSE	FALSE	FALSE	FALSE	FALSE	FALSE	TRUE	5	1	1	1254	2018-05-22	#N/A	1	5	5	5	1-Yes	.	4	7.17	5.5	9.17
2-000-335-009	4.Other_child fasting	2-000-335	NYP	0	.	.	.	335	9	.	10	1	0	1	Registered	female	Toslima	.	1	1	#N/A	1 3 4 6	TRUE	FALSE	TRUE	TRUE	FALSE	TRUE	FALSE	FALSE	FALSE	5	1	0	#N/A	2018-05-22	#N/A	0	5	5	11	1-Yes	2	10	.	.	.
2-000-336-005	4.Other_child fasting	2-000-336	NYP	0	.	.	.	336	5	.	6	0	0	1	Registered	female	Jannat	.	1	1	#N/A	1 2 3 4 5 6	TRUE	TRUE	TRUE	TRUE	TRUE	TRUE	FALSE	FALSE	FALSE	5	1	0	#N/A	2018-05-22	#N/A	0	5	5	11	1-Yes	2	12	.	.	.
2-000-336-006	0	2-000-336	NYP	0	.	.	1	336	6	.	6	0	0	1	Registered	female	Samima	47	1	1	1. Adequate polio and VPD	1 2 3 4 5 6	TRUE	TRUE	TRUE	TRUE	TRUE	TRUE	FALSE	FALSE	FALSE	5	1	1	1253	2018-05-22	#N/A	1	5	5	1	1-Yes	.	3	10.5	6.17	6.5
2-000-337-004	4.Other_child fasting	2-000-337	NYP	0	.	.	.	337	4	.	6	0	0	2	Registered	female	Hasina	.	1	1	#N/A	9	FALSE	FALSE	FALSE	FALSE	FALSE	FALSE	FALSE	FALSE	TRUE	5	1	0	#N/A	2018-05-22	#N/A	0	5	5	11	1-Yes	2	8	.	.	.
2-000-337-005	0	2-000-337	NYP	0	.	.	2	337	5	.	6	0	0	2	Registered	female	Rafiqul hasina	80	1	1	1. Adequate polio and VPD	9	FALSE	FALSE	FALSE	FALSE	FALSE	FALSE	FALSE	FALSE	TRUE	5	1	1	1252	2018-05-22	#N/A	0	5	5	8	1-Yes	.	6	9.5	5.17	5.5
2-000-338-009	4.Other_child fasting	2-000-338	NYP	0	.	.	.	338	9	.	10	0	0	2	Registered	male	Sakib	.	3	1	#N/A	9	FALSE	FALSE	FALSE	FALSE	FALSE	FALSE	FALSE	FALSE	TRUE	5	0	0	#N/A	2018-05-19	#N/A	0	5	5	11	1-Yes	2	12	.	.	.
2-000-338-010	0	2-000-338	NYP	0	.	.	2	338	10	.	10	0	0	2	Registered	female	Roksana	66	3	1	1. Adequate polio and VPD	9	FALSE	FALSE	FALSE	FALSE	FALSE	FALSE	FALSE	FALSE	TRUE	5	1	1	992	2018-05-19	#N/A	0	5	5	4	1-Yes	.	5	10.5	5.17	3.5
2-000-340-004	4.Other_child fasting	2-000-340	NYP	0	.	.	.	340	4	.	4	0	0	0	Registered	male	Ayas	.	1	1	#N/A	9	FALSE	FALSE	FALSE	FALSE	FALSE	FALSE	FALSE	FALSE	TRUE	5	1	0	#N/A	2018-05-19	#N/A	0	5	5	11	1-Yes	1	14	.	.	.
2-000-342-004	5.Interview only	2-000-342	NYP	0	.	.	1	342	4	.	6	0	1	0	Registered	female	Jannatara	7	1	1	#N/A	1 2 3 6	TRUE	TRUE	TRUE	FALSE	FALSE	TRUE	FALSE	FALSE	FALSE	5	.	1	#N/A	2018-05-20	#N/A	0	5	5	1	1-Yes	.	0	.	.	.
2-000-342-006	4.Other_child fasting	2-000-342	NYP	0	.	.	.	342	6	.	6	0	1	0	Registered	male	Jahid	.	1	1	#N/A	9	FALSE	FALSE	FALSE	FALSE	FALSE	FALSE	FALSE	FALSE	TRUE	5	1	0	#N/A	2018-05-20	#N/A	0	5	5	8	1-Yes	1	13	.	.	.
2-000-344-003	0	2-000-344	NYP	0	.	.	1	344	3	.	3	0	0	1	Registered	male	Nayan	69	2	1	1. Adequate polio and VPD	9	FALSE	FALSE	FALSE	FALSE	FALSE	FALSE	FALSE	FALSE	TRUE	5	1	1	985	2018-05-17	#N/A	99	5	5	.	1-Yes	.	5	8.83	3.5	8.17
2-000-346-007	0	2-000-346	NYP	0	.	.	3	346	7	.	8	1	0	3	Registered	female	Sumaiya	36	1	1	1. Adequate polio and VPD	1 2 3 5 6	TRUE	TRUE	TRUE	FALSE	TRUE	TRUE	FALSE	FALSE	FALSE	5	1	1	999	2018-05-21	#N/A	0	5	5	1	1-Yes	.	3	6.17	4.17	3.83
2-000-348-003	4.Other_child fasting	2-000-348	NYP	0	.	.	.	348	3	.	4	0	0	1	Registered	female	Yasmin	.	1	1	#N/A	1 3 4 5 6	TRUE	FALSE	TRUE	TRUE	TRUE	TRUE	FALSE	FALSE	FALSE	5	1	0	#N/A	2018-05-23	#N/A	0	5	5	1	1-Yes	2	8	.	.	.
2-000-348-004	0	2-000-348	NYP	0	.	.	1	348	4	.	4	0	0	1	Registered	male	Siddik	77	1	1	1. Adequate polio and VPD	1 2 3 5 6	TRUE	TRUE	TRUE	FALSE	TRUE	TRUE	FALSE	FALSE	FALSE	5	1	1	1258	2018-05-23	#N/A	0	5	5	1	1-Yes	.	6	5.5	4.17	4.17
2-000-349-004	4.Other_child fasting	2-000-349	NYP	0	.	.	.	349	4	670.57	5	0	0	0	Registered	male	Jobair	.	1	1	#N/A	1 4 5 6	TRUE	FALSE	FALSE	TRUE	TRUE	TRUE	FALSE	FALSE	FALSE	5	1	0	#N/A	2018-05-21	#N/A	0	5	5	11	1-Yes	2	14	.	.	.
2-000-350-006	4.Other_child fasting	2-000-350	NYP	0	.	.	.	350	6	.	7	0	0	1	Registered	female	Hafsa	.	1	1	#N/A	9	FALSE	FALSE	FALSE	FALSE	FALSE	FALSE	FALSE	FALSE	TRUE	5	0	0	#N/A	2018-05-17	#N/A	0	5	5	8	1-Yes	1	13	.	.	.
2-000-350-007	1.Not at home	2-000-350	NYP	0	.	.	1	350	7	.	7	0	0	1	Registered	female	Ummesofia	62	1	1	#N/A	1 3 6	TRUE	FALSE	TRUE	FALSE	FALSE	TRUE	FALSE	FALSE	FALSE	5	1	0	#N/A	2018-05-17	#N/A	0	5	5	8	1-Yes	.	5	.	.	.
2-000-351-003	4.Other_child fasting	2-000-351	NYP	0	.	.	.	351	3	.	4	0	0	1	Registered	male	Jahed	.	1	1	#N/A	9	FALSE	FALSE	FALSE	FALSE	FALSE	FALSE	FALSE	FALSE	TRUE	5	1	0	#N/A	2018-05-20	#N/A	1	5	5	11	1-Yes	2	13	.	.	.
2-000-351-004	0	2-000-351	NYP	0	.	.	1	351	4	.	4	0	0	1	Registered	male	Salaul Islam	59	1	1	1. Adequate polio and VPD	9	FALSE	FALSE	FALSE	FALSE	FALSE	FALSE	FALSE	FALSE	TRUE	5	1	1	995	2018-05-20	#N/A	0	5	5	4	1-Yes	.	4	5.5	6.17	3.17
2-000-352-005	0	2-000-352	NYP	0	.	.	1	352	5	.	10	0	0	1	Registered	female	Nurkayes	21	1	1	5. Small for polio but sent	1 2 3 5 6	TRUE	TRUE	TRUE	FALSE	TRUE	TRUE	FALSE	FALSE	FALSE	5	1	1	997	2018-05-20	#N/A	0	5	5	1	1-Yes	.	1	5.17	2.5	7.17
2-000-352-010	4.Other_child fasting	2-000-352	NYP	0	.	.	.	352	10	.	10	0	0	1	Registered	female	Bibiakhter	.	1	1	#N/A	1 3 5 6	TRUE	FALSE	TRUE	FALSE	TRUE	TRUE	FALSE	FALSE	FALSE	5	0	0	#N/A	2018-05-20	#N/A	0	5	5	8	1-Yes	2	8	.	.	.
2-000-354-004	0	2-000-354	NYP	0	.	.	2	354	4	.	7	0	0	2	Registered	female	Rifa	16	1	1	5. Small for polio but sent	1 2 3 5 6	TRUE	TRUE	TRUE	FALSE	TRUE	TRUE	FALSE	FALSE	FALSE	4	1	1	1259	2018-05-23	#N/A	0	5	5	5	1-Yes	.	1	7.83	2.5	7.17
2-000-355-005	4.Other_child fasting	2-000-355	NYP	0	.	.	.	355	5	.	7	0	0	2	Registered	female	Somira	.	2	1	#N/A	1 3 4 6	TRUE	FALSE	TRUE	TRUE	FALSE	TRUE	FALSE	FALSE	FALSE	5	1	0	#N/A	2018-05-21	#N/A	0	5	5	11	1-Yes	3	8	.	.	.
2-000-355-007	0	2-000-355	NYP	0	.	.	2	355	7	.	7	0	0	2	Registered	male	Ayas	38	2	1	5. Small for polio but sent	1 2 3 4 5 6	TRUE	TRUE	TRUE	TRUE	TRUE	TRUE	FALSE	FALSE	FALSE	5	1	1	1000	2018-05-21	#N/A	1	5	5	3	1-Yes	.	3	4.5	2.5	2.83
2-000-358-002	4.Other_child fasting	2-000-358	NYP	0	.	.	.	358	2	.	4	0	0	0	Registered	female	Senuara	.	1	1	#N/A	9	FALSE	FALSE	FALSE	FALSE	FALSE	FALSE	FALSE	FALSE	TRUE	5	1	0	#N/A	2018-05-23	#N/A	0	5	5	11	1-Yes	3	14	.	.	.
2-000-359-002	4.Other_child fasting	2-000-359	NYP	0	.	.	.	359	2	.	2	0	0	0	Registered	female	Hamida	.	1	1	#N/A	9	FALSE	FALSE	FALSE	FALSE	FALSE	FALSE	FALSE	FALSE	TRUE	5	3	0	#N/A	2018-05-22	#N/A	0	5	5	.	1-Yes	1	13	.	.	.
2-000-361-005	4.Other_child fasting	2-000-361	NYP	0	.	.	.	361	5	.	6	0	0	1	Registered	female	Jesmin	.	1	1	#N/A	9	FALSE	FALSE	FALSE	FALSE	FALSE	FALSE	FALSE	FALSE	TRUE	5	1	0	#N/A	2018-05-20	#N/A	0	5	5	9	1-Yes	1	12	.	.	.
2-000-361-006	0	2-000-361	NYP	0	.	.	1	361	6	.	6	0	0	1	Registered	female	Sumi	55	1	1	5. Small for polio but sent	9	FALSE	FALSE	FALSE	FALSE	FALSE	FALSE	FALSE	FALSE	TRUE	5	1	1	998	2018-05-20	#N/A	0	5	5	8	1-Yes	.	4	3.5	3.5	2.83
2-000-362-003	4.Other_child fasting	2-000-362	NYP	0	.	.	.	362	3	.	5	0	0	2	Registered	female	Aysha	.	1	1	#N/A	1 2 3 6	TRUE	TRUE	TRUE	FALSE	FALSE	TRUE	FALSE	FALSE	FALSE	5	1	0	#N/A	2018-05-28	#N/A	0	5	5	11	1-Yes	2	8	.	.	.
2-000-362-005	0	2-000-362	NYP	0	.	.	2	362	5	.	5	0	0	2	Registered	male	Emran	21	1	1	1. Adequate polio and VPD	1 2 3 5 6	TRUE	TRUE	TRUE	FALSE	TRUE	TRUE	FALSE	FALSE	FALSE	5	1	1	1269	2018-05-28	#N/A	0	5	5	1	1-Yes	.	1	4.5	2.5	2.5
2-000-363-003	4.Other_child fasting	2-000-363	NYP	0	.	.	.	363	3	.	6	0	0	1	Registered	female	Nurkaida	.	1	1	#N/A	9	FALSE	FALSE	FALSE	FALSE	FALSE	FALSE	FALSE	FALSE	TRUE	5	3	0	#N/A	2018-05-19	#N/A	0	5	5	11	1-Yes	3	13	.	.	.
2-000-363-006	0	2-000-363	NYP	0	.	.	1	363	6	.	6	0	0	1	Registered	female	Nurankis	60	1	1	1. Adequate polio and VPD	9	FALSE	FALSE	FALSE	FALSE	FALSE	FALSE	FALSE	FALSE	TRUE	5	1	1	989	2018-05-19	#N/A	0	5	5	6	1-Yes	.	5	5.83	4.17	2.83
2-000-364-003	4.Other_child fasting	2-000-364	NYP	0	.	.	.	364	3	.	7	0	0	1	Registered	male	Robi	.	2	1	#N/A	9	FALSE	FALSE	FALSE	FALSE	FALSE	FALSE	FALSE	FALSE	TRUE	5	3	0	#N/A	2018-05-20	#N/A	0	5	5	.	1-Yes	4	14	.	.	.
2-000-364-007	0	2-000-364	NYP	0	.	.	1	364	7	.	7	0	0	1	Registered	male	Akbor	58	2	1	5. Small for polio but sent	9	FALSE	FALSE	FALSE	FALSE	FALSE	FALSE	FALSE	FALSE	TRUE	5	1	1	996	2018-05-20	#N/A	1	5	5	.	1-Yes	.	4	5.5	5.17	7.5
2-000-366-004	4.Other_child fasting	2-000-366	NYP	0	.	.	.	366	4	.	4	0	0	0	Registered	female	Al kama	.	1	1	#N/A	9	FALSE	FALSE	FALSE	FALSE	FALSE	FALSE	FALSE	FALSE	TRUE	5	1	0	#N/A	2018-05-24	#N/A	0	5	5	11	1-Yes	1	11	.	.	.
2-000-367-005	4.Other_child fasting	2-000-367	NYP	0	.	.	.	367	5	.	5	0	0	0	Registered	female	Habiba	.	3	1	#N/A	1 2 3 5	TRUE	TRUE	TRUE	FALSE	TRUE	FALSE	FALSE	FALSE	FALSE	5	1	0	#N/A	2018-05-22	#N/A	0	5	5	11	1-Yes	1	14	.	.	.
2-000-369-003	0	2-000-369	NYP	0	.	.	1	369	3	.	3	0	0	1	Registered	male	Saiful	18	1	1	1. Adequate polio and VPD	9	FALSE	FALSE	FALSE	FALSE	FALSE	FALSE	FALSE	FALSE	TRUE	5	1	1	988	2018-05-19	#N/A	1	5	5	.	1-Yes	.	1	3.5	2.5	5.83
2-000-370-003	4.Other_child fasting	2-000-370	NYP	0	.	.	.	370	3	.	6	0	0	1	Registered	female	Amina	.	1	1	#N/A	9	FALSE	FALSE	FALSE	FALSE	FALSE	FALSE	FALSE	FALSE	TRUE	5	1	0	#N/A	2018-05-20	#N/A	0	5	5	9	1-Yes	3	12	.	.	.
2-000-370-005	0	2-000-370	NYP	0	.	.	1	370	5	.	6	0	0	1	Registered	male	Masud	71	1	1	1. Adequate polio and VPD	1 3 5 6	TRUE	FALSE	TRUE	FALSE	TRUE	TRUE	FALSE	FALSE	FALSE	5	1	1	994	2018-05-20	#N/A	0	5	5	9	1-Yes	.	5	6.83	5.5	3.17
2-000-371-005	0	2-000-371	NYP	0	.	.	2	371	5	.	5	0	0	2	Registered	female	Rina	33	1	1	1. Adequate polio and VPD	1 2 3 5 6	TRUE	TRUE	TRUE	FALSE	TRUE	TRUE	FALSE	FALSE	FALSE	5	1	1	1261	2018-05-24	#N/A	0	5	5	1	1-Yes	.	2	2.5	2.5	2.5
2-000-372-007	4.Other_child fasting	2-000-372	NYP	0	.	.	.	372	7	.	11	0	0	4	Registered	female	Fulbanu	.	1	1	#N/A	9	FALSE	FALSE	FALSE	FALSE	FALSE	FALSE	FALSE	FALSE	TRUE	5	0	0	#N/A	2018-05-26	#N/A	0	5	5	11	1-Yes	1	13	.	.	.
2-000-372-009	0	2-000-372	NYP	0	.	.	4	372	9	.	11	0	0	4	Registered	female	Jomila	38	1	1	5. Small for polio but sent	1 2 3 5 6	TRUE	TRUE	TRUE	FALSE	TRUE	TRUE	FALSE	FALSE	FALSE	5	1	1	1264	2018-05-26	#N/A	0	5	5	3	1-Yes	.	3	2.5	3.17	3.5
2-000-373-003	4.Other_child fasting	2-000-373	NYP	0	.	.	.	373	3	.	3	0	0	0	Registered	female	Jannatara	.	1	1	#N/A	1 2 3 4 6	TRUE	TRUE	TRUE	TRUE	FALSE	TRUE	FALSE	FALSE	FALSE	5	1	0	#N/A	2018-05-17	#N/A	0	5	5	11	1-Yes	1	9	.	.	.
2-000-374-003	4.Other_child fasting	2-000-374	NYP	0	.	.	.	374	3	.	3	0	0	0	Registered	male	Sohel	.	1	1	#N/A	9	FALSE	FALSE	FALSE	FALSE	FALSE	FALSE	FALSE	FALSE	TRUE	5	1	0	#N/A	2018-05-24	#N/A	0	5	5	11	1-Yes	1	8	.	.	.
2-000-375-005	4.Other_child fasting	2-000-375	NYP	0	.	.	.	375	5	.	5	0	0	0	Registered	female	Rumi	.	1	1	#N/A	1 6	TRUE	FALSE	FALSE	FALSE	FALSE	TRUE	FALSE	FALSE	FALSE	5	1	0	#N/A	2018-05-26	#N/A	0	5	5	11	1-Yes	4	9	.	.	.
2-000-376-003	4.Other_child fasting	2-000-376	NYP	0	.	.	.	376	3	.	3	0	0	0	Registered	female	Jesmin	.	1	1	#N/A	9	FALSE	FALSE	FALSE	FALSE	FALSE	FALSE	FALSE	FALSE	TRUE	2	1	0	#N/A	2018-05-24	#N/A	0	5	5	11	1-Yes	1	9	.	.	.
2-000-377-004	4.Other_child fasting	2-000-377	NYP	0	.	.	.	377	4	.	5	0	0	0	Registered	female	Ruksana	.	1	1	#N/A	9	FALSE	FALSE	FALSE	FALSE	FALSE	FALSE	FALSE	FALSE	TRUE	5	0	0	#N/A	2018-05-26	#N/A	0	5	5	.	1-Yes	1	12	.	.	.
2-000-379-005	0	2-000-379	NYP	0	.	.	3	379	5	.	6	0	0	3	Registered	female	Jomila	28	1	1	5. Small for polio but sent	1 2 3 5 6	TRUE	TRUE	TRUE	FALSE	TRUE	TRUE	FALSE	FALSE	FALSE	5	3	1	981	2018-05-17	#N/A	1	5	5	1	1-Yes	.	2	3.17	4.83	2.5
2-000-381-003	4.Other_child fasting	2-000-381	NYP	0	.	.	.	381	3	.	5	0	0	2	Unreg - AugtoDec31	male	Islam	.	1	3	#N/A	9	FALSE	FALSE	FALSE	FALSE	FALSE	FALSE	FALSE	FALSE	TRUE	5	99	0	#N/A	2018-05-27	#N/A	0	5	5	11	0-No	2	8	.	.	.
2-000-381-004	1.Not at home	2-000-381	NYP	0	.	.	2	381	4	.	5	0	0	2	Unreg - AugtoDec31	male	Younos	65	1	3	#N/A	9	FALSE	FALSE	FALSE	FALSE	FALSE	FALSE	FALSE	FALSE	TRUE	5	99	1	#N/A	2018-05-27	#N/A	0	5	5	4	0-No	.	5	.	.	.
2-000-383-003	4.Other_child fasting	2-000-383	NYP	0	.	.	.	383	3	.	6	0	0	1	Registered	male	Abdulaziz	.	1	1	#N/A	1 4 6	TRUE	FALSE	FALSE	TRUE	FALSE	TRUE	FALSE	FALSE	FALSE	5	1	0	#N/A	2018-05-27	#N/A	0	5	5	11	1-Yes	3	10	.	.	.
2-000-383-005	0	2-000-383	NYP	0	.	.	1	383	5	.	6	0	0	1	Registered	male	Riaz	30	1	1	5. Small for polio but sent	1 2 3 5 6	TRUE	TRUE	TRUE	FALSE	TRUE	TRUE	FALSE	FALSE	FALSE	5	1	1	1267	2018-05-27	#N/A	0	5	5	4	1-Yes	.	2	3.17	3.5	2.83
2-000-385-006	4.Other_child fasting	2-000-385	NYP	0	.	.	.	385	6	.	10	0	0	3	Registered	male	Elias	.	1	1	#N/A	1 2 3 4 6	TRUE	TRUE	TRUE	TRUE	FALSE	TRUE	FALSE	FALSE	FALSE	5	1	0	#N/A	2018-05-17	#N/A	0	5	5	11	1-Yes	3	12	.	.	.
2-000-385-009	0	2-000-385	NYP	0	.	.	3	385	9	.	10	0	0	3	Registered	male	Hasan	30	1	1	1. Adequate polio and VPD	1 2 3 5 6	TRUE	TRUE	TRUE	FALSE	TRUE	TRUE	FALSE	FALSE	FALSE	5	1	1	983	2018-05-17	#N/A	0	5	5	1	1-Yes	.	2	7.83	7.83	2.83
2-000-386-003	4.Other_child fasting	2-000-386	NYP	0	.	.	.	386	3	.	4	0	0	1	Registered	female	Samsunnahar	.	1	1	#N/A	9	FALSE	FALSE	FALSE	FALSE	FALSE	FALSE	FALSE	FALSE	TRUE	5	1	0	#N/A	2018-05-19	#N/A	0	5	5	1	1-Yes	1	7	.	.	.
2-000-386-004	0	2-000-386	NYP	0	.	.	1	386	4	.	4	0	0	1	Registered	male	Yasin	75	.	1	1. Adequate polio and VPD	9	FALSE	FALSE	FALSE	FALSE	FALSE	FALSE	FALSE	FALSE	TRUE	2	1	1	991	2018-05-19	#N/A	0	5	5	1	1-Yes	.	6	5.5	6.5	8.17
2-000-387-003	4.Other_child fasting	2-000-387	NYP	0	.	.	.	387	3	.	5	0	1	0	Registered	female	Habiba	.	1	1	#N/A	1 2 3	TRUE	TRUE	TRUE	FALSE	FALSE	FALSE	FALSE	FALSE	FALSE	5	1	0	#N/A	2018-05-19	#N/A	0	5	5	11	1-Yes	2	7	.	.	.
2-000-387-004	5.Interview only	2-000-387	NYP	0	.	.	1	387	4	.	5	0	1	0	Registered	female	Shamina	6	1	1	#N/A	6	FALSE	FALSE	FALSE	FALSE	FALSE	TRUE	FALSE	FALSE	FALSE	5	1	1	#N/A	2018-05-19	#N/A	0	5	5	.	1-Yes	.	0	.	.	.
2-000-388-002	0	2-000-388	NYP	0	.	.	1	388	2	.	2	0	0	1	Registered	male	Hason	15	1	3	5. Small for polio but sent	1 2 3 5	TRUE	TRUE	TRUE	FALSE	TRUE	FALSE	FALSE	FALSE	FALSE	5	1	1	1263	2018-05-26	#N/A	0	5	5	.	0-No	.	1	10.5	2.5	7.83
2-000-389-002	0	2-000-389	NYP	0	.	.	1	389	2	.	2	0	0	1	Unreg - Jan1toPresent	male	Riaz	73	1	9	1. Adequate polio and VPD	9	FALSE	FALSE	FALSE	FALSE	FALSE	FALSE	FALSE	FALSE	TRUE	5	1	1	1266	2018-05-26	#N/A	0	5	5	.	0-No	.	6	2.5	5.17	3.17
2-000-390-002	0	2-000-390	NYP	0	.	.	1	390	2	.	2	0	0	1	Unreg - 2016to2017	female	Sanjida	65	1	1	5. Small for polio but sent	9	FALSE	FALSE	FALSE	FALSE	FALSE	FALSE	FALSE	FALSE	TRUE	5	1	1	1265	2018-05-26	#N/A	0	5	5	8	0-No	.	5	10.17	6.83	10.5
2-000-392-005	4.Other_child fasting	2-000-392	NYP	0	.	.	.	392	5	559.54	5	0	0	0	Unreg - 2016to2017	male	Rezuan	.	1	1	#N/A	9	FALSE	FALSE	FALSE	FALSE	FALSE	FALSE	FALSE	FALSE	TRUE	5	1	0	#N/A	2018-05-27	#N/A	0	5	5	1	0-No	2	10	.	.	.
2-000-393-009	4.Other_child fasting	2-000-393	NYP	0	.	.	.	393	9	.	10	0	0	1	Registered	female	Yasmin	.	1	1	#N/A	9	FALSE	FALSE	FALSE	FALSE	FALSE	FALSE	FALSE	FALSE	TRUE	5	1	0	#N/A	2018-05-24	#N/A	0	5	5	11	1-Yes	4	8	.	.	.
2-000-393-010	0	2-000-393	NYP	0	.	.	1	393	10	.	10	0	0	1	Registered	male	Amin	40	1	1	1. Adequate polio and VPD	9	FALSE	FALSE	FALSE	FALSE	FALSE	FALSE	FALSE	FALSE	TRUE	4	1	1	1262	2018-05-24	#N/A	1	5	5	3	1-Yes	.	3	9.17	4.83	5.17
2-000-394-003	4.Other_child fasting	2-000-394	NYP	0	.	.	.	394	3	.	3	0	0	0	Unreg - AugtoDec31	male	Hares	.	7	5	#N/A	9	FALSE	FALSE	FALSE	FALSE	FALSE	FALSE	FALSE	FALSE	TRUE	5	1	0	#N/A	2018-05-27	#N/A	0	5	5	8	0-No	2	8	.	.	.
2-000-395-007	4.Other_child fasting	2-000-395	NYP	0	.	.	.	395	7	.	7	0	0	0	Unreg - AugtoDec31	female	Rubina	.	7	3	#N/A	9	FALSE	FALSE	FALSE	FALSE	FALSE	FALSE	FALSE	FALSE	TRUE	5	1	0	#N/A	2018-05-24	#N/A	0	5	5	11	0-No	2	8	.	.	.
2-000-398-004	4.Other_child fasting	2-000-398	NYP	0	.	.	.	398	4	1156.42	6	0	0	0	Registered	male	Monjur	.	1	1	#N/A	1 3 6	TRUE	FALSE	TRUE	FALSE	FALSE	TRUE	FALSE	FALSE	FALSE	5	1	0	#N/A	2018-05-21	#N/A	0	5	5	11	1-Yes	2	10	.	.	.
2-000-399-003	0	2-000-399	NYP	0	.	.	1	399	3	.	3	0	0	1	Registered	male	Omar	22	1	3	1. Adequate polio and VPD	1 3 5	TRUE	FALSE	TRUE	FALSE	TRUE	FALSE	FALSE	FALSE	FALSE	5	0	1	1251	2018-05-21	#N/A	0	5	5	.	0-No	.	1	6.5	2.5	2.5
2-000-402-003	4.Other_child fasting	2-000-402	NYP	0	.	.	.	402	3	.	4	0	0	1	Unreg - AugtoDec31	female	Henab	.	3	3	#N/A	9	FALSE	FALSE	FALSE	FALSE	FALSE	FALSE	FALSE	FALSE	TRUE	5	3	0	#N/A	2018-05-24	#N/A	0	5	5	11	0-No	2	8	.	.	.
2-000-402-004	0	2-000-402	NYP	0	.	.	1	402	4	.	4	0	0	1	Unreg - AugtoDec31	male	Rasel	72	3	3	5. Small for polio but sent	9	FALSE	FALSE	FALSE	FALSE	FALSE	FALSE	FALSE	FALSE	TRUE	5	1	0	1268	2018-05-24	#N/A	0	5	5	5	0-No	.	6	3.5	4.5	2.5
2-000-403-004	4.Other_child fasting	2-000-403	NYP	0	.	.	.	403	4	625.65	4	0	0	0	Registered	male	Shahab uddin	.	1	1	#N/A	9	FALSE	FALSE	FALSE	FALSE	FALSE	FALSE	FALSE	FALSE	TRUE	5	3	0	#N/A	2018-05-28	#N/A	0	5	5	11	1-Yes	1	13	.	.	.
2-000-404-002	4.Other_child fasting	2-000-404	NYP	0	.	.	.	404	2	.	4	0	0	1	Registered	male	Alam	.	1	1	#N/A	9	FALSE	FALSE	FALSE	FALSE	FALSE	FALSE	FALSE	FALSE	TRUE	5	1	0	#N/A	2018-05-23	#N/A	1	5	3	11	1-Yes	2	12	.	.	.
2-000-404-004	0	2-000-404	NYP	0	.	.	1	404	4	.	4	0	0	1	Registered	male	Mozibur	61	1	1	5. Small for polio but sent	9	FALSE	FALSE	FALSE	FALSE	FALSE	FALSE	FALSE	FALSE	TRUE	5	1	1	1216	2018-05-23	#N/A	1	5	3	1	1-Yes	.	5	5.83	2.5	2.5
2-000-405-002	0	2-000-405	NYP	0	.	.	1	405	2	.	2	0	0	1	Registered	male	Isfaq	50	1	1	1. Adequate polio and VPD	1 2 5	TRUE	TRUE	FALSE	FALSE	TRUE	FALSE	FALSE	FALSE	FALSE	5	1	1	1211	2018-05-22	#N/A	1	5	3	1	1-Yes	.	4	3.17	5.17	6.17
2-000-406-004	4.Other_child fasting	2-000-406	NYP	0	.	.	.	406	4	500.54	7	0	0	2	Registered	female	Mobareka	.	1	1	#N/A	4 5	FALSE	FALSE	FALSE	TRUE	TRUE	FALSE	FALSE	FALSE	FALSE	5	1	0	#N/A	2018-05-19	#N/A	1	5	3	11	1-Yes	2	7	.	.	.
2-000-406-006	6.insufficient for test	2-000-406	NYP	0	.	.	2	406	6	.	7	0	0	2	Registered	female	Ayesha	27	1	1	1. Adequate polio and VPD	1 2 3	TRUE	TRUE	TRUE	FALSE	FALSE	FALSE	FALSE	FALSE	FALSE	5	0	1	597	2018-05-19	#N/A	0	5	3	9	1-Yes	.	2	2.5	2.5	2.5	QNS	QNS
2-000-407-007	0	2-000-407	NYP	0	.	.	1	407	7	.	7	0	0	1	Registered	male	Ebrahim	18	3	1	5. Small for polio but sent	9	FALSE	FALSE	FALSE	FALSE	FALSE	FALSE	FALSE	FALSE	TRUE	5	1	1	1270	2018-05-28	#N/A	1	5	5	1	1-Yes	.	1	10.5	2.5	7.83
2-000-410-006	0	2-000-410	NYP	0	.	.	1	410	6	.	8	1	0	1	Registered	male	Fayzul	59	1	1	1. Adequate polio and VPD	1 2 3 5 6	TRUE	TRUE	TRUE	FALSE	TRUE	TRUE	FALSE	FALSE	FALSE	5	0	1	596	2018-05-19	#N/A	0	5	3	6	1-Yes	.	4	9.5	6.17	10.5
2-000-411-003	4.Other_child fasting	2-000-411	NYP	0	.	.	.	411	3	.	7	0	1	1	Registered	male	Soidulamin	.	1	1	#N/A	9	FALSE	FALSE	FALSE	FALSE	FALSE	FALSE	FALSE	FALSE	TRUE	5	0	0	#N/A	2018-05-28	#N/A	0	5	6	11	1-Yes	3	13	.	.	.
2-000-411-006	0	2-000-411	NYP	0	.	.	2	411	6	.	7	0	1	1	Registered	male	Nurul	72	1	1	1. Adequate polio and VPD	9	FALSE	FALSE	FALSE	FALSE	FALSE	FALSE	FALSE	FALSE	TRUE	5	1	1	1460	2018-05-28	#N/A	1	5	6	1	1-Yes	.	6	9.5	5.83	7.17
2-000-412-012	4.Other_child fasting	2-000-412	NYP	0	.	.	.	412	12	.	12	0	0	0	Registered	male	Shaddik	.	5	1	#N/A	9	FALSE	FALSE	FALSE	FALSE	FALSE	FALSE	FALSE	FALSE	TRUE	5	1	0	#N/A	2018-05-20	#N/A	0	5	3	4	1-Yes	7	9	.	.	.
2-000-413-003	4.Other_child fasting	2-000-413	NYP	0	.	.	.	413	3	.	5	0	1	1	Registered	female	Senoara	.	1	1	#N/A	4	FALSE	FALSE	FALSE	TRUE	FALSE	FALSE	FALSE	FALSE	FALSE	5	0	0	#N/A	2018-05-28	#N/A	0	5	3	11	1-Yes	1	8	.	.	.
2-000-413-005	5.Interview only	2-000-413	NYP	0	.	.	2	413	5	.	5	0	1	1	Registered	male	Saiful	7	1	1	#N/A	1 2 3 6 7	TRUE	TRUE	TRUE	FALSE	FALSE	TRUE	TRUE	FALSE	FALSE	5	1	1	#N/A	2018-05-28	#N/A	1	5	3	1	1-Yes	.	0	.	.	.
2-000-414-007	4.Other_child fasting	2-000-414	NYP	0	.	.	.	414	7	740.41	8	1	0	1	Registered	male	Shahin	.	1	1	#N/A	5	FALSE	FALSE	FALSE	FALSE	TRUE	FALSE	FALSE	FALSE	FALSE	5	1	0	#N/A	2018-05-21	#N/A	0	5	3	11	1-Yes	1	9	.	.	.
2-000-414-008	6.insufficient for test	2-000-414	NYP	0	.	.	1	414	8	.	8	1	0	1	Registered	male	Rashed	66	1	1	1. Adequate polio and VPD	1 3 5 6	TRUE	FALSE	TRUE	FALSE	TRUE	TRUE	FALSE	FALSE	FALSE	5	1	1	1210	2018-05-21	#N/A	1	5	3	11	1-Yes	.	5	2.5	2.5	2.5	QNS	QNS
2-000-415-004	4.Other_child fasting	2-000-415	NYP	0	.	.	.	415	4	.	7	0	0	1	Registered	female	Rojina	.	1	1	#N/A	9	FALSE	FALSE	FALSE	FALSE	FALSE	FALSE	FALSE	FALSE	TRUE	5	0	0	#N/A	2018-05-23	#N/A	0	5	3	11	1-Yes	4	12	.	.	.
2-000-415-007	0	2-000-415	NYP	0	.	.	1	415	7	.	7	0	0	1	Registered	female	Kolima	27	1	1	1. Adequate polio and VPD	9	FALSE	FALSE	FALSE	FALSE	FALSE	FALSE	FALSE	FALSE	TRUE	5	1	1	1214	2018-05-23	#N/A	0	5	3	1	1-Yes	.	2	10.5	10.17	3.5
2-000-416-005	4.Other_child fasting	2-000-416	NYP	0	.	.	.	416	5	.	7	0	0	2	Registered	male	Hason	.	1	1	#N/A	9	FALSE	FALSE	FALSE	FALSE	FALSE	FALSE	FALSE	FALSE	TRUE	5	1	0	#N/A	2018-05-21	#N/A	0	5	3	11	1-Yes	3	8	.	.	.
2-000-416-006	0	2-000-416	NYP	0	.	.	2	416	6	.	7	0	0	2	Registered	male	Hosson	75	1	1	1. Adequate polio and VPD	9	FALSE	FALSE	FALSE	FALSE	FALSE	FALSE	FALSE	FALSE	TRUE	5	1	1	1205	2018-05-21	#N/A	1	5	3	2	1-Yes	.	6	5.17	2.5	2.5
2-000-417-005	4.Other_child fasting	2-000-417	NYP	0	.	.	.	417	5	267.9	5	0	0	0	Registered	female	Satera	.	1	1	#N/A	9	FALSE	FALSE	FALSE	FALSE	FALSE	FALSE	FALSE	FALSE	TRUE	5	1	0	#N/A	2018-05-19	#N/A	0	5	3	11	1-Yes	1	12	.	.	.
2-000-418-004	4.Other_child fasting	2-000-418	NYP	0	.	.	.	418	4	.	6	0	0	2	Registered	male	Armun	.	1	1	#N/A	9	FALSE	FALSE	FALSE	FALSE	FALSE	FALSE	FALSE	FALSE	TRUE	5	1	0	#N/A	2018-05-28	#N/A	0	5	3	9	1-Yes	2	8	.	.	.
2-000-418-005	0	2-000-418	NYP	0	.	.	2	418	5	.	6	0	0	2	Registered	male	Halal	64	1	1	1. Adequate polio and VPD	9	FALSE	FALSE	FALSE	FALSE	FALSE	FALSE	FALSE	FALSE	TRUE	5	1	1	1231	2018-05-28	#N/A	0	5	3	2	1-Yes	.	5	7.17	2.83	2.83
2-000-419-004	4.Other_child fasting	2-000-419	NYP	0	.	.	.	419	4	589.55	6	0	0	2	Registered	male	Hobib	.	1	1	#N/A	1 3	TRUE	FALSE	TRUE	FALSE	FALSE	FALSE	FALSE	FALSE	FALSE	4	1	0	#N/A	2018-05-17	#N/A	1	5	3	11	1-Yes	2	7	.	.	.
2-000-419-005	0	2-000-419	NYP	0	.	.	2	419	5	.	6	0	0	2	Registered	male	Mostafa	65	1	1	1. Adequate polio and VPD	1 2 3	TRUE	TRUE	TRUE	FALSE	FALSE	FALSE	FALSE	FALSE	FALSE	1	1	1	589	2018-05-17	#N/A	0	5	3	9	1-Yes	.	5	3.17	2.5	2.5
2-000-420-003	4.Other_child fasting	2-000-420	NYP	0	.	.	.	420	3	.	5	0	0	1	Registered	female	Raseda	.	1	1	#N/A	1 4 5 6	TRUE	FALSE	FALSE	TRUE	TRUE	TRUE	FALSE	FALSE	FALSE	5	0	0	#N/A	2018-05-28	#N/A	0	5	3	11	1-Yes	2	8	.	.	.
2-000-420-005	0	2-000-420	NYP	0	.	.	1	420	5	.	5	0	0	1	Registered	female	Rifa	32	1	1	1. Adequate polio and VPD	1 3 5 6 7	TRUE	FALSE	TRUE	FALSE	TRUE	TRUE	TRUE	FALSE	FALSE	5	0	1	1230	2018-05-28	#N/A	0	5	3	3	1-Yes	.	2	4.5	8.17	3.83
2-000-421-007	4.Other_child fasting	2-000-421	NYP	0	.	.	.	421	7	291.73	9	0	0	1	Registered	female	Sahinur	.	7	1	#N/A	9	FALSE	FALSE	FALSE	FALSE	FALSE	FALSE	FALSE	FALSE	TRUE	5	0	0	#N/A	2018-05-27	#N/A	0	5	3	11	0-No	2	14	.	.	.
2-000-421-009	0	2-000-421	NYP	0	.	.	1	421	9	.	9	0	0	1	Registered	female	Ismutara	83	7	1	1. Adequate polio and VPD	1 3 5 6	TRUE	FALSE	TRUE	FALSE	TRUE	TRUE	FALSE	FALSE	FALSE	5	0	1	1226	2018-05-27	#N/A	1	5	3	11	1-Yes	.	6	9.83	2.83	2.5
2-000-422-004	0	2-000-422	NYP	0	.	.	1	422	4	.	4	0	0	1	Registered	male	Habizor	24	3	1	5. Small for polio but sent	1 2 3 5 6	TRUE	TRUE	TRUE	FALSE	TRUE	TRUE	FALSE	FALSE	FALSE	5	0	1	594	2018-05-19	#N/A	1	5	3	5	1-Yes	.	2	10.5	2.5	4.83
2-000-423-002	4.Other_child fasting	2-000-423	NYP	0	.	.	.	423	2	.	4	0	0	1	Registered	male	Osman	.	1	1	#N/A	9	FALSE	FALSE	FALSE	FALSE	FALSE	FALSE	FALSE	FALSE	TRUE	5	1	0	#N/A	2018-05-21	#N/A	1	5	3	.	1-Yes	2	13	.	.	.
2-000-423-004	0	2-000-423	NYP	0	.	.	1	423	4	.	4	0	0	1	Registered	female	Kotija	73	1	1	1. Adequate polio and VPD	9	FALSE	FALSE	FALSE	FALSE	FALSE	FALSE	FALSE	FALSE	TRUE	5	1	1	1203	2018-05-21	#N/A	1	5	3	3	1-Yes	.	6	9.17	9.5	7.17
2-000-424-004	4.Other_child fasting	2-000-424	NYP	0	.	.	.	424	4	849.93	7	0	0	3	Registered	female	Subnur	.	1	1	#N/A	9	FALSE	FALSE	FALSE	FALSE	FALSE	FALSE	FALSE	FALSE	TRUE	5	1	0	#N/A	2018-05-24	#N/A	0	5	3	5	1-Yes	1	9	.	.	.
2-000-424-005	0	2-000-424	NYP	0	.	.	3	424	5	.	7	0	0	3	Registered	male	Miskut	78	3	1	1. Adequate polio and VPD	1 3 5 6	TRUE	FALSE	TRUE	FALSE	TRUE	TRUE	FALSE	FALSE	FALSE	5	1	1	1220	2018-05-24	#N/A	0	5	3	5	1-Yes	.	6	3.5	5.83	3.5
2-000-425-004	0	2-000-425	NYP	0	.	.	2	425	4	.	5	1	0	2	Registered	male	Amin	63	1	1	1. Adequate polio and VPD	1 3 5 6	TRUE	FALSE	TRUE	FALSE	TRUE	TRUE	FALSE	FALSE	FALSE	5	1	1	1227	2018-05-27	#N/A	1	5	3	9	1-Yes	.	5	4.83	6.5	4.17
2-000-426-004	4.Other_child fasting	2-000-426	NYP	0	.	.	.	426	4	.	7	0	0	2	Registered	male	Goni	.	1	1	#N/A	9	FALSE	FALSE	FALSE	FALSE	FALSE	FALSE	FALSE	FALSE	TRUE	5	99	0	#N/A	2018-05-28	#N/A	1	5	3	2	1-Yes	3	13	.	.	.
2-000-426-007	0	2-000-426	NYP	0	.	.	2	426	7	.	7	0	0	2	Registered	male	Siddik	27	1	1	5. Small for polio but sent	1 2 3 4	TRUE	TRUE	TRUE	TRUE	FALSE	FALSE	FALSE	FALSE	FALSE	5	1	1	1233	2018-05-28	#N/A	0	5	3	1	1-Yes	.	2	2.5	4.17	4.83
2-000-427-004	4.Other_child fasting	2-000-427	NYP	0	.	.	.	427	4	.	4	0	0	0	Registered	male	Saiful	.	1	1	#N/A	9	FALSE	FALSE	FALSE	FALSE	FALSE	FALSE	FALSE	FALSE	TRUE	5	1	0	#N/A	2018-05-17	#N/A	1	4	3	11	1-Yes	2	8	.	.	.
2-000-428-003	4.Other_child fasting	2-000-428	NYP	0	.	.	.	428	3	592.14	3	0	0	0	Registered	male	Tabaruk	.	2	1	#N/A	9	FALSE	FALSE	FALSE	FALSE	FALSE	FALSE	FALSE	FALSE	TRUE	5	1	0	#N/A	2018-05-27	#N/A	0	5	3	1	1-Yes	1	14	.	.	.
2-000-429-003	4.Other_child fasting	2-000-429	NYP	0	.	.	.	429	3	.	4	0	0	1	Registered	female	Asma	.	1	1	#N/A	1 4 5 6	TRUE	FALSE	FALSE	TRUE	TRUE	TRUE	FALSE	FALSE	FALSE	5	0	0	#N/A	2018-05-27	#N/A	1	5	3	11	1-Yes	1	10	.	.	.
2-000-429-004	0	2-000-429	NYP	0	.	.	1	429	4	.	4	0	0	1	Registered	male	Anis	83	1	1	1. Adequate polio and VPD	1 3 5 6	TRUE	FALSE	TRUE	FALSE	TRUE	TRUE	FALSE	FALSE	FALSE	5	1	1	1229	2018-05-27	#N/A	1	5	3	1	1-Yes	.	6	6.17	3.5	2.83
2-000-430-005	4.Other_child fasting	2-000-430	NYP	0	.	.	.	430	5	888.49	5	0	0	0	Registered	female	Zannatara	.	1	1	#N/A	4 5	FALSE	FALSE	FALSE	TRUE	TRUE	FALSE	FALSE	FALSE	FALSE	5	1	0	#N/A	2018-05-22	#N/A	0	5	3	11	1-Yes	1	10	.	.	.
2-000-433-004	4.Other_child fasting	2-000-433	NYP	0	.	.	.	433	4	.	4	0	0	0	Registered	male	Amin	.	1	1	#N/A	9	FALSE	FALSE	FALSE	FALSE	FALSE	FALSE	FALSE	FALSE	TRUE	5	1	0	#N/A	2018-05-23	#N/A	0	5	3	11	1-Yes	1	10	.	.	.
2-000-434-004	4.Other_child fasting	2-000-434	NYP	0	.	.	.	434	4	169.29	7	0	0	2	Registered	male	Amin	.	1	1	#N/A	9	FALSE	FALSE	FALSE	FALSE	FALSE	FALSE	FALSE	FALSE	TRUE	5	0	0	#N/A	2018-05-23	#N/A	0	5	3	11	1-Yes	3	10	.	.	.
2-000-434-006	0	2-000-434	NYP	0	.	.	2	434	6	.	7	0	0	2	Registered	male	Faruk	25	1	1	5. Small for polio but sent	1 2 3 5 6	TRUE	TRUE	TRUE	FALSE	TRUE	TRUE	FALSE	FALSE	FALSE	5	1	1	1213	2018-05-23	#N/A	1	5	3	.	1-Yes	.	2	9.5	2.5	9.83
2-000-435-003	4.Other_child fasting	2-000-435	NYP	0	.	.	.	435	3	.	5	0	0	2	Registered	male	Hamid	.	1	1	#N/A	4	FALSE	FALSE	FALSE	TRUE	FALSE	FALSE	FALSE	FALSE	FALSE	5	1	0	#N/A	2018-05-26	#N/A	1	5	3	11	1-Yes	1	10	.	.	.
2-000-435-004	6.insufficient for test	2-000-435	NYP	0	.	.	2	435	4	.	5	0	0	2	Registered	male	Samsu	72	1	1	#N/A	1 2 3 5	TRUE	TRUE	TRUE	FALSE	TRUE	FALSE	FALSE	FALSE	FALSE	5	0	1	1223	2018-05-26	#N/A	0	5	3	1	1-Yes	.	6	.	.	.
2-000-436-003	4.Other_child fasting	2-000-436	NYP	0	.	.	.	436	3	.	5	0	0	1	Registered	male	Salman	.	1	1	#N/A	4	FALSE	FALSE	FALSE	TRUE	FALSE	FALSE	FALSE	FALSE	FALSE	5	1	0	#N/A	2018-05-27	#N/A	0	5	3	11	1-Yes	2	11	.	.	.
2-000-436-005	0	2-000-436	NYP	0	.	.	1	436	5	.	5	0	0	1	Registered	female	Sadiya	63	1	1	1. Adequate polio and VPD	1 2 3	TRUE	TRUE	TRUE	FALSE	FALSE	FALSE	FALSE	FALSE	FALSE	5	1	1	1228	2018-05-27	#N/A	0	5	3	1	1-Yes	.	5	6.17	5.83	4.83
2-000-439-005	4.Other_child fasting	2-000-439	NYP	0	.	.	.	439	5	.	5	0	0	0	Registered	male	Rohomun	.	1	1	#N/A	5	FALSE	FALSE	FALSE	FALSE	TRUE	FALSE	FALSE	FALSE	FALSE	5	1	0	#N/A	2018-05-26	#N/A	1	5	3	11	1-Yes	1	12	.	.	.
2-000-440-004	4.Other_child fasting	2-000-440	NYP	0	.	.	.	440	4	603.73	4	0	0	0	Registered	male	Hamid	.	1	1	#N/A	#N/A	#N/A	#N/A	#N/A	#N/A	#N/A	#N/A	#N/A	#N/A	#N/A	5	1	0	#N/A	2018-05-26	#N/A	0	5	3	11	1-Yes	1	11	.	.	.
2-000-441-005	4.Other_child fasting	2-000-441	NYP	0	.	.	.	441	5	.	9	0	0	1	Registered	male	Rafique	.	1	1	#N/A	9	FALSE	FALSE	FALSE	FALSE	FALSE	FALSE	FALSE	FALSE	TRUE	5	0	0	#N/A	2018-05-26	#N/A	0	5	4	1	1-Yes	2	11	.	.	.
2-000-441-009	0	2-000-441	NYP	0	.	.	1	441	9	.	9	0	0	1	Registered	female	Rifa	15	1	1	1. Adequate polio and VPD	1 2 3 6	TRUE	TRUE	TRUE	FALSE	FALSE	TRUE	FALSE	FALSE	FALSE	5	1	1	1308	2018-05-26	#N/A	1	5	4	1	1-Yes	.	1	6.17	2.5	7.17
2-000-442-004	4.Other_child fasting	2-000-442	NYP	0	.	.	.	442	4	.	5	0	0	0	Registered	female	Parbvin	.	1	1	#N/A	4 5	FALSE	FALSE	FALSE	TRUE	TRUE	FALSE	FALSE	FALSE	FALSE	5	1	0	#N/A	2018-05-28	#N/A	1	5	4	11	1-Yes	1	11	.	.	.
2-000-443-004	4.Other_child fasting	2-000-443	NYP	0	.	.	.	443	4	.	5	0	0	1	Registered	male	Rafique	.	1	1	#N/A	4 5	FALSE	FALSE	FALSE	TRUE	TRUE	FALSE	FALSE	FALSE	FALSE	5	0	0	#N/A	2018-05-27	#N/A	1	5	4	11	1-Yes	2	9	.	.	.
2-000-443-005	0	2-000-443	NYP	0	.	.	1	443	5	.	5	0	0	1	Registered	female	Somya	55	1	1	1. Adequate polio and VPD	5	FALSE	FALSE	FALSE	FALSE	TRUE	FALSE	FALSE	FALSE	FALSE	5	0	1	1311	2018-05-27	#N/A	1	5	4	1	1-Yes	.	4	6.83	4.5	9.17
2-000-444-003	4.Other_child fasting	2-000-444	NYP	0	.	.	.	444	3	.	3	0	0	0	Registered	female	Tofura	.	1	1	#N/A	5	FALSE	FALSE	FALSE	FALSE	TRUE	FALSE	FALSE	FALSE	FALSE	5	1	0	#N/A	2018-05-27	#N/A	1	5	4	11	1-Yes	1	11	.	.	.
2-000-445-003	4.Other_child fasting	2-000-445	NYP	0	.	.	.	445	3	.	3	0	0	0	Registered	female	Tupora	.	1	1	#N/A	4 5	FALSE	FALSE	FALSE	TRUE	TRUE	FALSE	FALSE	FALSE	FALSE	5	1	0	#N/A	2018-05-21	#N/A	1	5	3	11	1-Yes	1	11	.	.	.
2-000-446-010	4.Other_child fasting	2-000-446	NYP	0	.	.	.	446	10	.	12	0	0	2	Registered	female	Senuare	.	1	1	#N/A	9	FALSE	FALSE	FALSE	FALSE	FALSE	FALSE	FALSE	FALSE	TRUE	5	1	0	#N/A	2018-05-21	#N/A	0	5	3	1	1-Yes	4	8	.	.	.
2-000-446-012	0	2-000-446	NYP	0	.	.	2	446	12	.	12	0	0	2	Registered	female	Nurankis	40	1	1	1. Adequate polio and VPD	1 3 5 6 7	TRUE	FALSE	TRUE	FALSE	TRUE	TRUE	TRUE	FALSE	FALSE	3	1	1	1204	2018-05-21	#N/A	1	5	3	1	1-Yes	.	3	8.5	2.5	2.5
2-000-447-005	4.Other_child fasting	2-000-447	NYP	0	.	.	.	447	5	.	7	0	0	1	Registered	male	Zaber	.	1	1	#N/A	9	FALSE	FALSE	FALSE	FALSE	FALSE	FALSE	FALSE	FALSE	TRUE	5	1	0	#N/A	2018-05-28	#N/A	0	5	4	11	1-Yes	2	12	.	.	.
2-000-447-007	0	2-000-447	NYP	0	.	.	1	447	7	.	7	0	0	1	Registered	female	Kulsum	73	1	1	1. Adequate polio and VPD	9	FALSE	FALSE	FALSE	FALSE	FALSE	FALSE	FALSE	FALSE	TRUE	5	1	1	1314	2018-05-28	#N/A	0	5	4	1	1-Yes	.	6	3.17	3.5	2.5
2-000-448-005	4.Other_child fasting	2-000-448	NYP	0	.	.	.	448	5	.	7	0	0	1	Registered	female	Yeasmin	.	1	1	#N/A	5	FALSE	FALSE	FALSE	FALSE	TRUE	FALSE	FALSE	FALSE	FALSE	5	1	0	#N/A	2018-05-20	#N/A	0	5	3	11	1-Yes	2	12	.	.	.
2-000-448-007	0	2-000-448	NYP	0	.	.	1	448	7	.	7	0	0	1	Registered	male	Isfahan	82	1	1	1. Adequate polio and VPD	5	FALSE	FALSE	FALSE	FALSE	TRUE	FALSE	FALSE	FALSE	FALSE	5	99	1	1202	2018-05-20	#N/A	0	5	3	1	1-Yes	.	6	10.17	4.5	5.83
2-000-449-005	4.Other_child fasting	2-000-449	NYP	0	.	.	.	449	5	.	8	0	0	2	Registered	female	Parbin	.	1	1	#N/A	9	FALSE	FALSE	FALSE	FALSE	FALSE	FALSE	FALSE	FALSE	TRUE	5	1	0	#N/A	2018-05-22	#N/A	1	5	3	1	1-Yes	2	12	.	.	.
2-000-449-008	6.insufficient for test	2-000-449	NYP	0	.	.	2	449	8	.	8	0	0	2	Registered	female	Kolima	57	1	1	1. Adequate polio and VPD	1 3 5 6	TRUE	FALSE	TRUE	FALSE	TRUE	TRUE	FALSE	FALSE	FALSE	5	1	1	1206	2018-05-22	#N/A	1	5	3	2	1-Yes	.	4	2.5	2.5	2.5	QNS	QNS
2-000-450-003	0	2-000-450	NYP	0	.	.	1	450	3	.	3	0	0	1	Registered	female	Nurkayes	30	1	1	1. Adequate polio and VPD	1 2 3 5 6	TRUE	TRUE	TRUE	FALSE	TRUE	TRUE	FALSE	FALSE	FALSE	5	0	1	598	2018-05-20	#N/A	0	5	3	1	1-Yes	.	2	6.17	2.5	4.17
2-000-451-004	4.Other_child fasting	2-000-451	NYP	0	.	.	.	451	4	277.36	5	0	0	1	Registered	male	Nuruislam	.	1	1	#N/A	1 3	TRUE	FALSE	TRUE	FALSE	FALSE	FALSE	FALSE	FALSE	FALSE	5	1	0	#N/A	2018-05-27	#N/A	1	5	4	11	1-Yes	2	7	.	.	.
2-000-451-005	0	2-000-451	NYP	0	.	.	1	451	5	.	5	0	0	1	Registered	female	Norkolima	55	1	1	1. Adequate polio and VPD	9	FALSE	FALSE	FALSE	FALSE	FALSE	FALSE	FALSE	FALSE	TRUE	5	1	1	1310	2018-05-27	#N/A	0	5	4	1	1-Yes	.	4	2.5	3.17	3.5
2-000-456-002	4.Other_child fasting	2-000-456	NYP	0	.	.	.	456	2	387.57	4	0	0	0	Registered	female	Gulbahar	.	1	1	#N/A	9	FALSE	FALSE	FALSE	FALSE	FALSE	FALSE	FALSE	FALSE	TRUE	5	1	0	#N/A	2018-05-28	#N/A	1	5	4	10	1-Yes	2	11	.	.	.
2-000-457-004	5.Interview only	2-000-457	NYP	0	.	.	1	457	4	.	7	0	1	0	Registered	female	Ayesha	7	1	1	#N/A	1 2 3 7	TRUE	TRUE	TRUE	FALSE	FALSE	FALSE	TRUE	FALSE	FALSE	5	1	1	#N/A	2018-05-26	#N/A	0	5	4	.	1-Yes	.	0	.	.	.
2-000-457-007	4.Other_child fasting	2-000-457	NYP	0	.	.	.	457	7	.	7	0	1	0	Registered	female	Jesmin	.	1	1	#N/A	1 3 5 6	TRUE	FALSE	TRUE	FALSE	TRUE	TRUE	FALSE	FALSE	FALSE	5	1	0	#N/A	2018-05-26	#N/A	0	5	4	1	1-Yes	3	8	.	.	.
2-000-458-006	4.Other_child fasting	2-000-458	NYP	0	.	.	.	458	6	373.03	6	0	0	0	Registered	female	Ayesha	.	1	1	#N/A	4	FALSE	FALSE	FALSE	TRUE	FALSE	FALSE	FALSE	FALSE	FALSE	5	1	0	#N/A	2018-05-27	#N/A	0	5	4	11	1-Yes	1	11	.	.	.
2-000-459-003	4.Other_child fasting	2-000-459	NYP	0	.	.	.	459	3	.	7	0	1	1	Registered	female	Sabekunahar	.	1	1	#N/A	1 2 3 4 5 6	TRUE	TRUE	TRUE	TRUE	TRUE	TRUE	FALSE	FALSE	FALSE	5	1	1	#N/A	2018-05-26	#N/A	1	5	4	1	1-Yes	3	11	.	.	.
2-000-459-006	0	2-000-459	NYP	0	.	.	2	459	6	.	7	0	1	1	Registered	female	Bokeya	35	1	1	1. Adequate polio and VPD	1 2 3 5 6 7	TRUE	TRUE	TRUE	FALSE	TRUE	TRUE	TRUE	FALSE	FALSE	2	1	1	1306	2018-05-26	#N/A	0	5	4	1	1-Yes	.	2	3.83	4.17	2.83
2-000-460-006	0	2-000-460	NYP	0	.	.	1	460	6	.	6	0	0	1	Registered	male	Asraful	61	1	1	1. Adequate polio and VPD	8	FALSE	FALSE	FALSE	FALSE	FALSE	FALSE	FALSE	TRUE	FALSE	5	1	1	588	2018-05-17	#N/A	0	5	3	4	1-Yes	.	5	4.5	4.83	3.5
2-000-461-009	4.Other_child fasting	2-000-461	NYP	0	.	.	.	461	9	.	14	0	0	3	Registered	female	Jannatul	.	1	1	#N/A	4	FALSE	FALSE	FALSE	TRUE	FALSE	FALSE	FALSE	FALSE	FALSE	5	1	0	#N/A	2018-05-27	#N/A	0	5	4	11	1-Yes	3	10	.	.	.
2-000-461-014	0	2-000-461	NYP	0	.	.	3	461	14	.	14	0	0	3	Registered	male	Abubokkor	22	1	1	5. Small for polio but sent	5	FALSE	FALSE	FALSE	FALSE	TRUE	FALSE	FALSE	FALSE	FALSE	2	1	1	1313	2018-05-27	#N/A	0	5	4	5	1-Yes	.	1	6.17	2.5	4.5
2-000-462-006	4.Other_child fasting	2-000-462	NYP	0	.	.	.	462	6	550.24	8	0	0	1	Registered	male	Dilmohammad	.	1	1	#N/A	9	FALSE	FALSE	FALSE	FALSE	FALSE	FALSE	FALSE	FALSE	TRUE	5	0	1	#N/A	2018-05-26	#N/A	0	5	4	1	1-Yes	3	10	.	.	.
2-000-462-007	0	2-000-462	NYP	0	.	.	1	462	7	.	8	0	0	1	Registered	male	Sukkur	74	3	1	1. Adequate polio and VPD	9	FALSE	FALSE	FALSE	FALSE	FALSE	FALSE	FALSE	FALSE	TRUE	5	0	1	1309	2018-05-26	#N/A	0	5	4	5	1-Yes	.	6	6.17	3.5	4.83
2-000-463-005	4.Other_child fasting	2-000-463	NYP	0	.	.	.	463	5	982.58	5	0	0	0	Registered	female	Nurmorijan	.	1	1	#N/A	9	FALSE	FALSE	FALSE	FALSE	FALSE	FALSE	FALSE	FALSE	TRUE	5	1	0	#N/A	2018-05-27	#N/A	1	5	4	11	1-Yes	1	13	.	.	.
2-000-464-006	4.Other_child fasting	2-000-464	NYP	0	.	.	.	464	6	492.42	7	0	0	0	Registered	female	Nur aysha	.	1	1	#N/A	9	FALSE	FALSE	FALSE	FALSE	FALSE	FALSE	FALSE	FALSE	TRUE	4	1	0	#N/A	2018-05-17	#N/A	0	5	3	11	1-Yes	2	13	.	.	.
2-000-467-003	0	2-000-467	NYP	0	.	.	1	467	3	.	3	0	0	1	Registered	male	Munaf	31	1	1	1. Adequate polio and VPD	9	FALSE	FALSE	FALSE	FALSE	FALSE	FALSE	FALSE	FALSE	TRUE	5	1	1	1312	2018-05-28	#N/A	0	5	4	1	1-Yes	.	2	7.17	4.5	6.17
2-000-470-003	6.insufficient for test	2-000-470	NYP	0	.	.	1	470	3	.	7	0	0	1	Registered	male	Kamal	69	1	1	1. Adequate polio and VPD	1 5	TRUE	FALSE	FALSE	FALSE	TRUE	FALSE	FALSE	FALSE	FALSE	5	1	1	1207	2018-05-22	#N/A	1	5	3	11	1-Yes	.	5	2.5	2.5	2.5	QNS	QNS
2-000-470-007	4.Other_child fasting	2-000-470	NYP	0	.	.	.	470	7	.	7	0	0	1	Registered	male	Solim	.	1	1	#N/A	9	FALSE	FALSE	FALSE	FALSE	FALSE	FALSE	FALSE	FALSE	TRUE	5	1	0	#N/A	2018-05-22	#N/A	1	5	3	11	1-Yes	2	11	.	.	.
2-000-471-002	4.Other_child fasting	2-000-471	NYP	0	.	.	.	471	2	.	3	0	0	0	Registered	female	Sumi	.	1	1	#N/A	9	FALSE	FALSE	FALSE	FALSE	FALSE	FALSE	FALSE	FALSE	TRUE	5	1	0	#N/A	2018-05-28	#N/A	1	2	4	11	1-Yes	1	11	.	.	.
2-000-472-003	0	2-000-472	NYP	0	.	.	1	472	3	.	5	0	0	1	Registered	female	Rokiya	83	1	1	1. Adequate polio and VPD	1 3 4 5 6	TRUE	FALSE	TRUE	TRUE	TRUE	TRUE	FALSE	FALSE	FALSE	5	0	1	1200	2018-05-20	#N/A	1	5	3	1	1-Yes	.	6	3.5	4.83	5.5
2-000-473-004	4.Other_child fasting	2-000-473	NYP	0	.	.	.	473	4	592.33	7	1	0	2	Registered	female	Nurkaida	.	1	1	#N/A	9	FALSE	FALSE	FALSE	FALSE	FALSE	FALSE	FALSE	FALSE	TRUE	5	1	0	#N/A	2018-05-23	#N/A	0	5	3	11	1-Yes	1	12	.	.	.
2-000-473-006	0	2-000-473	NYP	0	.	.	2	473	6	.	7	1	0	2	Registered	female	Romena	43	1	1	1. Adequate polio and VPD	1 3 5 6	TRUE	FALSE	TRUE	FALSE	TRUE	TRUE	FALSE	FALSE	FALSE	5	0	1	1212	2018-05-23	#N/A	0	5	3	1	1-Yes	.	3	5.17	4.5	2.5
2-000-474-003	6.insufficient for test	2-000-474	NYP	0	.	.	1	474	3	.	4	1	0	1	Registered	female	Sahina	39	1	1	4. No polio - VPD only	1 2 3 5 7	TRUE	TRUE	TRUE	FALSE	TRUE	FALSE	TRUE	FALSE	FALSE	5	0	1	592	2018-05-17	#N/A	0	5	3	2	1-Yes	.	3	.	.	.
2-000-475-004	4.Other_child fasting	2-000-475	NYP	0	.	.	.	475	4	.	6	0	0	2	Registered	male	Nurol alam	.	1	1	#N/A	1 3 5 6	TRUE	FALSE	TRUE	FALSE	TRUE	TRUE	FALSE	FALSE	FALSE	5	1	0	#N/A	2018-05-26	#N/A	1	5	4	2	1-Yes	2	9	.	.	.
2-000-475-006	0	2-000-475	NYP	0	.	.	2	475	6	.	6	0	0	2	Registered	male	Alam	45	1	1	1. Adequate polio and VPD	1 3 5 6	TRUE	FALSE	TRUE	FALSE	TRUE	TRUE	FALSE	FALSE	FALSE	5	1	1	1307	2018-05-26	#N/A	0	5	4	2	1-Yes	.	3	2.5	2.5	2.5
2-000-478-006	4.Other_child fasting	2-000-478	NYP	0	.	.	.	478	6	.	7	0	0	1	Registered	male	Faisal	.	1	1	#N/A	9	FALSE	FALSE	FALSE	FALSE	FALSE	FALSE	FALSE	FALSE	TRUE	5	1	0	#N/A	2018-05-26	#N/A	0	5	3	1	1-Yes	2	11	.	.	.
2-000-478-007	0	2-000-478	NYP	0	.	.	1	478	7	.	7	0	0	1	Registered	female	Somaiya	39	1	1	1. Adequate polio and VPD	1 2 3 5 6 7	TRUE	TRUE	TRUE	FALSE	TRUE	TRUE	TRUE	FALSE	FALSE	5	1	1	1222	2018-05-26	#N/A	0	5	3	8	1-Yes	.	3	10.17	9.83	6.5
2-000-479-003	0	2-000-479	NYP	0	.	.	2	479	3	.	4	0	0	2	Registered	male	Saiful	64	1	1	1. Adequate polio and VPD	9	FALSE	FALSE	FALSE	FALSE	FALSE	FALSE	FALSE	FALSE	TRUE	5	1	1	1232	2018-05-28	#N/A	1	5	3	1	1-Yes	.	5	7.5	4.17	5.17
2-000-480-003	4.Other_child fasting	2-000-480	NYP	0	.	.	.	480	3	.	3	0	0	0	Registered	female	Parmina	.	1	1	#N/A	5	FALSE	FALSE	FALSE	FALSE	TRUE	FALSE	FALSE	FALSE	FALSE	5	1	0	#N/A	2018-05-20	#N/A	0	5	3	11	1-Yes	1	12	.	.	.
2-000-481-003	6.insufficient for test	2-000-481	NYP	0	.	.	2	481	3	.	4	0	1	1	Registered	female	Roksana	34	1	1	5. Small for polio but sent	1 2 3 5 6	TRUE	TRUE	TRUE	FALSE	TRUE	TRUE	FALSE	FALSE	FALSE	5	1	1	1221	2018-05-24	#N/A	1	5	3	4	1-Yes	.	2	2.5	2.5	2.5	QNS	QNS
2-000-482-002	4.Other_child fasting	2-000-482	NYP	0	.	.	.	482	2	.	3	0	0	0	Registered	female	Hamida	.	1	1	#N/A	9	FALSE	FALSE	FALSE	FALSE	FALSE	FALSE	FALSE	FALSE	TRUE	5	0	0	#N/A	2018-05-27	#N/A	0	5	3	11	1-Yes	1	13	.	.	.
2-000-484-009	4.Other_child fasting	2-000-484	NYP	0	.	.	.	484	9	.	10	0	0	0	Registered	male	Ayes	.	5	1	#N/A	4	FALSE	FALSE	FALSE	TRUE	FALSE	FALSE	FALSE	FALSE	FALSE	5	1	0	#N/A	2018-05-27	#N/A	0	5	3	11	0-No	2	12	.	.	.
2-000-485-004	4.Other_child fasting	2-000-485	NYP	0	.	.	.	485	4	.	10	0	0	3	Registered	male	Hasim	.	1	1	#N/A	9	FALSE	FALSE	FALSE	FALSE	FALSE	FALSE	FALSE	FALSE	TRUE	5	99	0	#N/A	2018-05-17	#N/A	1	5	3	11	1-Yes	3	10	.	.	.
2-000-485-006	0	2-000-485	NYP	0	.	.	3	485	6	.	10	0	0	3	Registered	male	Hirul	60	1	1	1. Adequate polio and VPD	9	FALSE	FALSE	FALSE	FALSE	FALSE	FALSE	FALSE	FALSE	TRUE	5	1	1	593	2018-05-17	#N/A	1	5	3	11	1-Yes	.	5	9.83	9.5	8.5
2-000-486-002	4.Other_child fasting	2-000-486	NYP	0	.	.	.	486	2	.	4	0	0	1	Registered	female	Fatema	.	1	1	#N/A	9	FALSE	FALSE	FALSE	FALSE	FALSE	FALSE	FALSE	FALSE	TRUE	5	1	0	#N/A	2018-05-24	#N/A	1	5	3	11	1-Yes	2	12	.	.	.
2-000-486-004	0	2-000-486	NYP	0	.	.	1	486	4	.	4	0	0	1	Registered	female	Nurayesha	75	1	1	1. Adequate polio and VPD	1 3 5 6	TRUE	FALSE	TRUE	FALSE	TRUE	TRUE	FALSE	FALSE	FALSE	5	1	1	1218	2018-05-24	#N/A	1	5	3	11	1-Yes	.	6	5.5	4.17	2.5
2-000-489-007	4.Other_child fasting	2-000-489	NYP	0	.	.	.	489	7	941.91	8	1	0	0	Registered	female	Somira	.	1	1	#N/A	5	FALSE	FALSE	FALSE	FALSE	TRUE	FALSE	FALSE	FALSE	FALSE	5	0	0	#N/A	2018-05-23	#N/A	0	5	3	11	1-Yes	2	14	.	.	.
2-000-490-006	4.Other_child fasting	2-000-490	NYP	0	.	.	.	490	6	.	8	1	0	1	Registered	female	Nafija	.	7	1	#N/A	9	FALSE	FALSE	FALSE	FALSE	FALSE	FALSE	FALSE	FALSE	TRUE	5	1	0	#N/A	2018-05-19	#N/A	0	5	3	11	1-Yes	3	10	.	.	.
2-000-490-008	6.insufficient for test	2-000-490	NYP	0	.	.	1	490	8	.	8	1	0	1	Registered	male	Hammod	74	7	1	#N/A	9	FALSE	FALSE	FALSE	FALSE	FALSE	FALSE	FALSE	FALSE	TRUE	2	1	1	1201	2018-05-19	#N/A	0	5	3	.	1-Yes	.	6	.	.	.
2-000-493-003	4.Other_child fasting	2-000-493	NYP	0	.	.	.	493	3	.	6	0	0	2	Registered	female	Fatema	.	1	1	#N/A	1 5 6	TRUE	FALSE	FALSE	FALSE	TRUE	TRUE	FALSE	FALSE	FALSE	5	1	0	#N/A	2018-05-28	#N/A	1	5	6	11	1-Yes	2	11	.	.	.
2-000-493-006	0	2-000-493	NYP	0	.	.	2	493	6	.	6	0	0	2	Registered	female	Rubina	36	1	1	5. Small for polio but sent	9	FALSE	FALSE	FALSE	FALSE	FALSE	FALSE	FALSE	FALSE	TRUE	5	1	1	1459	2018-05-28	#N/A	1	5	6	1	1-Yes	.	3	2.5	2.83	7.17
2-000-494-005	4.Other_child fasting	2-000-494	NYP	0	.	.	.	494	5	232	6	0	0	0	Registered	male	Sarif	.	1	1	#N/A	9	FALSE	FALSE	FALSE	FALSE	FALSE	FALSE	FALSE	FALSE	TRUE	5	0	0	#N/A	2018-05-28	#N/A	0	5	6	11	1-Yes	2	14	.	.	.
2-000-495-005	0	2-000-495	NYP	0	.	.	1	495	5	.	7	0	0	1	Registered	male	Afridi	31	1	1	1. Adequate polio and VPD	1 2 3 5 6 7	TRUE	TRUE	TRUE	FALSE	TRUE	TRUE	TRUE	FALSE	FALSE	2	1	1	1209	2018-05-22	#N/A	0	5	3	4	1-Yes	.	2	6.17	5.5	3.17
2-000-495-007	4.Other_child fasting	2-000-495	NYP	0	.	.	.	495	7	.	7	0	0	1	Registered	male	Balal	.	1	1	#N/A	9	FALSE	FALSE	FALSE	FALSE	FALSE	FALSE	FALSE	FALSE	TRUE	5	1	0	#N/A	2018-05-22	#N/A	0	5	3	11	1-Yes	1	14	.	.	.
2-000-497-003	4.Other_child fasting	2-000-497	NYP	0	.	.	.	497	3	.	4	0	0	1	Registered	male	Sayadul	.	1	1	#N/A	9	FALSE	FALSE	FALSE	FALSE	FALSE	FALSE	FALSE	FALSE	TRUE	5	1	0	#N/A	2018-05-28	#N/A	0	5	2	1	1-Yes	2	7	.	.	.
2-000-497-004	0	2-000-497	NYP	0	.	.	1	497	4	.	4	0	0	1	Registered	male	Nurulamin	57	1	1	1. Adequate polio and VPD	9	FALSE	FALSE	FALSE	FALSE	FALSE	FALSE	FALSE	FALSE	TRUE	5	1	1	1423	2018-05-28	#N/A	1	5	2	1	1-Yes	.	4	7.17	2.83	2.5
2-000-498-004	4.Other_child fasting	2-000-498	NYP	0	.	.	.	498	4	.	8	0	0	3	Registered	male	Faisal	.	1	1	#N/A	9	FALSE	FALSE	FALSE	FALSE	FALSE	FALSE	FALSE	FALSE	TRUE	5	0	0	#N/A	2018-05-24	#N/A	0	5	3	10	1-Yes	2	11	.	.	.
2-000-498-007	0	2-000-498	NYP	0	.	.	3	498	7	.	8	0	0	3	Registered	male	Saiful	57	1	1	5. Small for polio but sent	1 3 5 6	TRUE	FALSE	TRUE	FALSE	TRUE	TRUE	FALSE	FALSE	FALSE	5	1	1	1217	2018-05-24	#N/A	0	5	3	4	1-Yes	.	4	6.83	5.83	8.83
2-000-501-004	4.Other_child fasting	2-000-501	NYP	0	.	.	.	501	4	623.34	8	0	0	1	Registered	male	Sadek	.	1	1	#N/A	5 6	FALSE	FALSE	FALSE	FALSE	TRUE	TRUE	FALSE	FALSE	FALSE	5	0	0	#N/A	2018-05-24	#N/A	1	5	3	11	1-Yes	4	14	.	.	.
2-000-501-008	0	2-000-501	NYP	0	.	.	1	501	8	.	8	0	0	1	Registered	male	Sofiq	67	1	1	1. Adequate polio and VPD	3	FALSE	FALSE	TRUE	FALSE	FALSE	FALSE	FALSE	FALSE	FALSE	5	1	1	1219	2018-05-24	#N/A	0	5	3	2	1-Yes	.	5	5.83	3.17	2.5
2-000-503-006	4.Other_child fasting	2-000-503	NYP	0	.	.	.	503	6	.	6	0	0	0	Registered	male	Sukkur	.	1	1	#N/A	1 5 6	TRUE	FALSE	FALSE	FALSE	TRUE	TRUE	FALSE	FALSE	FALSE	5	1	0	#N/A	2018-05-28	#N/A	1	5	6	11	1-Yes	1	10	.	.	.
2-000-504-004	4.Other_child fasting	2-000-504	NYP	0	.	.	.	504	4	.	9	0	0	0	Registered	male	Hosson	.	1	1	#N/A	9	FALSE	FALSE	FALSE	FALSE	FALSE	FALSE	FALSE	FALSE	TRUE	5	1	0	#N/A	2018-05-22	#N/A	0	5	3	11	1-Yes	2	10	.	.	.
2-000-507-004	4.Other_child fasting	2-000-507	NYP	0	.	.	.	507	4	.	7	0	0	2	Registered	male	Rezaun	.	1	1	#N/A	4	FALSE	FALSE	FALSE	TRUE	FALSE	FALSE	FALSE	FALSE	FALSE	5	1	0	#N/A	2018-05-26	#N/A	1	5	3	11	1-Yes	3	12	.	.	.
2-000-507-007	0	2-000-507	NYP	0	.	.	2	507	7	.	7	0	0	2	Registered	male	Ayeas	12	1	1	1. Adequate polio and VPD	1 2 3 5 6	TRUE	TRUE	TRUE	FALSE	TRUE	TRUE	FALSE	FALSE	FALSE	4	1	1	1224	2018-05-26	#N/A	0	5	3	1	1-Yes	.	1	8.83	2.5	10.5
2-000-508-008	4.Other_child fasting	2-000-508	NYP	0	.	.	.	508	8	346.08	13	0	1	3	Registered	female	Homaira	.	1	1	#N/A	9	FALSE	FALSE	FALSE	FALSE	FALSE	FALSE	FALSE	FALSE	TRUE	5	1	0	#N/A	2018-05-23	#N/A	0	5	3	11	1-Yes	3	13	.	.	.
2-000-508-013	0	2-000-508	NYP	0	.	.	4	508	13	.	13	0	1	3	Registered	male	Yeasin	17	1	1	5. Small for polio but sent	9	FALSE	FALSE	FALSE	FALSE	FALSE	FALSE	FALSE	FALSE	TRUE	5	1	1	1215	2018-05-23	#N/A	0	5	3	1	1-Yes	.	1	9.83	2.5	3.17
2-000-511-005	5.Interview only	2-000-511	NYP	0	.	.	1	511	5	.	7	0	1	0	Registered	female	Asma	7	1	1	#N/A	1 2 3 6 7	TRUE	TRUE	TRUE	FALSE	FALSE	TRUE	TRUE	FALSE	FALSE	3	1	1	#N/A	2018-05-26	#N/A	0	5	3	1	1-Yes	.	0	.	.	.
2-000-511-007	4.Other_child fasting	2-000-511	NYP	0	.	.	.	511	7	570.26	7	0	1	0	Registered	male	Ayetullah	.	1	1	#N/A	9	FALSE	FALSE	FALSE	FALSE	FALSE	FALSE	FALSE	FALSE	TRUE	5	1	0	#N/A	2018-05-26	#N/A	0	5	3	11	1-Yes	1	9	.	.	.
2-000-512-004	4.Other_child fasting	2-000-512	NYP	0	.	.	.	512	4	.	5	0	0	1	Registered	female	Modina	.	1	1	#N/A	1 3 6	TRUE	FALSE	TRUE	FALSE	FALSE	TRUE	FALSE	FALSE	FALSE	5	1	0	#N/A	2018-05-20	#N/A	0	5	3	11	1-Yes	1	9	.	.	.
2-000-512-005	0	2-000-512	NYP	0	.	.	1	512	5	.	5	0	0	1	Registered	male	Roshit	47	1	1	1. Adequate polio and VPD	1 3 5 6	TRUE	FALSE	TRUE	FALSE	TRUE	TRUE	FALSE	FALSE	FALSE	5	1	1	600	2018-05-20	#N/A	0	5	3	3	1-Yes	.	3	4.17	5.83	4.17
2-000-514-003	4.Other_child fasting	2-000-514	NYP	0	.	.	.	514	3	.	3	0	0	0	Registered	female	Nursehera	.	3	3	#N/A	4	FALSE	FALSE	FALSE	TRUE	FALSE	FALSE	FALSE	FALSE	FALSE	5	1	0	#N/A	2018-05-22	#N/A	0	5	3	11	0-No	1	13	.	.	.
2-000-515-006	0	2-000-515	NYP	0	.	.	2	515	6	.	8	0	0	2	Registered	male	Imran	14	1	1	5. Small for polio but sent	9	FALSE	FALSE	FALSE	FALSE	FALSE	FALSE	FALSE	FALSE	TRUE	3	1	1	1208	2018-05-22	#N/A	0	5	3	1	1-Yes	.	1	4.83	2.5	3.5
2-000-515-008	4.Other_child fasting	2-000-515	NYP	0	.	.	.	515	8	.	8	0	0	2	Registered	male	Kalam	.	1	1	#N/A	9	FALSE	FALSE	FALSE	FALSE	FALSE	FALSE	FALSE	FALSE	TRUE	5	1	0	#N/A	2018-05-22	#N/A	1	5	3	11	1-Yes	2	14	.	.	.
2-000-516-004	4.Other_child fasting	2-000-516	NYP	0	.	.	.	516	4	.	4	0	0	0	Unreg - 2016to2017	female	Asfara	.	1	1	#N/A	4	FALSE	FALSE	FALSE	TRUE	FALSE	FALSE	FALSE	FALSE	FALSE	5	1	0	#N/A	2018-05-24	#N/A	1	5	3	10	0-No	1	13	.	.	.
2-000-517-007	4.Other_child fasting	2-000-517	NYP	0	.	.	.	517	7	.	8	0	0	1	Unreg - 2016to2017	female	Ruzina	.	1	1	#N/A	1 2 4 5	TRUE	TRUE	FALSE	TRUE	TRUE	FALSE	FALSE	FALSE	FALSE	5	1	0	#N/A	2018-05-27	#N/A	0	5	6	11	0-No	3	9	.	.	.
2-000-517-008	0	2-000-517	NYP	0	.	.	1	517	8	.	8	0	0	1	Unreg - 2016to2017	female	Amina	36	1	1	5. Small for polio but sent	1 2 3 5	TRUE	TRUE	TRUE	FALSE	TRUE	FALSE	FALSE	FALSE	FALSE	5	1	1	1457	2018-05-27	#N/A	0	5	6	1	0-No	.	3	5.5	2.5	8.17
2-000-518-005	4.Other_child fasting	2-000-518	NYP	0	.	.	.	518	5	.	6	0	0	1	Unreg - AugtoDec31	male	Rezuan	.	1	3	#N/A	9	FALSE	FALSE	FALSE	FALSE	FALSE	FALSE	FALSE	FALSE	TRUE	5	1	0	#N/A	2018-05-27	#N/A	0	5	6	11	0-No	2	8	.	.	.
2-000-518-006	0	2-000-518	NYP	0	.	.	1	518	6	.	6	0	0	1	Unreg - AugtoDec31	female	Hamida	61	1	3	1. Adequate polio and VPD	1 3	TRUE	FALSE	TRUE	FALSE	FALSE	FALSE	FALSE	FALSE	FALSE	5	0	1	1456	2018-05-27	#N/A	1	5	6	1	0-No	.	5	4.5	6.83	2.83
2-000-519-004	4.Other_child fasting	2-000-519	NYP	0	.	.	.	519	4	941.91	5	0	0	1	Unreg - AugtoDec31	male	Sadeka	.	1	1	#N/A	9	FALSE	FALSE	FALSE	FALSE	FALSE	FALSE	FALSE	FALSE	TRUE	5	1	0	#N/A	2018-05-26	#N/A	0	5	3	11	0-No	2	8	.	.	.
2-000-519-005	0	2-000-519	NYP	0	.	.	1	519	5	.	5	0	0	1	Unreg - AugtoDec31	female	Nurazida	52	1	3	1. Adequate polio and VPD	9	FALSE	FALSE	FALSE	FALSE	FALSE	FALSE	FALSE	FALSE	TRUE	4	0	1	1225	2018-05-26	#N/A	1	5	3	4	0-No	.	4	7.83	9.5	2.5
2-000-520-003	4.Other_child fasting	2-000-520	NYP	0	.	.	.	520	3	415.56	3	1	0	0	Unreg - AugtoDec31	female	Kaleda	.	1	3	#N/A	9	FALSE	FALSE	FALSE	FALSE	FALSE	FALSE	FALSE	FALSE	TRUE	5	1	0	#N/A	2018-05-27	#N/A	0	5	6	.	0-No	1	14	.	.	.
2-000-521-005	4.Other_child fasting	2-000-521	NYP	0	.	.	.	521	5	.	6	0	0	0	Unreg - 2016to2017	female	Nuribegum	.	1	5	#N/A	9	FALSE	FALSE	FALSE	FALSE	FALSE	FALSE	FALSE	FALSE	TRUE	5	1	0	#N/A	2018-05-17	#N/A	0	5	3	11	0-No	2	12	.	.	.
2-000-522-002	4.Other_child fasting	2-000-522	NYP	0	.	.	.	522	2	.	4	0	0	2	Unreg - AugtoDec31	male	Faruk	.	1	4	#N/A	4 5	FALSE	FALSE	FALSE	TRUE	TRUE	FALSE	FALSE	FALSE	FALSE	5	1	0	#N/A	2018-05-17	#N/A	0	5	3	1	0-No	1	8	.	.	.
2-000-522-003	0	2-000-522	NYP	0	.	.	2	522	3	.	4	0	0	2	Unreg - AugtoDec31	male	Rafik	76	1	4	5. Small for polio but sent	1 2 3 5	TRUE	TRUE	TRUE	FALSE	TRUE	FALSE	FALSE	FALSE	FALSE	2	1	1	591	2018-05-17	#N/A	0	5	3	.	0-No	.	6	10.17	4.83	4.5
2-000-523-002	4.Other_child fasting	2-000-523	NYP	0	.	.	.	523	2	106.65	2	0	0	0	Unreg - AugtoDec31	male	Rahman	.	1	3	#N/A	4 5	FALSE	FALSE	FALSE	TRUE	TRUE	FALSE	FALSE	FALSE	FALSE	5	0	0	#N/A	2018-05-17	#N/A	0	5	3	11	0-No	1	10	.	.	.
2-000-524-003	0	2-000-524	NYP	0	.	.	1	524	3	.	3	0	0	1	Unreg - AugtoDec31	male	Yeasin	12	1	4	1. Adequate polio and VPD	1 2 3 5 6	TRUE	TRUE	TRUE	FALSE	TRUE	TRUE	FALSE	FALSE	FALSE	5	3	1	1455	2018-05-27	#N/A	0	5	6	1	1-Yes	.	1	2.5	2.5	2.5
2-000-525-003	4.Other_child fasting	2-000-525	NYP	0	.	.	.	525	3	775.14	4	0	0	0	Unreg - AugtoDec31	male	Mahamud	.	8	4	#N/A	9	FALSE	FALSE	FALSE	FALSE	FALSE	FALSE	FALSE	FALSE	TRUE	5	1	0	#N/A	2018-05-27	#N/A	0	5	6	11	0-No	1	12	.	.	.
2-000-526-003	4.Other_child fasting	2-000-526	NYP	0	.	.	.	526	3	.	5	0	0	1	Unreg - AugtoDec31	male	Ali	.	1	3	#N/A	4	FALSE	FALSE	FALSE	TRUE	FALSE	FALSE	FALSE	FALSE	FALSE	5	0	0	#N/A	2018-05-17	#N/A	1	5	3	9	0-No	2	12	.	.	.
2-000-526-005	0	2-000-526	NYP	0	.	.	1	526	5	.	5	0	0	1	Unreg - AugtoDec31	male	Amir	67	1	3	1. Adequate polio and VPD	3	FALSE	FALSE	TRUE	FALSE	FALSE	FALSE	FALSE	FALSE	FALSE	5	0	1	590	2018-05-17	#N/A	1	5	3	11	0-No	.	5	9.5	10.5	6.83
2-000-527-006	4.Other_child fasting	2-000-527	NYP	0	.	.	.	527	6	.	8	2	0	0	Unreg - AugtoDec31	female	Hair	.	2	6	#N/A	4	FALSE	FALSE	FALSE	TRUE	FALSE	FALSE	FALSE	FALSE	FALSE	5	1	0	#N/A	2018-05-17	#N/A	1	5	3	11	0-No	3	12	.	.	.
2-000-530-005	1.Not at home	2-000-530	NYP	0	.	.	2	530	5	.	8	0	0	2	Registered	male	Faisal	67	1	1	#N/A	9	FALSE	FALSE	FALSE	FALSE	FALSE	FALSE	FALSE	FALSE	TRUE	5	1	1	#N/A	2018-05-21	#N/A	0	5	3	1	1-Yes	.	5	.	.	.
2-000-530-007	4.Other_child fasting	2-000-530	NYP	0	.	.	.	530	7	.	8	0	0	2	Registered	female	Parbin	.	1	1	#N/A	9	FALSE	FALSE	FALSE	FALSE	FALSE	FALSE	FALSE	FALSE	TRUE	5	1	0	#N/A	2018-05-21	#N/A	0	5	3	11	1-Yes	2	12	.	.	.
2-000-531-004	4.Other_child fasting	2-000-531	NYP	0	.	.	.	531	4	.	5	0	0	1	Registered	male	Saber	.	7	1	#N/A	9	FALSE	FALSE	FALSE	FALSE	FALSE	FALSE	FALSE	FALSE	TRUE	5	1	0	#N/A	2018-05-20	#N/A	1	5	3	11	1-Yes	1	12	.	.	.
2-000-531-005	0	2-000-531	NYP	0	.	.	1	531	5	.	5	0	0	1	Registered	female	Sofaira	76	7	3	1. Adequate polio and VPD	9	FALSE	FALSE	FALSE	FALSE	FALSE	FALSE	FALSE	FALSE	TRUE	5	0	1	599	2018-05-20	#N/A	1	5	3	.	0-No	.	6	3.5	4.83	8.17
2-000-532-006	4.Other_child fasting	2-000-532	NYP	0	.	.	.	532	6	.	8	0	0	1	Registered	male	Omar Faruk	.	1	1	#N/A	9	FALSE	FALSE	FALSE	FALSE	FALSE	FALSE	FALSE	FALSE	TRUE	5	1	0	#N/A	2018-05-28	#N/A	0	5	2	10	1-Yes	4	7	.	.	.
2-000-532-007	6.insufficient for test	2-000-532	NYP	0	.	.	1	532	7	.	8	0	0	1	Registered	female	Ayesha	63	1	1	5. Small for polio but sent	3 7 8	FALSE	FALSE	TRUE	FALSE	FALSE	FALSE	TRUE	TRUE	FALSE	5	1	1	1422	2018-05-28	#N/A	1	5	2	9	1-Yes	.	5	2.5	2.5	2.5	QNS	QNS
2-000-533-005	4.Other_child fasting	2-000-533	NYP	0	.	.	.	533	5	.	8	0	0	1	Registered	male	Kaiser	.	1	1	#N/A	4	FALSE	FALSE	FALSE	TRUE	FALSE	FALSE	FALSE	FALSE	FALSE	5	1	0	#N/A	2018-05-19	#N/A	1	5	3	11	1-Yes	3	9	.	.	.
2-000-533-007	0	2-000-533	NYP	0	.	.	1	533	7	.	8	0	0	1	Registered	female	Shadiya	52	6	1	5. Small for polio but sent	9	FALSE	FALSE	FALSE	FALSE	FALSE	FALSE	FALSE	FALSE	TRUE	5	1	1	595	2018-05-19	#N/A	1	5	3	.	1-Yes	.	4	4.5	3.83	4.83
2-000-534-005	4.Other_child fasting	2-000-534	NYP	0	.	.	.	534	5	.	8	0	1	0	Registered	female	Monuara	.	1	4	#N/A	9	FALSE	FALSE	FALSE	FALSE	FALSE	FALSE	FALSE	FALSE	TRUE	5	1	0	#N/A	2018-05-20	#N/A	0	5	3	1	0-No	4	9	.	.	.
2-000-534-008	5.Interview only	2-000-534	NYP	0	.	.	1	534	8	.	8	0	1	0	Registered	female	Rifa	9	1	4	#N/A	9	FALSE	FALSE	FALSE	FALSE	FALSE	FALSE	FALSE	FALSE	TRUE	3	1	0	#N/A	2018-05-20	#N/A	1	5	3	1	1-Yes	.	0	.	.	.
2-000-538-002	4.Other_child fasting	2-000-538	NYP	0	.	.	.	538	2	.	2	0	0	0	Unreg - AugtoDec31	male	Rahaman	.	5	4	#N/A	9	FALSE	FALSE	FALSE	FALSE	FALSE	FALSE	FALSE	FALSE	TRUE	5	1	0	#N/A	2018-05-27	#N/A	0	5	6	.	0-No	1	11	.	.	.
2-000-539-002	4.Other_child fasting	2-000-539	NYP	0	.	.	.	539	2	.	3	0	0	1	Unreg - pre2016	male	Abdur	.	2	3	#N/A	9	FALSE	FALSE	FALSE	FALSE	FALSE	FALSE	FALSE	FALSE	TRUE	5	1	0	#N/A	2018-05-27	#N/A	0	5	6	11	0-No	1	10	.	.	.
2-000-539-003	0	2-000-539	NYP	0	.	.	1	539	3	.	3	0	0	1	Unreg - pre2016	female	Khaleda	72	2	3	1. Adequate polio and VPD	9	FALSE	FALSE	FALSE	FALSE	FALSE	FALSE	FALSE	FALSE	TRUE	5	1	1	1458	2018-05-27	#N/A	0	5	6	11	0-No	.	6	10.5	6.5	3.17
2-000-540-005	4.Other_child fasting	2-000-540	NYP	0	.	.	.	540	5	.	6	0	0	1	Registered	female	Asma	.	1	1	#N/A	9	FALSE	FALSE	FALSE	FALSE	FALSE	FALSE	FALSE	FALSE	TRUE	5	0	0	#N/A	2018-05-17	#N/A	0	5	1	9	1-Yes	3	9	.	.	.
2-000-540-006	0	2-000-540	NYP	0	.	.	1	540	6	.	6	0	0	1	Registered	female	Halima	18	1	1	1. Adequate polio and VPD	1 2 3 6	TRUE	TRUE	TRUE	FALSE	FALSE	TRUE	FALSE	FALSE	FALSE	5	1	1	172	2018-05-17	#N/A	1	5	1	3	1-Yes	.	1	10.5	2.5	9.83
2-000-541-006	4.Other_child fasting	2-000-541	NYP	0	.	.	.	541	6	.	7	0	0	0	Registered	female	Anowara	.	1	1	#N/A	1 5 6	TRUE	FALSE	FALSE	FALSE	TRUE	TRUE	FALSE	FALSE	FALSE	5	1	0	#N/A	2018-05-21	#N/A	0	5	1	11	1-Yes	2	11	.	.	.
2-000-542-003	4.Other_child fasting	2-000-542	NYP	0	.	.	.	542	3	.	6	0	0	1	Registered	female	Jannat	.	3	1	#N/A	4	FALSE	FALSE	FALSE	TRUE	FALSE	FALSE	FALSE	FALSE	FALSE	5	1	0	#N/A	2018-05-21	#N/A	0	5	1	9	1-Yes	2	11	.	.	.
2-000-542-006	0	2-000-542	NYP	0	.	.	1	542	6	.	6	0	0	1	Registered	female	Sumaiya	43	3	1	1. Adequate polio and VPD	9	FALSE	FALSE	FALSE	FALSE	FALSE	FALSE	FALSE	FALSE	TRUE	5	1	1	186	2018-05-21	#N/A	0	5	1	5	1-Yes	.	3	3.5	3.17	2.5
2-000-543-005	4.Other_child fasting	2-000-543	NYP	0	.	.	.	543	5	.	6	0	0	1	Registered	male	Sukur	.	1	1	#N/A	1 4 5 6	TRUE	FALSE	FALSE	TRUE	TRUE	TRUE	FALSE	FALSE	FALSE	2	1	0	#N/A	2018-05-19	#N/A	0	5	1	11	1-Yes	2	9	.	.	.
2-000-543-006	0	2-000-543	NYP	0	.	.	1	543	6	.	6	0	0	1	Registered	female	Kulsuma	62	1	1	1. Adequate polio and VPD	1 3 5 6	TRUE	FALSE	TRUE	FALSE	TRUE	TRUE	FALSE	FALSE	FALSE	5	1	1	177	2018-05-19	#N/A	1	5	1	2	1-Yes	.	5	4.5	4.17	4.83
2-000-544-008	4.Other_child fasting	2-000-544	NYP	0	.	.	.	544	8	.	8	0	0	0	Registered	female	Momena	.	2	1	#N/A	1 5	TRUE	FALSE	FALSE	FALSE	TRUE	FALSE	FALSE	FALSE	FALSE	5	1	0	#N/A	2018-05-19	#N/A	0	5	1	12	1-Yes	1	14	.	.	.
2-000-545-006	4.Other_child fasting	2-000-545	NYP	0	.	.	.	545	6	696	7	0	0	1	Registered	female	Huzyfa	.	1	1	#N/A	1 3 5 6	TRUE	FALSE	TRUE	FALSE	TRUE	TRUE	FALSE	FALSE	FALSE	5	1	0	#N/A	2018-05-19	#N/A	0	5	1	9	1-Yes	2	7	.	.	.
2-000-545-007	0	2-000-545	NYP	0	.	.	1	545	7	.	7	0	0	1	Registered	male	Saiful	44	1	1	1. Adequate polio and VPD	5	FALSE	FALSE	FALSE	FALSE	TRUE	FALSE	FALSE	FALSE	FALSE	5	1	1	175	2018-05-19	#N/A	1	5	1	.	1-Yes	.	3	2.5	3.5	4.5
2-000-546-003	0	2-000-546	NYP	0	.	.	2	546	3	.	5	0	0	2	Registered	male	Siddik	63	1	1	1. Adequate polio and VPD	1 3 5 6	TRUE	FALSE	TRUE	FALSE	TRUE	TRUE	FALSE	FALSE	FALSE	5	1	1	193	2018-05-22	#N/A	0	5	1	1	1-Yes	.	5	9.83	5.17	3.17
2-000-547-005	4.Other_child fasting	2-000-547	NYP	0	.	.	.	547	5	.	5	0	0	0	Registered	male	Hamid	.	1	1	#N/A	9	FALSE	FALSE	FALSE	FALSE	FALSE	FALSE	FALSE	FALSE	TRUE	5	1	0	#N/A	2018-05-17	#N/A	0	5	1	11	1-Yes	1	10	.	.	.
2-000-548-003	0	2-000-548	NYP	0	.	.	2	548	3	.	4	0	1	1	Registered	male	Hasen	52	2	1	1. Adequate polio and VPD	1 3 5 6	TRUE	FALSE	TRUE	FALSE	TRUE	TRUE	FALSE	FALSE	FALSE	5	1	1	194	2018-05-23	#N/A	0	5	1	11	1-Yes	.	4	9.5	6.83	3.5
2-000-549-004	4.Other_child fasting	2-000-549	NYP	0	.	.	.	549	4	.	5	0	0	0	Registered	female	Asma	.	1	1	#N/A	9	FALSE	FALSE	FALSE	FALSE	FALSE	FALSE	FALSE	FALSE	TRUE	5	1	0	#N/A	2018-05-17	#N/A	0	5	1	11	1-Yes	2	13	.	.	.
2-000-550-004	5.Interview only	2-000-550	NYP	0	.	.	1	550	4	.	4	0	1	0	Registered	male	Ismail	6	1	1	#N/A	1 2 3 6 7	TRUE	TRUE	TRUE	FALSE	FALSE	TRUE	TRUE	FALSE	FALSE	5	1	1	#N/A	2018-05-22	#N/A	1	5	1	.	1-Yes	.	0	.	.	.
2-000-551-006	0	2-000-551	NYP	0	.	.	2	551	6	.	9	0	0	2	Registered	male	Jubayer	44	3	1	1. Adequate polio and VPD	1 3 5 6	TRUE	FALSE	TRUE	FALSE	TRUE	TRUE	FALSE	FALSE	FALSE	5	1	1	174	2018-05-19	#N/A	1	5	1	1	1-Yes	.	3	10.5	4.17	7.83
2-000-551-009	4.Other_child fasting	2-000-551	NYP	0	.	.	.	551	9	.	9	0	0	2	Registered	male	Usuf	.	1	1	#N/A	4 5	FALSE	FALSE	FALSE	TRUE	TRUE	FALSE	FALSE	FALSE	FALSE	5	1	0	#N/A	2018-05-19	#N/A	0	5	1	11	1-Yes	2	10	.	.	.
2-000-552-003	4.Other_child fasting	2-000-552	NYP	0	.	.	.	552	3	224.37	4	0	0	1	Registered	female	Shahina	.	1	1	#N/A	5	FALSE	FALSE	FALSE	FALSE	TRUE	FALSE	FALSE	FALSE	FALSE	5	1	0	#N/A	2018-05-22	#N/A	0	5	1	9	1-Yes	2	10	.	.	.
2-000-552-004	0	2-000-552	NYP	0	.	.	1	552	4	.	4	0	0	1	Registered	female	Yesmin	63	1	1	1. Adequate polio and VPD	5	FALSE	FALSE	FALSE	FALSE	TRUE	FALSE	FALSE	FALSE	FALSE	5	1	1	192	2018-05-22	#N/A	0	5	1	9	1-Yes	.	5	2.5	4.17	5.5
2-000-553-003	4.Other_child fasting	2-000-553	NYP	0	.	.	.	553	3	289.1	7	0	0	3	Registered	male	Saddam	.	1	1	#N/A	1 5 6	TRUE	FALSE	FALSE	FALSE	TRUE	TRUE	FALSE	FALSE	FALSE	5	1	0	#N/A	2018-05-21	#N/A	0	5	1	10	1-Yes	2	12	.	.	.
2-000-553-006	0	2-000-553	NYP	0	.	.	3	553	6	.	7	0	0	3	Registered	female	Rifa	50	1	1	1. Adequate polio and VPD	1 3 5 6	TRUE	FALSE	TRUE	FALSE	TRUE	TRUE	FALSE	FALSE	FALSE	5	1	1	189	2018-05-21	#N/A	0	5	1	1	1-Yes	.	4	6.5	3.83	4.83
2-000-554-003	4.Other_child fasting	2-000-554	NYP	0	.	.	.	554	3	.	6	0	0	2	Registered	male	Abdullah	.	2	1	#N/A	1 5 6	TRUE	FALSE	FALSE	FALSE	TRUE	TRUE	FALSE	FALSE	FALSE	5	1	0	#N/A	2018-05-17	#N/A	0	5	1	10	1-Yes	2	11	.	.	.
2-000-554-005	0	2-000-554	NYP	0	.	.	2	554	5	.	6	0	0	2	Registered	male	Hafizur	75	2	1	1. Adequate polio and VPD	1 3 5 6	TRUE	FALSE	TRUE	FALSE	TRUE	TRUE	FALSE	FALSE	FALSE	5	1	1	171	2018-05-17	#N/A	0	5	1	2	1-Yes	.	6	2.83	2.83	2.5
2-000-555-002	4.Other_child fasting	2-000-555	NYP	0	.	.	.	555	2	.	2	0	0	0	Registered	male	Faruk	.	1	1	#N/A	9	FALSE	FALSE	FALSE	FALSE	FALSE	FALSE	FALSE	FALSE	TRUE	5	1	0	#N/A	2018-05-23	#N/A	0	5	1	11	1-Yes	1	10	.	.	.
2-000-556-002	0	2-000-556	NYP	0	.	.	1	556	2	.	2	0	0	1	Registered	male	Sultan	54	1	1	1. Adequate polio and VPD	1 3	TRUE	FALSE	TRUE	FALSE	FALSE	FALSE	FALSE	FALSE	FALSE	5	1	1	178	2018-05-20	#N/A	0	5	1	6	1-Yes	.	4	8.5	3.83	2.5
2-000-557-003	4.Other_child fasting	2-000-557	NYP	0	.	.	.	557	3	.	5	0	0	1	Registered	male	Akter	.	2	1	#N/A	9	FALSE	FALSE	FALSE	FALSE	FALSE	FALSE	FALSE	FALSE	TRUE	5	1	0	#N/A	2018-05-20	#N/A	0	5	1	11	1-Yes	1	10	.	.	.
2-000-557-004	0	2-000-557	NYP	0	.	.	1	557	4	.	5	0	0	1	Registered	female	Nurfatema	32	2	1	1. Adequate polio and VPD	1 2 3 5 6 7	TRUE	TRUE	TRUE	FALSE	TRUE	TRUE	TRUE	FALSE	FALSE	5	1	1	183	2018-05-20	#N/A	1	5	1	4	1-Yes	.	2	3.17	5.83	2.5
2-000-558-003	4.Other_child fasting	2-000-558	NYP	0	.	.	.	558	3	709.99	5	0	0	2	Registered	male	Imran	.	1	1	#N/A	4 5	FALSE	FALSE	FALSE	TRUE	TRUE	FALSE	FALSE	FALSE	FALSE	5	1	0	#N/A	2018-05-17	#N/A	1	5	1	11	1-Yes	1	13	.	.	.
2-000-558-004	0	2-000-558	NYP	0	.	.	2	558	4	.	5	0	0	2	Registered	male	Sahimran	68	8	1	1. Adequate polio and VPD	1 3 5 6	TRUE	FALSE	TRUE	FALSE	TRUE	TRUE	FALSE	FALSE	FALSE	2	1	1	173	2018-05-17	#N/A	1	5	1	4	1-Yes	.	5	5.83	6.5	2.5
2-000-559-004	4.Other_child fasting	2-000-559	NYP	0	.	.	.	559	4	.	6	0	0	2	Registered	male	Amin	.	1	1	#N/A	1 4 5 6	TRUE	FALSE	FALSE	TRUE	TRUE	TRUE	FALSE	FALSE	FALSE	5	1	0	#N/A	2018-05-19	#N/A	1	5	1	9	1-Yes	2	11	.	.	.
2-000-559-006	0	2-000-559	NYP	0	.	.	2	559	6	.	6	0	0	2	Registered	male	Khairul	41	1	1	5. Small for polio but sent	9	FALSE	FALSE	FALSE	FALSE	FALSE	FALSE	FALSE	FALSE	TRUE	5	0	1	176	2018-05-19	#N/A	0	5	1	1	1-Yes	.	3	3.83	2.5	3.5
2-000-560-003	0	2-000-560	NYP	0	.	.	1	560	3	.	4	0	0	1	Registered	male	Faruk	23	2	1	5. Small for polio but sent	1 3	TRUE	FALSE	TRUE	FALSE	FALSE	FALSE	FALSE	FALSE	FALSE	5	0	1	190	2018-05-22	#N/A	1	5	1	5	1-Yes	.	1	10.5	2.5	7.17
2-000-561-005	4.Other_child fasting	2-000-561	NYP	0	.	.	.	561	5	.	5	0	0	0	Registered	male	Arafat	.	5	1	#N/A	9	FALSE	FALSE	FALSE	FALSE	FALSE	FALSE	FALSE	FALSE	TRUE	5	1	0	#N/A	2018-05-23	#N/A	1	5	1	9	1-Yes	2	12	.	.	.
2-000-562-006	4.Other_child fasting	2-000-562	NYP	0	.	.	.	562	6	.	9	0	0	0	Registered	female	Rusmantara	.	2	1	#N/A	1 6	TRUE	FALSE	FALSE	FALSE	FALSE	TRUE	FALSE	FALSE	FALSE	5	1	0	#N/A	2018-05-19	#N/A	1	5	1	9	1-Yes	4	10	.	.	.
2-000-564-002	0	2-000-564	NYP	0	.	.	1	564	2	.	2	0	0	1	Registered	female	Jannat	45	1	1	1. Adequate polio and VPD	9	FALSE	FALSE	FALSE	FALSE	FALSE	FALSE	FALSE	FALSE	TRUE	5	1	1	181	2018-05-20	#N/A	0	5	1	4	1-Yes	.	3	2.5	2.5	3.17
2-000-565-003	4.Other_child fasting	2-000-565	NYP	0	.	.	.	565	3	550.24	5	0	0	1	Registered	male	Siddik	.	2	1	#N/A	9	FALSE	FALSE	FALSE	FALSE	FALSE	FALSE	FALSE	FALSE	TRUE	5	1	0	#N/A	2018-05-20	#N/A	0	5	1	10	1-Yes	3	11	.	.	.
2-000-565-005	0	2-000-565	NYP	0	.	.	1	565	5	.	5	0	0	1	Registered	male	Jubayer	74	2	1	1. Adequate polio and VPD	9	FALSE	FALSE	FALSE	FALSE	FALSE	FALSE	FALSE	FALSE	TRUE	5	0	1	182	2018-05-20	#N/A	0	5	1	11	1-Yes	.	6	10.5	5.5	3.17
2-000-567-008	4.Other_child fasting	2-000-567	NYP	0	.	.	.	567	8	53.33	8	0	0	0	Registered	female	Jannatara	.	1	1	#N/A	9	FALSE	FALSE	FALSE	FALSE	FALSE	FALSE	FALSE	FALSE	TRUE	5	1	0	#N/A	2018-05-22	#N/A	1	5	1	11	1-Yes	3	8	.	.	.
2-000-569-003	4.Other_child fasting	2-000-569	NYP	0	.	.	.	569	3	.	3	0	0	0	Registered	male	Sadek	.	3	1	#N/A	9	FALSE	FALSE	FALSE	FALSE	FALSE	FALSE	FALSE	FALSE	TRUE	5	1	0	#N/A	2018-05-22	#N/A	0	5	1	.	1-Yes	1	9	.	.	.
2-000-570-003	0	2-000-570	NYP	0	.	.	1	570	3	.	4	0	0	1	Registered	female	Jannat	13	2	1	1. Adequate polio and VPD	3	FALSE	FALSE	TRUE	FALSE	FALSE	FALSE	FALSE	FALSE	FALSE	5	1	1	191	2018-05-22	#N/A	1	5	1	5	1-Yes	.	1	3.17	2.5	6.5
2-000-571-006	4.Other_child fasting	2-000-571	NYP	0	.	.	.	571	6	.	6	0	0	0	Registered	male	Fayes	.	1	1	#N/A	1 5 6	TRUE	FALSE	FALSE	FALSE	TRUE	TRUE	FALSE	FALSE	FALSE	5	0	0	#N/A	2018-05-22	#N/A	1	5	1	11	1-Yes	1	8	.	.	.
2-000-572-004	4.Other_child fasting	2-000-572	NYP	0	.	.	.	572	4	.	5	0	0	1	Registered	female	Roksana	.	1	1	#N/A	9	FALSE	FALSE	FALSE	FALSE	FALSE	FALSE	FALSE	FALSE	TRUE	5	0	0	#N/A	2018-05-17	#N/A	0	5	1	9	1-Yes	2	8	.	.	.
2-000-572-005	0	2-000-572	NYP	0	.	.	1	572	5	.	5	0	0	1	Registered	female	Afsana	51	1	1	1. Adequate polio and VPD	9	FALSE	FALSE	FALSE	FALSE	FALSE	FALSE	FALSE	FALSE	TRUE	5	0	1	168	2018-05-17	#N/A	1	5	1	1	1-Yes	.	4	7.17	3.83	3.83
2-000-573-006	4.Other_child fasting	2-000-573	NYP	0	.	.	.	573	6	.	7	0	0	1	Registered	female	Sofika	.	1	1	#N/A	9	FALSE	FALSE	FALSE	FALSE	FALSE	FALSE	FALSE	FALSE	TRUE	5	0	0	#N/A	2018-05-17	#N/A	0	5	1	9	1-Yes	2	7	.	.	.
2-000-573-007	6.insufficient for test	2-000-573	NYP	0	.	.	1	573	7	.	7	0	0	1	Registered	male	Imanhosen	53	1	1	1. Adequate polio and VPD	5	FALSE	FALSE	FALSE	FALSE	TRUE	FALSE	FALSE	FALSE	FALSE	5	1	1	170	2018-05-17	#N/A	0	5	1	2	1-Yes	.	4	2.5	2.5	2.5	QNS	QNS
2-000-575-003	4.Other_child fasting	2-000-575	NYP	0	.	.	.	575	3	.	5	0	0	0	Registered	female	Rubi	.	1	1	#N/A	9	FALSE	FALSE	FALSE	FALSE	FALSE	FALSE	FALSE	FALSE	TRUE	5	1	0	#N/A	2018-05-17	#N/A	1	5	1	.	1-Yes	1	8	.	.	.
2-000-576-004	4.Other_child fasting	2-000-576	NYP	0	.	.	.	576	4	740.37	4	0	0	0	Registered	female	Suraia	.	1	1	#N/A	5	FALSE	FALSE	FALSE	FALSE	TRUE	FALSE	FALSE	FALSE	FALSE	5	0	0	#N/A	2018-05-21	#N/A	1	5	1	11	1-Yes	1	11	.	.	.
2-000-578-005	0	2-000-578	NYP	0	.	.	2	578	5	.	5	0	0	2	Unreg - AugtoDec31	male	Sohayeb	30	2	4	1. Adequate polio and VPD	9	FALSE	FALSE	FALSE	FALSE	FALSE	FALSE	FALSE	FALSE	TRUE	5	0	1	169	2018-05-17	#N/A	1	5	1	1	0-No	.	2	7.5	6.83	4.83
2-000-579-002	4.Other_cant draw blood	2-000-579	NYP	0	.	.	1	579	2	.	2	0	0	1	Unreg - AugtoDec31	female	Jubaida	32	1	3	#N/A	9	FALSE	FALSE	FALSE	FALSE	FALSE	FALSE	FALSE	FALSE	TRUE	5	1	1	#N/A	2018-05-17	#N/A	0	5	1	5	0-No	.	2	.	.	.
2-000-581-004	6.insufficient for test	2-000-581	NYP	0	.	.	2	581	4	.	4	0	0	2	Unreg - AugtoDec31	female	Formin	12	1	3	5. Small for polio but sent	9	FALSE	FALSE	FALSE	FALSE	FALSE	FALSE	FALSE	FALSE	TRUE	5	0	1	179	2018-05-20	#N/A	1	5	1	.	0-No	.	1	2.5	2.5	2.5	QNS	QNS
2-000-582-003	4.Other_child fasting	2-000-582	NYP	0	.	.	.	582	3	.	3	0	0	0	Unreg - AugtoDec31	male	Hubayeb	.	3	3	#N/A	9	FALSE	FALSE	FALSE	FALSE	FALSE	FALSE	FALSE	FALSE	TRUE	5	1	0	#N/A	2018-05-20	#N/A	0	5	1	11	0-No	1	8	.	.	.
2-000-583-002	4.Other_child fasting	2-000-583	NYP	0	.	.	.	583	2	493.58	4	0	0	2	Unreg - AugtoDec31	female	Fatema	.	2	3	#N/A	9	FALSE	FALSE	FALSE	FALSE	FALSE	FALSE	FALSE	FALSE	TRUE	5	1	0	#N/A	2018-05-21	#N/A	1	5	1	11	0-No	1	7	.	.	.
2-000-583-003	0	2-000-583	NYP	0	.	.	2	583	3	.	4	0	0	2	Unreg - AugtoDec31	female	Rusna	76	2	3	5. Small for polio but sent	9	FALSE	FALSE	FALSE	FALSE	FALSE	FALSE	FALSE	FALSE	TRUE	5	0	1	185	2018-05-21	#N/A	0	5	1	2	0-No	.	6	5.17	6.5	2.5
2-000-584-003	0	2-000-584	NYP	0	.	.	2	584	3	.	3	0	0	2	Unreg - AugtoDec31	female	Morjia	37	1	3	1. Adequate polio and VPD	3	FALSE	FALSE	TRUE	FALSE	FALSE	FALSE	FALSE	FALSE	FALSE	5	0	1	180	2018-05-20	#N/A	0	5	1	1	0-No	.	3	5.17	9.17	9.83
2-000-585-004	6.insufficient for test	2-000-585	NYP	0	.	.	2	585	4	.	4	0	0	2	Unreg - Jan1toPresent	female	Sehena	21	1	3	#N/A	9	FALSE	FALSE	FALSE	FALSE	FALSE	FALSE	FALSE	FALSE	TRUE	5	0	1	184	2018-05-20	#N/A	0	5	1	1	0-No	.	1	.	.	.
2-000-587-004	0	2-000-587	NYP	0	.	.	2	587	4	.	4	0	0	2	Unreg - AugtoDec31	female	Rozina	27	3	3	1. Adequate polio and VPD	9	FALSE	FALSE	FALSE	FALSE	FALSE	FALSE	FALSE	FALSE	TRUE	5	1	1	188	2018-05-21	#N/A	0	5	1	5	0-No	.	2	10.5	4.17	6.5
2-000-588-004	4.Other_child fasting	2-000-588	NYP	0	.	.	.	588	4	550.24	6	0	0	2	Unreg - AugtoDec31	female	Hosneara	.	1	1	#N/A	9	FALSE	FALSE	FALSE	FALSE	FALSE	FALSE	FALSE	FALSE	TRUE	5	1	0	#N/A	2018-05-21	#N/A	1	5	1	9	1-Yes	1	7	.	.	.
2-000-588-005	0	2-000-588	NYP	0	.	.	2	588	5	.	6	0	0	2	Unreg - AugtoDec31	male	Arfat	73	1	1	1. Adequate polio and VPD	9	FALSE	FALSE	FALSE	FALSE	FALSE	FALSE	FALSE	FALSE	TRUE	5	1	1	187	2018-05-21	#N/A	0	5	1	9	1-Yes	.	6	10.17	6.17	8.83
2-000-589-004	4.Other_child fasting	2-000-589	NYP	0	.	.	.	589	4	.	6	0	0	1	Registered	female	Senuara	.	1	1	#N/A	9	FALSE	FALSE	FALSE	FALSE	FALSE	FALSE	FALSE	FALSE	TRUE	5	1	0	#N/A	2018-05-28	#N/A	1	5	1	11	1-Yes	2	9	.	.	.
2-000-589-005	0	2-000-589	NYP	0	.	.	1	589	5	.	6	0	0	1	Registered	male	Ibrahim	43	1	1	1. Adequate polio and VPD	9	FALSE	FALSE	FALSE	FALSE	FALSE	FALSE	FALSE	FALSE	TRUE	5	1	1	1365	2018-05-28	#N/A	0	5	1	4	1-Yes	.	3	3.17	2.83	2.5
2-000-590-004	4.Other_child fasting	2-000-590	NYP	0	.	.	.	590	4	.	6	0	0	0	Registered	male	Saber	.	1	1	#N/A	5 6	FALSE	FALSE	FALSE	FALSE	TRUE	TRUE	FALSE	FALSE	FALSE	5	1	0	#N/A	2018-05-28	#N/A	0	5	1	11	1-Yes	3	14	.	.	.
2-000-591-003	0	2-000-591	NYP	0	.	.	1	591	3	.	3	0	0	1	Registered	female	Sabekunnahar	47	1	1	1. Adequate polio and VPD	1 3 5 6	TRUE	FALSE	TRUE	FALSE	TRUE	TRUE	FALSE	FALSE	FALSE	5	0	1	1355	2018-05-26	#N/A	1	5	1	11	1-Yes	.	3	4.17	7.17	7.17
2-000-592-005	4.Other_child fasting	2-000-592	NYP	0	.	.	.	592	5	.	7	0	0	1	Registered	male	Ali	.	2	1	#N/A	1 5 6	TRUE	FALSE	FALSE	FALSE	TRUE	TRUE	FALSE	FALSE	FALSE	5	1	0	#N/A	2018-05-28	#N/A	1	5	1	9	1-Yes	2	10	.	.	.
2-000-592-006	0	2-000-592	NYP	0	.	.	1	592	6	.	7	0	0	1	Registered	male	Arfat	55	2	1	1. Adequate polio and VPD	1 3 5 6	TRUE	FALSE	TRUE	FALSE	TRUE	TRUE	FALSE	FALSE	FALSE	5	1	1	1367	2018-05-28	#N/A	0	5	1	2	1-Yes	.	4	6.5	8.83	5.17
2-000-593-003	4.Other_child fasting	2-000-593	NYP	0	.	.	.	593	3	.	5	0	0	1	Registered	male	Mirza	.	2	1	#N/A	9	FALSE	FALSE	FALSE	FALSE	FALSE	FALSE	FALSE	FALSE	TRUE	5	1	0	#N/A	2018-05-28	#N/A	0	5	1	10	1-Yes	2	9	.	.	.
2-000-593-005	0	2-000-593	NYP	0	.	.	1	593	5	.	5	0	0	1	Registered	female	Ayesha	41	2	1	1. Adequate polio and VPD	9	FALSE	FALSE	FALSE	FALSE	FALSE	FALSE	FALSE	FALSE	TRUE	5	1	1	1366	2018-05-28	#N/A	0	5	1	2	1-Yes	.	3	3.83	5.83	5.17
2-000-594-004	4.Other_child fasting	2-000-594	NYP	0	.	.	.	594	4	215.75	5	0	0	1	Registered	male	Kamal	.	1	1	#N/A	1 5 6	TRUE	FALSE	FALSE	FALSE	TRUE	TRUE	FALSE	FALSE	FALSE	5	1	0	#N/A	2018-05-24	#N/A	0	5	1	10	1-Yes	2	12	.	.	.
2-000-594-005	0	2-000-594	NYP	0	.	.	1	594	5	.	5	0	0	1	Registered	male	Delowar	67	1	1	1. Adequate polio and VPD	1 3 5 6	TRUE	FALSE	TRUE	FALSE	TRUE	TRUE	FALSE	FALSE	FALSE	2	1	1	197	2018-05-24	#N/A	0	5	1	4	1-Yes	.	5	6.5	3.5	2.5
2-000-595-003	4.Other_child fasting	2-000-595	NYP	0	.	.	.	595	3	213.77	6	0	0	2	Registered	male	Mizan	.	1	1	#N/A	9	FALSE	FALSE	FALSE	FALSE	FALSE	FALSE	FALSE	FALSE	TRUE	5	0	0	#N/A	2018-05-24	#N/A	1	5	1	11	1-Yes	1	9	.	.	.
2-000-595-005	0	2-000-595	NYP	0	.	.	2	595	5	.	6	0	0	2	Registered	male	Rabiul	17	1	1	1. Adequate polio and VPD	1 2 3 5 6	TRUE	TRUE	TRUE	FALSE	TRUE	TRUE	FALSE	FALSE	FALSE	5	1	1	200	2018-05-24	#N/A	1	5	1	1	1-Yes	.	1	4.17	2.5	2.5
2-000-597-005	4.Other_child fasting	2-000-597	NYP	0	.	.	.	597	5	.	6	0	0	1	Registered	male	Hefzur	.	1	1	#N/A	1 3 4 5 6	TRUE	FALSE	TRUE	TRUE	TRUE	TRUE	FALSE	FALSE	FALSE	5	1	0	#N/A	2018-05-26	#N/A	0	5	1	.	1-Yes	3	9	.	.	.
2-000-597-006	0	2-000-597	NYP	0	.	.	1	597	6	.	6	0	0	1	Registered	female	Morioum	45	1	1	1. Adequate polio and VPD	1 3 5 6	TRUE	FALSE	TRUE	FALSE	TRUE	TRUE	FALSE	FALSE	FALSE	5	1	1	1358	2018-05-26	#N/A	1	5	1	1	1-Yes	.	3	4.83	3.5	3.5
2-000-598-003	0	2-000-598	NYP	0	.	.	2	598	3	.	5	0	0	2	Registered	male	Arman	82	1	1	1. Adequate polio and VPD	9	FALSE	FALSE	FALSE	FALSE	FALSE	FALSE	FALSE	FALSE	TRUE	5	1	1	1351	2018-05-24	#N/A	0	5	1	9	1-Yes	.	6	10.17	7.83	5.5
2-000-599-004	4.Other_child fasting	2-000-599	NYP	0	.	.	.	599	4	383.37	4	0	0	0	Registered	female	Somira	.	1	1	#N/A	1 3 4 5 6	TRUE	FALSE	TRUE	TRUE	TRUE	TRUE	FALSE	FALSE	FALSE	5	1	0	#N/A	2018-05-24	#N/A	0	5	1	9	1-Yes	1	8	.	.	.
2-000-600-003	4.Other_child fasting	2-000-600	NYP	0	.	.	.	600	3	.	5	0	0	2	Registered	male	Yeasin	.	1	1	#N/A	9	FALSE	FALSE	FALSE	FALSE	FALSE	FALSE	FALSE	FALSE	TRUE	5	0	0	#N/A	2018-05-26	#N/A	1	5	1	11	1-Yes	1	10	.	.	.
2-000-600-005	0	2-000-600	NYP	0	.	.	2	600	5	.	5	0	0	2	Registered	female	Ayesha	31	1	1	1. Adequate polio and VPD	1 2 3 5 6 7	TRUE	TRUE	TRUE	FALSE	TRUE	TRUE	TRUE	FALSE	FALSE	5	0	1	1359	2018-05-26	#N/A	1	5	1	1	1-Yes	.	2	10.17	8.5	2.5
2-000-601-003	4.Other_child fasting	2-000-601	NYP	0	.	.	.	601	3	.	7	0	0	0	Registered	female	Sabekunnahar	.	2	1	#N/A	5	FALSE	FALSE	FALSE	FALSE	TRUE	FALSE	FALSE	FALSE	FALSE	5	1	0	#N/A	2018-05-23	#N/A	0	5	1	11	1-Yes	4	14	.	.	.
2-000-602-005	4.Other_child fasting	2-000-602	NYP	0	.	.	.	602	5	.	5	0	0	0	Registered	male	Habib	.	1	1	#N/A	9	FALSE	FALSE	FALSE	FALSE	FALSE	FALSE	FALSE	FALSE	TRUE	5	1	0	#N/A	2018-05-23	#N/A	0	5	1	11	1-Yes	2	10	.	.	.
2-000-603-002	4.Other_child fasting	2-000-603	NYP	0	.	.	.	603	2	.	3	0	0	1	Registered	female	Fatema	.	1	1	#N/A	4 5	FALSE	FALSE	FALSE	TRUE	TRUE	FALSE	FALSE	FALSE	FALSE	5	0	0	#N/A	2018-05-23	#N/A	0	5	1	11	1-Yes	1	7	.	.	.
2-000-603-003	0	2-000-603	NYP	0	.	.	1	603	3	.	3	0	0	1	Registered	female	Nurkayes	35	1	1	1. Adequate polio and VPD	1 2 3 5 6 7	TRUE	TRUE	TRUE	FALSE	TRUE	TRUE	TRUE	FALSE	FALSE	5	0	1	196	2018-05-23	#N/A	1	5	1	1	1-Yes	.	2	10.5	6.17	2.5
2-000-604-004	4.Other_child fasting	2-000-604	NYP	0	.	.	.	604	4	284.09	7	0	0	2	Registered	female	Rozina	.	1	1	#N/A	1 5 6	TRUE	FALSE	FALSE	FALSE	TRUE	TRUE	FALSE	FALSE	FALSE	5	1	0	#N/A	2018-05-24	#N/A	1	5	1	9	1-Yes	3	9	.	.	.
2-000-604-006	0	2-000-604	NYP	0	.	.	2	604	6	.	7	0	0	2	Registered	male	Ismail	75	1	1	1. Adequate polio and VPD	1 3 6	TRUE	FALSE	TRUE	FALSE	FALSE	TRUE	FALSE	FALSE	FALSE	5	1	1	198	2018-05-24	#N/A	1	5	1	1	1-Yes	.	6	3.83	4.17	6.17
2-000-606-003	4.Other_child fasting	2-000-606	NYP	0	.	.	.	606	3	1184.65	6	0	0	3	Registered	male	Jainal	.	1	1	#N/A	9	FALSE	FALSE	FALSE	FALSE	FALSE	FALSE	FALSE	FALSE	TRUE	5	1	0	#N/A	2018-05-24	#N/A	0	5	1	9	1-Yes	1	7	.	.	.
2-000-606-004	0	2-000-606	NYP	0	.	.	3	606	4	.	6	0	0	3	Registered	female	Ayesha	60	1	1	1. Adequate polio and VPD	9	FALSE	FALSE	FALSE	FALSE	FALSE	FALSE	FALSE	FALSE	TRUE	5	1	1	1352	2018-05-24	#N/A	1	5	1	9	1-Yes	.	5	8.5	4.83	7.83
2-000-607-005	4.Other_child fasting	2-000-607	NYP	0	.	.	.	607	5	.	7	1	0	1	Registered	female	Rozina	.	1	1	#N/A	1 4 5 6	TRUE	FALSE	FALSE	TRUE	TRUE	TRUE	FALSE	FALSE	FALSE	5	1	0	#N/A	2018-05-23	#N/A	1	5	1	10	1-Yes	2	8	.	.	.
2-000-607-006	0	2-000-607	NYP	0	.	.	1	607	6	.	7	1	0	1	Registered	male	Hafizur	51	1	1	1. Adequate polio and VPD	1 3 5 6	TRUE	FALSE	TRUE	FALSE	TRUE	TRUE	FALSE	FALSE	FALSE	5	1	1	195	2018-05-23	#N/A	0	5	1	3	1-Yes	.	4	9.17	6.5	6.5
2-000-608-003	0	2-000-608	NYP	0	.	.	2	608	3	.	5	0	0	2	Registered	male	Eliyes	70	2	1	1. Adequate polio and VPD	1 2 3	TRUE	TRUE	TRUE	FALSE	FALSE	FALSE	FALSE	FALSE	FALSE	5	1	1	1354	2018-05-26	#N/A	1	5	1	3	1-Yes	.	5	3.83	4.83	2.5
2-000-608-005	4.Other_child fasting	2-000-608	NYP	0	.	.	.	608	5	.	5	0	0	2	Registered	female	Azida	.	2	1	#N/A	1 2 4	TRUE	TRUE	FALSE	TRUE	FALSE	FALSE	FALSE	FALSE	FALSE	5	1	0	#N/A	2018-05-26	#N/A	0	5	1	11	1-Yes	1	7	.	.	.
2-000-609-005	4.Other_child fasting	2-000-609	NYP	0	.	.	.	609	5	709.99	8	0	0	2	Registered	male	Anuwar	.	1	1	#N/A	1 5 6	TRUE	FALSE	FALSE	FALSE	TRUE	TRUE	FALSE	FALSE	FALSE	5	1	0	#N/A	2018-05-27	#N/A	0	5	1	9	1-Yes	3	9	.	.	.
2-000-609-006	0	2-000-609	NYP	0	.	.	2	609	6	.	8	0	0	2	Registered	female	Josna	74	1	1	1. Adequate polio and VPD	1 3 5 6	TRUE	FALSE	TRUE	FALSE	TRUE	TRUE	FALSE	FALSE	FALSE	5	0	1	1363	2018-05-27	#N/A	0	5	1	9	1-Yes	.	6	2.5	3.83	3.5
2-000-610-006	4.Other_child fasting	2-000-610	NYP	0	.	.	.	610	6	427.53	10	0	0	2	Registered	female	Sahena	.	2	1	#N/A	1 4 5 6	TRUE	FALSE	FALSE	TRUE	TRUE	TRUE	FALSE	FALSE	FALSE	5	1	0	#N/A	2018-05-24	#N/A	1	5	1	11	1-Yes	3	11	.	.	.
2-000-610-009	0	2-000-610	NYP	0	.	.	2	610	9	.	10	0	0	2	Registered	female	Rabeya	42	2	1	1. Adequate polio and VPD	1 3 5 6	TRUE	FALSE	TRUE	FALSE	TRUE	TRUE	FALSE	FALSE	FALSE	5	0	1	1353	2018-05-24	#N/A	1	5	1	11	1-Yes	.	3	6.5	2.5	2.5
2-000-611-003	4.Other_child fasting	2-000-611	NYP	0	.	.	.	611	3	.	5	0	0	1	Registered	female	Rozina	.	1	1	#N/A	9	FALSE	FALSE	FALSE	FALSE	FALSE	FALSE	FALSE	FALSE	TRUE	5	1	0	#N/A	2018-05-24	#N/A	0	5	1	9	1-Yes	2	12	.	.	.
2-000-611-005	0	2-000-611	NYP	0	.	.	1	611	5	.	5	0	0	1	Registered	male	Ismail	83	1	1	5. Small for polio but sent	9	FALSE	FALSE	FALSE	FALSE	FALSE	FALSE	FALSE	FALSE	TRUE	5	1	1	199	2018-05-24	#N/A	0	5	1	11	1-Yes	.	6	6.83	6.5	6.17
2-000-612-005	4.Other_child fasting	2-000-612	NYP	0	.	.	.	612	5	.	6	0	0	1	Registered	male	Mehosen Ali	.	1	1	#N/A	1 5 6	TRUE	FALSE	FALSE	FALSE	TRUE	TRUE	FALSE	FALSE	FALSE	5	1	0	#N/A	2018-05-27	#N/A	0	5	1	9	1-Yes	3	8	.	.	.
2-000-612-006	6.insufficient for test	2-000-612	NYP	0	.	.	1	612	6	.	6	0	0	1	Registered	male	Siddik	64	1	1	1. Adequate polio and VPD	1 3 5 6	TRUE	FALSE	TRUE	FALSE	TRUE	TRUE	FALSE	FALSE	FALSE	5	1	1	1361	2018-05-27	#N/A	0	5	1	1	1-Yes	.	5	2.5	2.5	2.5	QNS	QNS
2-000-614-005	4.Other_child fasting	2-000-614	NYP	0	.	.	.	614	5	.	8	0	0	2	Registered	male	Eman	.	2	1	#N/A	1 3 5 6	TRUE	FALSE	TRUE	FALSE	TRUE	TRUE	FALSE	FALSE	FALSE	5	0	0	#N/A	2018-05-27	#N/A	0	5	1	11	1-Yes	2	8	.	.	.
2-000-614-006	0	2-000-614	NYP	0	.	.	2	614	6	.	8	0	0	2	Registered	male	Sorif	73	2	1	1. Adequate polio and VPD	1 3 5 6	TRUE	FALSE	TRUE	FALSE	TRUE	TRUE	FALSE	FALSE	FALSE	5	1	1	1360	2018-05-27	#N/A	1	5	1	11	1-Yes	.	6	10.5	10.5	4.5
2-000-615-002	4.Other_child fasting	2-000-615	NYP	0	.	.	.	615	2	.	3	0	0	0	Registered	male	Sukur	.	1	1	#N/A	1 5 6	TRUE	FALSE	FALSE	FALSE	TRUE	TRUE	FALSE	FALSE	FALSE	5	1	0	#N/A	2018-05-28	#N/A	1	5	1	11	1-Yes	2	12	.	.	.
2-000-616-003	4.Other_child fasting	2-000-616	NYP	0	.	.	.	616	3	.	5	0	0	1	Registered	male	Hubaib	.	1	1	#N/A	9	FALSE	FALSE	FALSE	FALSE	FALSE	FALSE	FALSE	FALSE	TRUE	5	1	0	#N/A	2018-05-28	#N/A	0	3	1	11	1-Yes	1	7	.	.	.
2-000-616-004	0	2-000-616	NYP	0	.	.	1	616	4	.	5	0	0	1	Registered	male	Nosib	33	1	1	1. Adequate polio and VPD	1 3 5 6 7	TRUE	FALSE	TRUE	FALSE	TRUE	TRUE	TRUE	FALSE	FALSE	5	1	1	1368	2018-05-28	#N/A	1	5	1	1	1-Yes	.	2	9.83	2.83	6.5
2-000-617-003	4.Other_child fasting	2-000-617	NYP	0	.	.	.	617	3	.	4	0	0	0	Unreg - AugtoDec31	female	Sufaira	.	7	4	#N/A	9	FALSE	FALSE	FALSE	FALSE	FALSE	FALSE	FALSE	FALSE	TRUE	5	1	0	#N/A	2018-05-26	#N/A	0	5	1	11	0-No	2	13	.	.	.
2-000-618-004	4.Other_child fasting	2-000-618	NYP	0	.	.	.	618	4	.	6	0	0	0	Registered	male	Hafizullah	.	1	1	#N/A	9	FALSE	FALSE	FALSE	FALSE	FALSE	FALSE	FALSE	FALSE	TRUE	5	0	0	#N/A	2018-05-26	#N/A	0	5	1	11	1-Yes	2	13	.	.	.
2-000-619-003	4.Other_child fasting	2-000-619	NYP	0	.	.	.	619	3	932.57	7	0	0	2	Registered	female	Nurbegum	.	1	1	#N/A	1 5 6	TRUE	FALSE	FALSE	FALSE	TRUE	TRUE	FALSE	FALSE	FALSE	5	1	0	#N/A	2018-05-26	#N/A	0	5	1	11	1-Yes	2	12	.	.	.
2-000-619-006	0	2-000-619	NYP	0	.	.	2	619	6	.	7	0	0	2	Registered	female	Kayes	20	1	1	1. Adequate polio and VPD	1 2 3 5 6	TRUE	TRUE	TRUE	FALSE	TRUE	TRUE	FALSE	FALSE	FALSE	5	1	1	1356	2018-05-26	#N/A	0	5	1	1	1-Yes	.	1	8.17	2.5	4.17
2-000-620-003	4.Other_child fasting	2-000-620	NYP	0	.	.	.	620	3	157.85	4	0	0	1	Unreg - AugtoDec31	male	Riaz	.	6	1	#N/A	9	FALSE	FALSE	FALSE	FALSE	FALSE	FALSE	FALSE	FALSE	TRUE	5	1	0	#N/A	2018-05-26	#N/A	0	5	1	11	0-No	1	7	.	.	.
2-000-620-004	0	2-000-620	NYP	0	.	.	1	620	4	.	4	0	0	1	Unreg - AugtoDec31	male	Nurul Absar	43	6	1	1. Adequate polio and VPD	9	FALSE	FALSE	FALSE	FALSE	FALSE	FALSE	FALSE	FALSE	TRUE	5	1	1	1357	2018-05-26	#N/A	0	5	1	11	0-No	.	3	9.17	5.83	7.83
2-000-621-004	5.Interview only	2-000-621	NYP	0	.	.	2	621	4	.	4	0	1	1	Unreg - 2016to2017	male	Hafizur	6	2	1	#N/A	1 2 3 6	TRUE	TRUE	TRUE	FALSE	FALSE	TRUE	FALSE	FALSE	FALSE	2	1	1	#N/A	2018-05-27	#N/A	0	5	1	1	1-Yes	.	0	.	.	.
2-000-622-004	4.Other_child fasting	2-000-622	NYP	0	.	.	.	622	4	.	6	0	0	1	Registered	female	Asma	.	1	1	#N/A	9	FALSE	FALSE	FALSE	FALSE	FALSE	FALSE	FALSE	FALSE	TRUE	5	1	0	#N/A	2018-05-27	#N/A	0	5	1	11	1-Yes	2	12	.	.	.
2-000-622-006	0	2-000-622	NYP	0	.	.	1	622	6	.	6	0	0	1	Registered	female	Asmida	15	1	1	1. Adequate polio and VPD	1 2 3 5 6	TRUE	TRUE	TRUE	FALSE	TRUE	TRUE	FALSE	FALSE	FALSE	5	0	1	1362	2018-05-27	#N/A	1	5	1	2	1-Yes	.	1	4.83	2.5	2.5
2-000-623-003	0	2-000-623	NYP	0	.	.	1	623	3	.	3	0	0	1	Registered	female	Toslima	18	1	1	5. Small for polio but sent	3 5 6	FALSE	FALSE	TRUE	FALSE	TRUE	TRUE	FALSE	FALSE	FALSE	4	0	1	1364	2018-05-27	#N/A	1	5	1	5	1-Yes	.	1	4.83	2.5	9.5
[truncated: 28 more columns]

## Sheet: makeshift_old
PID	Nosamplereason	household_id	camp	cluster	clustersize	hhpercluster	kidsperhh_young	hh_id	child_id	makeshift_wt	wholehh	num_age0to5mo	num_age6to11mo	num_age1to6y	Registered/unregistered	sex	agemo	relationshiptochild	arrivebangladesh	DBSstatus	dip3	dip2	dip1	measles2	measles1	OCV1	OCV2	bordervax	addmedrecords	OPV	PCV	penta	Td	MR	BCG	IPV	OCV	nocards	measles_disease	poliomyanmar	injectionsmyanmar	bcgscar	questionnairestatus	DBScollected	barcode	Date	HHcamp	fever	diptheria_disease
3-002-006-004	0	3-002-006	Makeshift	2	920.41	147	.	6	4	606.23	5	0	0	1	Unreg - AugtoDec31	female	.	5	3	1. Adequate polio and VPD	2	2	2	2	2	1	.	2	9	FALSE	FALSE	FALSE	FALSE	FALSE	FALSE	FALSE	FALSE	TRUE	5	1	1	1	1	1	603	2018-04-28	10	1	5
3-002-007-002	0	3-002-007	Makeshift	2	920.41	147	.	7	2	.	3	0	0	1	Unreg - AugtoDec31	female	.	1	4	5. Small for polio but sent	2	2	2	2	2	0	.	2	1 2 3 9	TRUE	TRUE	TRUE	FALSE	FALSE	FALSE	FALSE	FALSE	TRUE	5	1	1	1	1	1	605	2018-04-28	10	1	5
3-004-012-010	0	3-004-012	Makeshift	4	537.8	124	.	12	10	.	10	0	0	0	Unreg - AugtoDec31	female	.	1	3	5. Small for polio but sent	2	2	2	2	2	1	.	0	9	FALSE	FALSE	FALSE	FALSE	FALSE	FALSE	FALSE	FALSE	TRUE	2	1	1	1	1	1	289	2018-05-09	11	1	5
3-006-013-006	0	3-006-013	Makeshift	6	565.18	118	.	13	6	213.77	8	0	0	2	Unreg - AugtoDec31	female	.	1	3	1. Adequate polio and VPD	2	2	2	2	2	1	.	0	9	FALSE	FALSE	FALSE	FALSE	FALSE	FALSE	FALSE	FALSE	TRUE	5	1	1	1	1	1	821	2018-04-30	12	0	5
3-009-002-002	0	3-009-002	Makeshift	9	629.78	130	.	2	2	261.18	2	0	0	0	Unreg - AugtoDec31	female	.	3	3	5. Small for polio but sent	2	2	2	2	2	1	.	0	9	FALSE	FALSE	FALSE	FALSE	FALSE	FALSE	FALSE	FALSE	TRUE	5	0	1	1	1	1	214	2018-04-28	13	1	5
3-010-002-002	0	3-010-002	Makeshift	10	987.11	90	.	2	2	626.57	3	0	0	0	Unreg - AugtoDec31	female	.	1	3	5. Small for polio but sent	2	1	1	1	2	1	.	0	4 5	FALSE	FALSE	FALSE	TRUE	TRUE	FALSE	FALSE	FALSE	FALSE	5	1	1	1	1	1	25	2018-04-30	14	0	5
3-010-006-008	1.Not at home	3-010-006	Makeshift	10	987.11	90	.	6	8	461.44	10	0	0	1	Unreg - AugtoDec31	female	.	1	3	#N/A	2	2	2	2	2	1	.	0	9	FALSE	FALSE	FALSE	FALSE	FALSE	FALSE	FALSE	FALSE	TRUE	5	1	1	99	0	0	#N/A	2018-04-30	14	1	5
3-010-010-004	0	3-010-010	Makeshift	10	987.11	90	.	10	4	.	8	1	0	2	Unreg - AugtoDec31	female	.	1	3	1. Adequate polio and VPD	2	2	2	2	2	1	.	0	9	FALSE	FALSE	FALSE	FALSE	FALSE	FALSE	FALSE	FALSE	TRUE	3	1	1	1	1	1	35	2018-04-30	14	1	5
3-011-013-007	0	3-011-013	Makeshift	11	952.89	148	.	13	7	938.48	9	0	0	1	Unreg - AugtoDec31	female	.	1	3	1. Adequate polio and VPD	2	2	2	0	0	1	.	0	9	FALSE	FALSE	FALSE	FALSE	FALSE	FALSE	FALSE	FALSE	TRUE	3	1	1	1	1	1	45	2018-05-01	14	0	5
3-012-004-007	0	3-012-004	Makeshift	12	504.35	86	.	4	7	862.98	8	0	0	1	Unreg - AugtoDec31	female	.	1	3	1. Adequate polio and VPD	2	2	2	2	2	1	.	0	9	FALSE	FALSE	FALSE	FALSE	FALSE	FALSE	FALSE	FALSE	TRUE	5	1	1	1	1	1	1020	2018-04-29	15	1	5
3-012-005-003	0	3-012-005	Makeshift	12	504.35	86	.	5	3	.	4	0	1	0	Unreg - AugtoDec31	female	.	1	3	5. Small for polio but sent	1	2	2	2	2	1	.	0	9	FALSE	FALSE	FALSE	FALSE	FALSE	FALSE	FALSE	FALSE	TRUE	5	1	1	1	1	1	1021	2018-04-29	15	1	5
3-013-011-006	2.Child refusal	3-013-011	Makeshift	13	464.46	104	.	11	6	578.21	6	0	0	0	Unreg - AugtoDec31	female	.	2	3	#N/A	1	2	2	2	2	1	.	0	4 9	FALSE	FALSE	FALSE	TRUE	FALSE	FALSE	FALSE	FALSE	TRUE	5	1	1	1	0	0	#N/A	2018-04-29	15	1	5
3-014-008-008	0	3-014-008	Makeshift	14	493.24	81	.	8	8	831.12	11	1	0	2	Unreg - AugtoDec31	female	.	2	4	1. Adequate polio and VPD	1	2	2	2	2	1	.	0	1 9	TRUE	FALSE	FALSE	FALSE	FALSE	FALSE	FALSE	FALSE	TRUE	5	1	1	1	1	1	618	2018-04-29	16	0	5
3-015-007-005	1.Not at home	3-015-007	Makeshift	15	486.45	103	.	7	5	.	5	0	0	0	Unreg - AugtoDec31	female	.	1	3	#N/A	1	1	2	2	2	1	.	0	3 4	FALSE	FALSE	TRUE	TRUE	FALSE	FALSE	FALSE	FALSE	FALSE	5	1	0	99	0	0	#N/A	2018-04-29	16	0	5
3-015-009-003	0	3-015-009	Makeshift	15	486.45	103	.	9	3	102.19	5	0	0	2	Unreg - AugtoDec31	female	.	1	3	5. Small for polio but sent	1	1	1	2	0	1	.	0	1 2 3	TRUE	TRUE	TRUE	FALSE	FALSE	FALSE	FALSE	FALSE	FALSE	5	1	1	1	1	1	429	2018-04-29	16	1	5
3-015-013-002	0	3-015-013	Makeshift	15	486.45	103	.	13	2	267.9	2	0	0	0	Unreg - AugtoDec31	female	.	2	1	1. Adequate polio and VPD	2	2	2	2	0	1	.	2	9	FALSE	FALSE	FALSE	FALSE	FALSE	FALSE	FALSE	FALSE	TRUE	5	1	0	0	1	1	427	2018-04-29	16	0	5
3-016-012-003	0	3-016-012	Makeshift	16	434.93	103	.	12	3	299.64	4	0	0	1	Unreg - AugtoDec31	female	.	7	4	1. Adequate polio and VPD	0	0	0	0	0	0	.	0	9	FALSE	FALSE	FALSE	FALSE	FALSE	FALSE	FALSE	FALSE	TRUE	5	0	0	1	1	1	817	2018-04-29	18	0	5
3-017-013-003	0	3-017-013	Makeshift	17	376.11	115	.	13	3	386.86	3	0	0	0	Unreg - AugtoDec31	female	.	1	2	1. Adequate polio and VPD	1	1	1	1	0	1	.	0	3 4 5	FALSE	FALSE	TRUE	TRUE	TRUE	FALSE	FALSE	FALSE	FALSE	5	1	1	1	1	1	433	2018-04-30	18	1	5
3-019-011-004	6.insufficient for test	3-019-011	Makeshift	19	925	120	.	11	4	.	4	0	0	0	Unreg - AugtoDec31	female	.	1	4	4. No polio - VPD only	2	2	99	2	0	1	.	0	9	FALSE	FALSE	FALSE	FALSE	FALSE	FALSE	FALSE	FALSE	TRUE	5	1	1	1	1	1	1033	2018-04-30	19	0	5
3-021-010-005	0	3-021-010	Makeshift	21	675.45	167	.	10	5	690.14	5	0	0	0	Unreg - AugtoDec31	female	.	1	2	1. Adequate polio and VPD	2	2	1	2	2	1	.	0	4	FALSE	FALSE	FALSE	TRUE	FALSE	FALSE	FALSE	FALSE	FALSE	5	1	1	1	1	1	840	2018-05-01	1E	0	99
3-022-007-004	6.insufficient for test	3-022-007	Makeshift	22	888.6	140	.	7	4	.	6	0	0	2	Unreg - AugtoDec31	female	.	1	3	4. No polio - VPD only	1	2	2	2	99	1	.	0	4	FALSE	FALSE	FALSE	TRUE	FALSE	FALSE	FALSE	FALSE	FALSE	5	1	1	1	1	1	454	2018-05-01	1E	0	5
3-022-011-004	0	3-022-011	Makeshift	22	888.6	140	.	11	4	398.68	5	0	0	1	Unreg - AugtoDec31	female	.	3	3	1. Adequate polio and VPD	1	2	2	0	0	0	.	2	4	FALSE	FALSE	FALSE	TRUE	FALSE	FALSE	FALSE	FALSE	FALSE	5	0	1	1	1	1	457	2018-05-01	1E	1	5
3-023-012-003	0	3-023-012	Makeshift	23	602	153	.	12	3	250.27	7	0	1	3	Unreg - AugtoDec31	female	.	1	3	1. Adequate polio and VPD	0	1	0	1	0	1	.	0	1 3 5	TRUE	FALSE	TRUE	FALSE	TRUE	FALSE	FALSE	FALSE	FALSE	5	1	1	0	1	1	1047	2018-05-01	1W	1	3
3-024-005-004	0	3-024-005	Makeshift	24	670.05	151	.	5	4	570.26	5	0	0	1	Unreg - AugtoDec31	female	.	1	3	5. Small for polio but sent	2	2	1	2	2	0	.	0	9	FALSE	FALSE	FALSE	FALSE	FALSE	FALSE	FALSE	FALSE	TRUE	5	1	1	0	1	1	243	2018-05-01	1w	0	5
3-024-009-002	0	3-024-009	Makeshift	24	670.05	151	.	9	2	285.13	4	0	0	2	Unreg - AugtoDec31	female	.	1	3	1. Adequate polio and VPD	1	2	2	2	2	1	.	0	9	FALSE	FALSE	FALSE	FALSE	FALSE	FALSE	FALSE	FALSE	TRUE	5	1	1	1	1	1	236	2018-05-01	1w	0	5
3-024-011-003	0	3-024-011	Makeshift	24	670.05	151	.	11	3	.	3	0	0	0	Unreg - AugtoDec31	female	.	7	2	1. Adequate polio and VPD	2	1	2	2	2	.	.	0	9	FALSE	FALSE	FALSE	FALSE	FALSE	FALSE	FALSE	FALSE	TRUE	5	1	1	0	1	1	238	2018-05-01	1w	1	5
3-025-001-007	0	3-025-001	Makeshift	25	432.14	107	.	1	7	939.86	7	0	0	0	Unreg - AugtoDec31	female	.	1	3	5. Small for polio but sent	1	1	1	0	1	1	.	0	4 5	FALSE	FALSE	FALSE	TRUE	TRUE	FALSE	FALSE	FALSE	FALSE	5	1	1	1	1	1	458	2018-05-03	1W	0	5
3-028-005-006	0	3-028-005	Makeshift	28	1479.53	120	.	5	6	410.48	11	0	0	3	Unreg - AugtoDec31	female	.	1	3	1. Adequate polio and VPD	0	2	0	0	0	1	.	0	9	FALSE	FALSE	FALSE	FALSE	FALSE	FALSE	FALSE	FALSE	TRUE	5	1	1	0	1	1	49	2018-05-03	2W	0	5
3-028-010-003	0	3-028-010	Makeshift	28	1479.53	120	.	10	3	102.62	6	0	0	3	Unreg - AugtoDec31	female	.	1	3	1. Adequate polio and VPD	2	2	2	2	2	1	.	0	9	FALSE	FALSE	FALSE	FALSE	FALSE	FALSE	FALSE	FALSE	TRUE	5	0	0	0	1	1	54	2018-05-03	2w	0	5
3-029-002-004	0	3-029-002	Makeshift	29	461.06	110	.	2	4	603.73	4	0	0	0	Unreg - AugtoDec31	female	.	1	3	1. Adequate polio and VPD	1	2	2	1	2	1	.	0	4 5	FALSE	FALSE	FALSE	TRUE	TRUE	FALSE	FALSE	FALSE	FALSE	5	1	1	1	1	1	662	2018-05-03	3	0	5
3-033-009-003	0	3-033-009	Makeshift	33	550	136	.	9	3	312.86	5	0	0	2	Unreg - AugtoDec31	female	.	1	3	1. Adequate polio and VPD	2	1	1	2	2	1	.	0	9	FALSE	FALSE	FALSE	FALSE	FALSE	FALSE	FALSE	FALSE	TRUE	5	1	1	0	1	1	255	2018-05-05	6	1	5
3-035-008-003	0	3-035-008	Makeshift	35	883	192	.	8	3	164.14	3	0	0	0	Unreg - AugtoDec31	female	.	7	3	1. Adequate polio and VPD	0	2	2	1	0	1	.	0	5	FALSE	FALSE	FALSE	FALSE	TRUE	FALSE	FALSE	FALSE	FALSE	3	1	1	0	1	1	1063	2018-05-05	7	0	5
3-039-011-002	0	3-039-011	Makeshift	39	372	85	.	11	2	.	2	0	0	0	Unreg - AugtoDec31	female	.	1	3	1. Adequate polio and VPD	2	2	2	1	1	1	.	0	1 5	TRUE	FALSE	FALSE	FALSE	TRUE	FALSE	FALSE	FALSE	FALSE	5	1	1	0	1	1	875	2018-05-06	8E	0	5
3-039-012-004	0	3-039-012	Makeshift	39	372	85	.	12	4	.	4	0	0	0	Unreg - AugtoDec31	female	.	1	3	1. Adequate polio and VPD	2	1	1	2	2	1	.	0	3 4	FALSE	FALSE	TRUE	TRUE	FALSE	FALSE	FALSE	FALSE	FALSE	5	1	1	0	1	1	872	2018-05-06	8E	0	5
3-040-002-005	0	3-040-002	Makeshift	40	373.77	71	.	2	5	.	8	0	0	3	Unreg - AugtoDec31	female	.	1	2	1. Adequate polio and VPD	0	0	0	2	2	1	.	0	9	FALSE	FALSE	FALSE	FALSE	FALSE	FALSE	FALSE	FALSE	TRUE	5	0	0	1	1	1	263	2018-05-06	8w	0	5
3-040-007-005	0	3-040-007	Makeshift	40	373.77	71	.	7	5	.	8	0	0	2	Unreg - AugtoDec31	female	.	1	2	1. Adequate polio and VPD	2	2	2	2	2	1	.	0	4	FALSE	FALSE	FALSE	TRUE	FALSE	FALSE	FALSE	FALSE	FALSE	5	1	1	1	1	1	273	2018-05-06	8w	0	5
3-041-008-004	0	3-041-008	Makeshift	41	741.52	131	.	8	4	447.05	6	0	1	1	Unreg - AugtoDec31	female	.	1	3	1. Adequate polio and VPD	1	1	1	2	2	1	.	0	1 3	TRUE	FALSE	TRUE	FALSE	FALSE	FALSE	FALSE	FALSE	FALSE	5	1	1	1	1	1	690	2018-05-06	8w	0	5
3-043-002-005	0	3-043-002	Makeshift	43	328.62	89	.	2	5	342.66	9	0	0	0	Unreg - AugtoDec31	female	.	1	3	5. Small for polio but sent	2	2	2	0	2	1	.	0	9	FALSE	FALSE	FALSE	FALSE	FALSE	FALSE	FALSE	FALSE	TRUE	5	1	1	.	1	1	885	2018-05-07	9	0	5
3-043-004-003	0	3-043-004	Makeshift	43	328.62	89	.	4	3	.	5	0	0	2	Unreg - AugtoDec31	female	.	1	3	1. Adequate polio and VPD	2	2	2	2	99	1	.	0	9	FALSE	FALSE	FALSE	FALSE	FALSE	FALSE	FALSE	FALSE	TRUE	5	1	1	1	1	1	889	2018-05-07	9	0	5
3-044-002-005	0	3-044-002	Makeshift	44	300.34	92	.	2	5	273.13	5	0	0	0	Unreg - 2016to2017	female	.	2	4	1. Adequate polio and VPD	0	0	0	0	2	99	.	0	9	FALSE	FALSE	FALSE	FALSE	FALSE	FALSE	FALSE	FALSE	TRUE	5	1	1	0	1	1	511	2018-05-07	9	0	5
3-044-010-003	0	3-044-010	Makeshift	44	300.34	92	.	10	3	.	5	0	0	2	Unreg - 2016to2017	female	.	1	3	1. Adequate polio and VPD	2	0	2	1	2	1	.	0	5	FALSE	FALSE	FALSE	FALSE	TRUE	FALSE	FALSE	FALSE	FALSE	5	1	1	0	1	1	508	2018-05-07	9	0	5
3-046-012-005	1.Not at home	3-046-012	Makeshift	46	270	67	.	12	5	.	6	0	0	1	Unreg - AugtoDec31	female	.	1	3	#N/A	2	2	2	2	2	1	.	0	9	FALSE	FALSE	FALSE	FALSE	FALSE	FALSE	FALSE	FALSE	TRUE	5	1	1	99	0	0	#N/A	2018-05-08	Jadimura	0	5
3-047-009-008	0	3-047-009	Makeshift	47	195.71	95	.	9	8	1842.47	11	0	0	3	Unreg - AugtoDec31	female	.	1	3	1. Adequate polio and VPD	0	0	0	0	0	0	.	0	9	FALSE	FALSE	FALSE	FALSE	FALSE	FALSE	FALSE	FALSE	TRUE	5	1	1	0	1	1	694	2018-05-07	Leda 13	0	5
3-047-013-002	0	3-047-013	Makeshift	47	195.71	95	.	13	2	.	4	0	1	1	Unreg - AugtoDec31	female	.	1	3	1. Adequate polio and VPD	2	2	2	0	0	1	.	0	9	FALSE	FALSE	FALSE	FALSE	FALSE	FALSE	FALSE	FALSE	TRUE	5	1	1	1	1	1	703	2018-05-07	Leda 13	0	5
3-048-001-008	1.Not at home	3-048-001	Makeshift	48	495	90	.	1	8	267.9	10	0	0	0	Unreg - AugtoDec31	female	.	6	3	#N/A	2	2	2	2	2	1	.	0	9	FALSE	FALSE	FALSE	FALSE	FALSE	FALSE	FALSE	FALSE	TRUE	5	1	1	99	0	0	#N/A	2018-05-07	Leda-D	1	2
3-048-006-005	0	3-048-006	Makeshift	48	495	90	.	6	5	623.34	12	0	1	3	Unreg - AugtoDec31	female	.	2	3	1. Adequate polio and VPD	2	2	2	2	2	1	.	0	9	FALSE	FALSE	FALSE	FALSE	FALSE	FALSE	FALSE	FALSE	TRUE	5	1	1	1	1	1	93	2018-05-07	Leda-D	1	5
3-049-005-003	0	3-049-005	Makeshift	49	1993	84	.	5	3	939.86	5	0	0	2	Unreg - pre2016	female	.	1	1	1. Adequate polio and VPD	2	2	2	2	2	1	.	.	1 3 5 6	TRUE	FALSE	TRUE	FALSE	TRUE	TRUE	FALSE	FALSE	FALSE	5	.	.	1	1	1	1086	2018-05-07	Leda MS	0	5
3-051-003-003	0	3-051-003	Makeshift	51	420	95	.	3	3	.	6	0	0	2	Unreg - AugtoDec31	female	.	1	3	1. Adequate polio and VPD	1	2	2	2	2	1	.	0	5	FALSE	FALSE	FALSE	FALSE	TRUE	FALSE	FALSE	FALSE	FALSE	5	0	0	1	1	1	907	2018-05-08	Nayapara,exp	0	5
3-051-005-003	0	3-051-005	Makeshift	51	420	95	.	5	3	287.71	3	0	0	0	Unreg - AugtoDec31	female	.	1	3	1. Adequate polio and VPD	0	2	2	2	2	1	.	2	9	FALSE	FALSE	FALSE	FALSE	FALSE	FALSE	FALSE	FALSE	TRUE	5	1	1	0	1	1	915	2018-05-08	Nayapara,exp	0	5
3-051-010-004	0	3-051-010	Makeshift	51	420	95	.	10	4	572.38	6	0	0	1	Unreg - AugtoDec31	female	.	1	3	1. Adequate polio and VPD	2	2	2	2	2	1	.	0	9	FALSE	FALSE	FALSE	FALSE	FALSE	FALSE	FALSE	FALSE	TRUE	5	1	1	1	1	1	919	2018-05-08	Nayapara,exp	0	5
3-052-012-008	0	3-052-012	Makeshift	52	543.31	72	.	12	8	670.69	10	0	0	1	Unreg - AugtoDec31	female	.	1	3	1. Adequate polio and VPD	2	2	2	2	2	1	.	0	9	FALSE	FALSE	FALSE	FALSE	FALSE	FALSE	FALSE	FALSE	TRUE	5	1	1	0	1	1	717	2018-05-08	Sal bagan	1	5
3-053-010-002	1.Not at home	3-053-010	Makeshift	53	710	95	.	10	2	.	4	0	0	1	Unreg - AugtoDec31	female	.	1	3	#N/A	2	2	2	2	2	1	.	0	9	FALSE	FALSE	FALSE	FALSE	FALSE	FALSE	FALSE	FALSE	TRUE	5	0	0	99	0	0	#N/A	2018-05-09	Shamlapur	1	5
3-054-012-006	0	3-054-012	Makeshift	54	547.01	97	.	12	6	673.1	8	1	0	1	Unreg - AugtoDec31	female	.	1	3	1. Adequate polio and VPD	2	2	2	0	0	1	.	0	9	FALSE	FALSE	FALSE	FALSE	FALSE	FALSE	FALSE	FALSE	TRUE	5	1	1	1	1	1	1110	2018-05-08	Unchiprang	0	5
3-055-001-006	0	3-055-001	Makeshift	55	420.24	71	.	1	6	641.3	6	0	0	0	Unreg - AugtoDec31	female	.	8	3	1. Adequate polio and VPD	2	2	2	2	2	1	.	0	8	FALSE	FALSE	FALSE	FALSE	FALSE	FALSE	FALSE	TRUE	FALSE	2	1	1	1	1	1	301	2018-05-08	Unchiprang	0	5
3-055-006-003	0	3-055-006	Makeshift	55	420.24	71	.	6	3	.	7	1	0	3	Unreg - AugtoDec31	female	.	1	3	1. Adequate polio and VPD	2	2	2	2	2	1	.	0	9	FALSE	FALSE	FALSE	FALSE	FALSE	FALSE	FALSE	FALSE	TRUE	5	1	1	0	1	1	310	2018-05-08	Unchiprang	1	2
3-055-011-008	0	3-055-011	Makeshift	55	420.24	71	.	11	8	287.71	9	0	0	1	Unreg - AugtoDec31	female	.	1	3	1. Adequate polio and VPD	2	2	2	2	1	1	.	0	8	FALSE	FALSE	FALSE	FALSE	FALSE	FALSE	FALSE	TRUE	FALSE	5	1	1	0	1	1	304	2018-05-08	Unchiprang	1	5
3-055-012-003	1.Not at home	3-055-012	Makeshift	55	420.24	71	.	12	3	568.18	5	0	0	2	Unreg - AugtoDec31	female	.	1	3	#N/A	2	2	2	2	2	1	.	0	9	FALSE	FALSE	FALSE	FALSE	FALSE	FALSE	FALSE	FALSE	TRUE	5	1	1	99	0	0	#N/A	2018-05-08	Unchiprang	0	5
3-001-003-006	0	3-001-003	Makeshift	1	516.55	72	.	3	6	529.08	7	0	0	1	Unreg - AugtoDec31	male	.	2	3	5. Small for polio but sent	1	2	2	1	0	1	.	0	3 5	FALSE	FALSE	TRUE	FALSE	TRUE	FALSE	FALSE	FALSE	FALSE	5	1	1	1	1	1	402	2018-04-28	10	0	5
3-002-005-002	0	3-002-005	Makeshift	2	920.41	147	.	5	2	.	3	0	0	0	Unreg - AugtoDec31	male	.	1	3	1. Adequate polio and VPD	2	2	2	2	2	1	.	2	1 2 3 9	TRUE	TRUE	TRUE	FALSE	FALSE	FALSE	FALSE	FALSE	TRUE	5	1	1	1	1	1	601	2018-04-28	10	1	5
3-002-009-003	0	3-002-009	Makeshift	2	920.41	147	.	9	3	202.08	6	0	1	1	Unreg - AugtoDec31	male	.	1	3	1. Adequate polio and VPD	2	2	1	2	2	1	.	2	1 2 3 9	TRUE	TRUE	TRUE	FALSE	FALSE	FALSE	FALSE	FALSE	TRUE	5	1	1	1	1	1	607	2018-04-28	10	1	5
3-003-010-002	0	3-003-010	Makeshift	3	435.89	102	.	10	2	.	4	0	0	1	Unreg - AugtoDec31	male	.	1	3	5. Small for polio but sent	2	1	2	2	2	1	.	0	4	FALSE	FALSE	FALSE	TRUE	FALSE	FALSE	FALSE	FALSE	FALSE	5	1	1	1	1	1	807	2018-04-28	11	1	99
3-004-004-003	0	3-004-004	Makeshift	4	537.8	124	.	4	3	.	3	0	0	0	Unreg - 2016to2017	male	.	1	3	5. Small for polio but sent	1	1	2	2	2	1	.	0	9	FALSE	FALSE	FALSE	FALSE	FALSE	FALSE	FALSE	FALSE	TRUE	5	1	1	1	1	1	203	2018-04-28	11	1	5
3-004-005-002	0	3-004-005	Makeshift	4	537.8	124	.	5	2	.	5	0	0	3	Unreg - AugtoDec31	male	.	1	3	5. Small for polio but sent	0	0	0	0	2	1	.	0	9	FALSE	FALSE	FALSE	FALSE	FALSE	FALSE	FALSE	FALSE	TRUE	5	0	0	0	1	1	207	2018-04-28	11	1	5
3-005-004-003	0	3-005-004	Makeshift	5	589	108	.	4	3	232	6	0	1	1	Unreg - AugtoDec31	male	.	2	3	1. Adequate polio and VPD	1	2	2	1	1	1	.	0	1 4 5	TRUE	FALSE	FALSE	TRUE	TRUE	FALSE	FALSE	FALSE	FALSE	5	1	1	1	1	1	1005	2018-04-28	11	1	5
3-005-007-004	6.insufficient for test	3-005-007	Makeshift	5	589	108	.	7	4	464	4	0	0	0	Unreg - AugtoDec31	male	.	1	3	2.Discarded sample	1	2	2	2	2	0	.	0	4	FALSE	FALSE	FALSE	TRUE	FALSE	FALSE	FALSE	FALSE	FALSE	5	0	1	1	1	1	1007	2018-04-28	11	1	1
3-006-008-004	0	3-006-008	Makeshift	6	565.18	118	.	8	4	528.32	5	0	1	0	Unreg - AugtoDec31	male	.	1	3	1. Adequate polio and VPD	1	1	1	1	2	1	.	0	4 5	FALSE	FALSE	FALSE	TRUE	TRUE	FALSE	FALSE	FALSE	FALSE	5	0	0	1	1	1	831	2018-04-30	12	0	5
3-006-012-003	0	3-006-012	Makeshift	6	565.18	118	.	12	3	.	5	0	1	1	Unreg - AugtoDec31	male	.	3	3	1. Adequate polio and VPD	1	1	1	0	0	1	.	0	4	FALSE	FALSE	FALSE	TRUE	FALSE	FALSE	FALSE	FALSE	FALSE	99	1	1	1	1	1	819	2018-04-30	12	1	5
3-007-003-004	0	3-007-003	Makeshift	7	675	158	.	3	4	.	9	1	0	4	Unreg - AugtoDec31	male	.	1	3	5. Small for polio but sent	1	2	2	1	2	1	.	0	9	FALSE	FALSE	FALSE	FALSE	FALSE	FALSE	FALSE	FALSE	TRUE	5	1	1	1	1	1	229	2018-04-30	12	0	5
3-010-009-003	0	3-010-009	Makeshift	10	987.11	90	.	9	3	.	4	0	1	0	Unreg - AugtoDec31	male	.	1	3	1. Adequate polio and VPD	0	2	2	2	2	1	.	0	9	FALSE	FALSE	FALSE	FALSE	FALSE	FALSE	FALSE	FALSE	TRUE	5	1	1	1	1	1	33	2018-04-30	14	0	5
3-011-001-006	0	3-011-001	Makeshift	11	952.89	148	.	1	6	685.33	8	0	0	2	Unreg - AugtoDec31	male	.	2	3	1. Adequate polio and VPD	1	1	1	0	0	1	.	0	4	FALSE	FALSE	FALSE	TRUE	FALSE	FALSE	FALSE	FALSE	FALSE	5	1	1	1	1	1	41	2018-05-01	14	1	5
3-013-004-005	0	3-013-004	Makeshift	13	464.46	104	.	4	5	398.68	9	1	0	3	Unreg - AugtoDec31	male	.	1	3	1. Adequate polio and VPD	2	2	1	2	2	1	.	0	5	FALSE	FALSE	FALSE	FALSE	TRUE	FALSE	FALSE	FALSE	FALSE	5	1	1	1	1	1	21	2018-04-29	15	1	3
3-013-007-003	0	3-013-007	Makeshift	13	464.46	104	.	7	3	283.31	6	0	0	3	Unreg - AugtoDec31	male	.	1	3	1. Adequate polio and VPD	1	2	1	1	2	1	.	0	4 5	FALSE	FALSE	FALSE	TRUE	TRUE	FALSE	FALSE	FALSE	FALSE	5	1	1	1	1	1	24	2018-04-29	15	1	2
3-014-002-007	0	3-014-002	Makeshift	14	493.24	81	.	2	7	831.12	8	0	0	1	Unreg - AugtoDec31	male	.	1	3	1. Adequate polio and VPD	2	2	2	2	2	1	.	0	9	FALSE	FALSE	FALSE	FALSE	FALSE	FALSE	FALSE	FALSE	TRUE	5	1	1	1	1	1	615	2018-04-29	16	0	5
3-014-007-005	0	3-014-007	Makeshift	14	493.24	81	.	7	5	.	7	0	0	2	Unreg - AugtoDec31	male	.	2	4	5. Small for polio but sent	2	2	0	1	0	1	.	0	1 2 3 5 9	TRUE	TRUE	TRUE	FALSE	TRUE	FALSE	FALSE	FALSE	TRUE	2	1	1	1	1	1	620	2018-04-29	16	1	5
3-014-010-003	1.Not at home	3-014-010	Makeshift	14	493.24	81	.	10	3	.	5	0	1	1	Unreg - AugtoDec31	male	.	2	2	#N/A	2	2	2	2	1	1	.	0	5 9	FALSE	FALSE	FALSE	FALSE	TRUE	FALSE	FALSE	FALSE	TRUE	5	1	1	99	0	0	#N/A	2018-04-29	16	0	5
3-015-006-005	0	3-015-006	Makeshift	15	486.45	103	.	6	5	295.94	7	0	0	2	Unreg - AugtoDec31	male	.	1	3	1. Adequate polio and VPD	2	1	1	2	2	1	.	0	1 2 3	TRUE	TRUE	TRUE	FALSE	FALSE	FALSE	FALSE	FALSE	FALSE	5	1	1	1	1	1	424	2018-04-29	16	0	5
3-016-007-002	0	3-016-007	Makeshift	16	434.93	103	.	7	2	643.14	4	0	0	2	Unreg - AugtoDec31	male	.	1	4	1. Adequate polio and VPD	2	2	2	0	2	1	.	0	9	FALSE	FALSE	FALSE	FALSE	FALSE	FALSE	FALSE	FALSE	TRUE	5	1	1	1	1	1	813	2018-04-29	18	0	5
3-016-008-004	0	3-016-008	Makeshift	16	434.93	103	.	8	4	898.91	4	0	0	0	Unreg - AugtoDec31	male	.	5	4	1. Adequate polio and VPD	2	2	2	2	0	1	.	0	9	FALSE	FALSE	FALSE	FALSE	FALSE	FALSE	FALSE	FALSE	TRUE	5	1	1	1	1	1	810	2018-04-29	18	0	5
3-017-002-003	0	3-017-002	Makeshift	17	376.11	115	.	2	3	.	5	0	1	1	Unreg - AugtoDec31	male	.	1	4	1. Adequate polio and VPD	1	2	2	2	0	0	.	0	9	FALSE	FALSE	FALSE	FALSE	FALSE	FALSE	FALSE	FALSE	TRUE	5	0	1	1	1	1	432	2018-04-30	18	0	5
3-017-012-004	0	3-017-012	Makeshift	17	376.11	115	.	12	4	386.86	8	0	0	4	Unreg - AugtoDec31	male	.	1	4	1. Adequate polio and VPD	2	2	2	0	0	1	.	0	4	FALSE	FALSE	FALSE	TRUE	FALSE	FALSE	FALSE	FALSE	FALSE	5	1	0	1	1	1	444	2018-04-30	18	0	5
3-018-009-009	0	3-018-009	Makeshift	18	1013.55	110	.	9	9	549.27	9	0	0	0	Unreg - AugtoDec31	male	.	1	3	1. Adequate polio and VPD	2	2	2	2	1	1	.	2	4 5 9	FALSE	FALSE	FALSE	TRUE	TRUE	FALSE	FALSE	FALSE	TRUE	5	1	1	1	1	1	632	2018-04-30	19	1	5
3-018-012-004	0	3-018-012	Makeshift	18	1013.55	110	.	12	4	106.65	8	1	0	3	Unreg - AugtoDec31	male	.	1	3	1. Adequate polio and VPD	2	1	1	2	2	1	.	0	9	FALSE	FALSE	FALSE	FALSE	FALSE	FALSE	FALSE	FALSE	TRUE	5	0	0	1	1	1	637	2018-04-30	19	0	2
3-019-003-003	1.Not at home	3-019-003	Makeshift	19	925	120	.	3	3	164.14	6	0	1	2	Unreg - AugtoDec31	male	.	1	4	#N/A	2	2	0	2	2	1	.	0	9	FALSE	FALSE	FALSE	FALSE	FALSE	FALSE	FALSE	FALSE	TRUE	5	0	0	99	0	0	#N/A	2018-04-30	19	99	3
3-019-005-002	6.insufficient for test	3-019-005	Makeshift	19	925	120	.	5	2	626.57	3	0	0	1	Unreg - AugtoDec31	male	.	2	3	2.Discarded sample	2	2	2	2	2	1	.	0	9	FALSE	FALSE	FALSE	FALSE	FALSE	FALSE	FALSE	FALSE	TRUE	5	1	1	1	1	1	1025	2018-04-30	19	1	5
3-021-001-006	0	3-021-001	Makeshift	21	675.45	167	.	1	6	938.48	9	0	0	2	Unreg - AugtoDec31	male	.	1	3	1. Adequate polio and VPD	2	2	2	2	2	1	.	0	9	FALSE	FALSE	FALSE	FALSE	FALSE	FALSE	FALSE	FALSE	TRUE	5	1	1	1	1	1	833	2018-05-01	1E	0	5
3-021-005-002	0	3-021-005	Makeshift	21	675.45	167	.	5	2	1509.32	2	0	0	0	Unreg - AugtoDec31	male	.	1	2	1. Adequate polio and VPD	2	2	0	2	2	1	.	0	9	FALSE	FALSE	FALSE	FALSE	FALSE	FALSE	FALSE	FALSE	TRUE	5	1	1	1	1	1	844	2018-05-01	1E	0	5
3-021-009-004	0	3-021-009	Makeshift	21	675.45	167	.	9	4	.	6	0	1	1	Unreg - AugtoDec31	male	.	1	2	5. Small for polio but sent	1	2	2	2	2	1	.	0	4	FALSE	FALSE	FALSE	TRUE	FALSE	FALSE	FALSE	FALSE	FALSE	5	1	1	1	1	1	843	2018-05-01	1E	0	5
3-022-002-002	0	3-022-002	Makeshift	22	888.6	140	.	2	2	199.34	3	0	0	1	Unreg - AugtoDec31	male	.	1	3	5. Small for polio but sent	2	2	1	1	0	1	.	0	1 2 3 5	TRUE	TRUE	TRUE	FALSE	TRUE	FALSE	FALSE	FALSE	FALSE	5	1	1	1	1	1	451	2018-05-01	1E	1	5
3-022-013-006	0	3-022-013	Makeshift	22	888.6	140	.	13	6	.	6	0	0	0	Unreg - AugtoDec31	male	.	2	3	1. Adequate polio and VPD	2	1	1	0	2	1	.	0	4	FALSE	FALSE	FALSE	TRUE	FALSE	FALSE	FALSE	FALSE	FALSE	5	1	1	1	1	1	445	2018-05-01	1E	1	5
3-023-001-002	0	3-023-001	Makeshift	23	602	153	.	1	2	321.57	3	0	0	1	Unreg - AugtoDec31	male	.	1	11	1. Adequate polio and VPD	1	1	0	1	2	1	.	0	4 5	FALSE	FALSE	FALSE	TRUE	TRUE	FALSE	FALSE	FALSE	FALSE	5	1	1	1	1	1	1040	2018-05-01	1W	1	5
3-023-006-005	0	3-023-006	Makeshift	23	602	153	.	6	5	.	6	0	1	0	Unreg - AugtoDec31	male	.	1	3	1. Adequate polio and VPD	1	2	2	0	0	1	.	0	1 2 3	TRUE	TRUE	TRUE	FALSE	FALSE	FALSE	FALSE	FALSE	FALSE	5	1	1	1	1	1	1043	2018-05-01	1W	0	5
3-023-007-004	0	3-023-007	Makeshift	23	602	153	.	7	4	.	7	0	0	3	Unreg - AugtoDec31	male	.	1	3	1. Adequate polio and VPD	2	2	2	2	2	1	.	0	9	FALSE	FALSE	FALSE	FALSE	FALSE	FALSE	FALSE	FALSE	TRUE	5	0	0	0	1	1	1045	2018-05-01	1W	0	5
3-024-006-004	0	3-024-006	Makeshift	24	670.05	151	.	6	4	.	7	0	0	3	Unreg - AugtoDec31	male	.	1	2	1. Adequate polio and VPD	1	1	1	1	1	1	.	0	9	FALSE	FALSE	FALSE	FALSE	FALSE	FALSE	FALSE	FALSE	TRUE	5	1	1	1	1	1	240	2018-05-01	1w	0	5
3-025-011-003	0	3-025-011	Makeshift	25	432.14	107	.	11	3	.	4	0	0	1	Unreg - AugtoDec31	male	.	1	3	1. Adequate polio and VPD	2	2	0	1	0	1	.	0	5	FALSE	FALSE	FALSE	FALSE	TRUE	FALSE	FALSE	FALSE	FALSE	5	0	0	1	1	1	470	2018-05-03	1W	0	5
3-026-003-005	0	3-026-003	Makeshift	26	738.81	168	.	3	5	.	6	0	0	1	Unreg - 2016to2017	male	.	1	1	5. Small for polio but sent	2	2	2	2	2	1	.	0	9	FALSE	FALSE	FALSE	FALSE	FALSE	FALSE	FALSE	FALSE	TRUE	5	1	1	1	1	1	851	2018-05-03	2E	0	5
3-026-005-003	0	3-026-005	Makeshift	26	738.81	168	.	5	3	1480.75	5	0	0	2	Unreg - 2016to2017	male	.	1	1	1. Adequate polio and VPD	2	2	2	2	2	1	.	0	9	FALSE	FALSE	FALSE	FALSE	FALSE	FALSE	FALSE	FALSE	TRUE	5	1	1	1	1	1	847	2018-05-03	2E	0	99
3-029-007-003	0	3-029-007	Makeshift	29	461.06	110	.	7	3	849.93	4	0	0	1	Unreg - AugtoDec31	male	.	1	4	1. Adequate polio and VPD	2	2	2	2	2	1	.	0	9	FALSE	FALSE	FALSE	FALSE	FALSE	FALSE	FALSE	FALSE	TRUE	5	1	1	0	1	1	658	2018-05-03	3	1	5
3-029-013-004	0	3-029-013	Makeshift	29	461.06	110	.	13	4	603.73	6	0	0	1	Unreg - Jan1toPresent	male	.	1	7	1. Adequate polio and VPD	2	2	2	0	0	0	.	0	9	FALSE	FALSE	FALSE	FALSE	FALSE	FALSE	FALSE	FALSE	TRUE	5	1	1	1	1	1	652	2018-05-03	3	0	2
3-030-005-003	0	3-030-005	Makeshift	30	594.06	90	.	5	3	.	7	0	0	3	Unreg - AugtoDec31	male	.	1	4	1. Adequate polio and VPD	1	1	1	2	0	0	.	0	4	FALSE	FALSE	FALSE	TRUE	FALSE	FALSE	FALSE	FALSE	FALSE	5	0	1	1	1	1	1055	2018-05-03	4	0	5
3-030-006-003	0	3-030-006	Makeshift	30	594.06	90	.	6	3	.	5	0	0	1	Unreg - pre2016	male	.	1	5	5. Small for polio but sent	1	1	1	1	0	0	.	0	4 5	FALSE	FALSE	FALSE	TRUE	TRUE	FALSE	FALSE	FALSE	FALSE	5	1	1	1	1	1	1058	2018-05-03	4	1	2
3-032-001-003	0	3-032-001	Makeshift	32	969.87	121	.	1	3	157.85	5	0	1	1	Unreg - AugtoDec31	male	.	2	3	5. Small for polio but sent	2	2	2	0	2	0	.	0	9	FALSE	FALSE	FALSE	FALSE	FALSE	FALSE	FALSE	FALSE	TRUE	5	1	1	1	1	1	859	2018-05-05	5	0	5
3-033-001-007	0	3-033-001	Makeshift	33	550	136	.	1	7	.	8	0	0	1	Unreg - AugtoDec31	male	.	2	3	1. Adequate polio and VPD	2	1	2	2	2	1	.	0	9	FALSE	FALSE	FALSE	FALSE	FALSE	FALSE	FALSE	FALSE	TRUE	5	1	1	0	1	1	260	2018-05-05	6	0	5
3-036-003-007	0	3-036-003	Makeshift	36	910	90	.	3	7	286.19	7	0	1	2	Unreg - AugtoDec31	male	.	1	3	1. Adequate polio and VPD	1	1	1	2	2	1	.	0	4	FALSE	FALSE	FALSE	TRUE	FALSE	FALSE	FALSE	FALSE	FALSE	5	1	1	0	1	1	64	2018-05-05	7	1	2
3-036-004-006	0	3-036-004	Makeshift	36	910	90	.	4	6	.	11	0	0	3	Unreg - AugtoDec31	male	.	1	3	1. Adequate polio and VPD	2	2	2	2	2	1	.	0	9	FALSE	FALSE	FALSE	FALSE	FALSE	FALSE	FALSE	FALSE	TRUE	5	1	1	1	1	1	57	2018-05-05	7	0	5
3-036-011-004	0	3-036-011	Makeshift	36	910	90	.	11	4	250.27	4	0	0	0	Unreg - AugtoDec31	male	.	2	3	1. Adequate polio and VPD	2	2	2	2	2	1	.	0	9	FALSE	FALSE	FALSE	FALSE	FALSE	FALSE	FALSE	FALSE	TRUE	5	1	1	1	1	1	70	2018-05-05	7	0	5
3-036-013-006	0	3-036-013	Makeshift	36	910	90	.	13	6	500.54	7	0	0	1	Unreg - AugtoDec31	male	.	1	3	1. Adequate polio and VPD	2	2	2	2	2	1	.	0	9	FALSE	FALSE	FALSE	FALSE	FALSE	FALSE	FALSE	FALSE	TRUE	5	0	0	0	1	1	66	2018-05-05	7	1	5
3-038-006-004	0	3-038-006	Makeshift	38	481	108	.	6	4	1136.36	6	0	0	1	Unreg - AugtoDec31	male	.	1	4	1. Adequate polio and VPD	2	2	2	2	0	1	.	0	9	FALSE	FALSE	FALSE	FALSE	FALSE	FALSE	FALSE	FALSE	TRUE	5	1	1	1	1	1	489	2018-05-06	8E	0	5
3-039-013-006	0	3-039-013	Makeshift	39	372	85	.	13	6	.	8	0	0	2	Unreg - AugtoDec31	male	.	1	3	1. Adequate polio and VPD	99	99	2	2	2	1	.	0	9	FALSE	FALSE	FALSE	FALSE	FALSE	FALSE	FALSE	FALSE	TRUE	5	1	1	1	1	1	883	2018-05-06	8E	0	5
3-041-002-006	0	3-041-002	Makeshift	41	741.52	131	.	2	6	223.52	7	0	0	0	Unreg - AugtoDec31	male	.	1	3	1. Adequate polio and VPD	1	1	2	1	2	1	.	0	4 5	FALSE	FALSE	FALSE	TRUE	TRUE	FALSE	FALSE	FALSE	FALSE	5	1	1	1	1	1	680	2018-05-06	8w	1	5
3-042-002-003	1.Not at home	3-042-002	Makeshift	42	563.04	83	.	2	3	.	4	0	0	1	Unreg - AugtoDec31	male	.	1	2	#N/A	2	1	1	1	0	1	.	0	4 5	FALSE	FALSE	FALSE	TRUE	TRUE	FALSE	FALSE	FALSE	FALSE	5	1	1	99	0	0	#N/A	2018-05-06	9	0	5
3-043-007-003	0	3-043-007	Makeshift	43	328.62	89	.	7	3	535.81	5	0	0	1	Unreg - AugtoDec31	male	.	8	3	1. Adequate polio and VPD	99	99	99	99	2	1	.	0	9	FALSE	FALSE	FALSE	FALSE	FALSE	FALSE	FALSE	FALSE	TRUE	5	99	99	0	1	1	897	2018-05-07	9	99	5
3-044-009-003	0	3-044-009	Makeshift	44	300.34	92	.	9	3	295.94	5	0	0	2	Unreg - 2016to2017	male	.	1	3	1. Adequate polio and VPD	2	0	2	2	2	1	.	0	9	FALSE	FALSE	FALSE	FALSE	FALSE	FALSE	FALSE	FALSE	TRUE	5	1	1	1	1	1	506	2018-05-07	9	1	5
3-044-013-005	0	3-044-013	Makeshift	44	300.34	92	.	13	5	.	5	0	0	0	Unreg - pre2016	male	.	1	1	1. Adequate polio and VPD	1	2	2	2	2	1	.	.	4	FALSE	FALSE	FALSE	TRUE	FALSE	FALSE	FALSE	FALSE	FALSE	5	.	.	1	1	1	510	2018-05-07	9	0	5
3-045-004-008	0	3-045-004	Makeshift	45	630.6	123	.	4	8	.	8	0	0	0	Unreg - AugtoDec31	male	.	1	3	1. Adequate polio and VPD	1	2	2	2	2	1	.	0	9	FALSE	FALSE	FALSE	FALSE	FALSE	FALSE	FALSE	FALSE	TRUE	5	1	1	1	1	1	278	2018-05-07	Chakmarkol	1	2
3-046-004-005	0	3-046-004	Makeshift	46	270	67	.	4	5	941.91	7	0	0	2	Unreg - AugtoDec31	male	.	2	3	1. Adequate polio and VPD	2	2	2	99	2	1	.	0	9	FALSE	FALSE	FALSE	FALSE	FALSE	FALSE	FALSE	FALSE	TRUE	5	1	0	0	1	1	99	2018-05-08	Jadimura	0	5
3-046-013-002	1.Not at home	3-046-013	Makeshift	46	270	67	.	13	2	313.97	3	0	0	1	Unreg - AugtoDec31	male	.	7	3	#N/A	2	2	2	2	2	1	.	0	9	FALSE	FALSE	FALSE	FALSE	FALSE	FALSE	FALSE	FALSE	TRUE	5	1	0	99	0	0	#N/A	2018-05-08	Jadimura	0	5
3-047-001-004	0	3-047-001	Makeshift	47	195.71	95	.	1	4	1228.31	4	0	0	0	Unreg - AugtoDec31	male	.	1	3	1. Adequate polio and VPD	0	0	2	0	0	1	.	0	9	FALSE	FALSE	FALSE	FALSE	FALSE	FALSE	FALSE	FALSE	TRUE	5	1	1	1	1	1	692	2018-05-07	Leda 13	0	5
3-048-008-008	0	3-048-008	Makeshift	48	495	90	.	8	8	920.19	9	0	0	1	Unreg - AugtoDec31	male	.	1	3	1. Adequate polio and VPD	2	2	2	2	0	1	.	0	9	FALSE	FALSE	FALSE	FALSE	FALSE	FALSE	FALSE	FALSE	TRUE	5	1	1	0	1	1	82	2018-05-07	Leda-D	0	5
3-048-010-003	0	3-048-010	Makeshift	48	495	90	.	10	3	.	5	1	0	1	Unreg - AugtoDec31	male	.	2	3	1. Adequate polio and VPD	1	0	0	1	0	1	.	0	4 5	FALSE	FALSE	FALSE	TRUE	TRUE	FALSE	FALSE	FALSE	FALSE	5	1	1	1	1	1	84	2018-05-07	Leda-D	0	5
3-048-011-003	0	3-048-011	Makeshift	48	495	90	.	11	3	230.05	7	0	0	2	Unreg - AugtoDec31	male	.	2	3	1. Adequate polio and VPD	2	2	2	0	0	1	.	0	9	FALSE	FALSE	FALSE	FALSE	FALSE	FALSE	FALSE	FALSE	TRUE	5	1	1	0	1	1	89	2018-05-07	Leda-D	1	5
3-049-009-004	0	3-049-009	Makeshift	49	1993	84	.	9	4	.	8	0	0	3	Unreg - pre2016	male	.	1	1	1. Adequate polio and VPD	2	1	1	1	2	1	.	.	1 3 4 5 6	TRUE	FALSE	TRUE	TRUE	TRUE	TRUE	FALSE	FALSE	FALSE	5	.	.	1	1	1	1092	2018-05-07	Leda MS	0	5
3-049-012-006	0	3-049-012	Makeshift	49	1993	84	.	12	6	.	7	0	0	0	Unreg - pre2016	male	.	1	1	1. Adequate polio and VPD	1	2	2	2	2	0	.	.	4	FALSE	FALSE	FALSE	TRUE	FALSE	FALSE	FALSE	FALSE	FALSE	5	.	.	0	1	1	1097	2018-05-07	Leda MS	0	5
3-050-004-004	0	3-050-004	Makeshift	50	405	79	.	4	4	493.61	7	0	1	2	Unreg - AugtoDec31	male	.	1	3	1. Adequate polio and VPD	2	2	2	2	0	0	.	0	9	FALSE	FALSE	FALSE	FALSE	FALSE	FALSE	FALSE	FALSE	TRUE	5	1	1	1	1	1	517	2018-05-08	Nayapara,exp	1	5
3-050-007-004	0	3-050-007	Makeshift	50	405	79	.	7	4	215.75	4	0	0	0	Unreg - AugtoDec31	male	.	1	3	5. Small for polio but sent	0	1	1	1	0	1	.	0	4 5	FALSE	FALSE	FALSE	TRUE	TRUE	FALSE	FALSE	FALSE	FALSE	5	1	0	1	1	1	518	2018-05-08	Nayapara,exp	0	5
3-051-007-006	0	3-051-007	Makeshift	51	420	95	.	7	6	858.57	7	0	0	1	Unreg - AugtoDec31	male	.	1	3	1. Adequate polio and VPD	0	0	0	0	0	0	.	0	9	FALSE	FALSE	FALSE	FALSE	FALSE	FALSE	FALSE	FALSE	TRUE	99	0	0	0	1	1	910	2018-05-08	Nayapara,exp	0	5
3-051-008-003	0	3-051-008	Makeshift	51	420	95	.	8	3	53.33	4	0	0	1	Unreg - AugtoDec31	male	.	2	3	1. Adequate polio and VPD	0	2	2	0	0	0	.	0	9	FALSE	FALSE	FALSE	FALSE	FALSE	FALSE	FALSE	FALSE	TRUE	5	0	0	0	1	1	912	2018-05-08	Nayapara,exp	0	2
3-052-004-003	0	3-052-004	Makeshift	52	543.31	72	.	4	3	167.67	5	0	0	2	Unreg - 2016to2017	male	.	1	3	1. Adequate polio and VPD	2	2	2	2	2	1	.	0	9	FALSE	FALSE	FALSE	FALSE	FALSE	FALSE	FALSE	FALSE	TRUE	5	1	1	1	1	1	715	2018-05-08	Sal bagan	0	5
3-053-007-006	0	3-053-007	Makeshift	53	710	95	.	7	6	335.35	9	0	0	1	Unreg - AugtoDec31	male	.	1	3	1. Adequate polio and VPD	1	2	2	2	2	1	.	0	4	FALSE	FALSE	FALSE	TRUE	FALSE	FALSE	FALSE	FALSE	FALSE	5	0	0	0	1	1	533	2018-05-09	Shamlapur	0	5
3-055-008-003	0	3-055-008	Makeshift	55	420.24	71	.	8	3	.	6	0	1	2	Unreg - AugtoDec31	male	.	1	3	1. Adequate polio and VPD	2	1	1	2	2	1	.	0	9	FALSE	FALSE	FALSE	FALSE	FALSE	FALSE	FALSE	FALSE	TRUE	5	1	1	1	1	1	308	2018-05-08	Unchiprang	0	2
3-001-006-003	0	3-001-006	Makeshift	1	516.55	72	.	6	3	529.08	5	0	0	1	Unreg - AugtoDec31	female	.	6	3	5. Small for polio but sent	2	2	2	2	0	1	.	0	9	FALSE	FALSE	FALSE	FALSE	FALSE	FALSE	FALSE	FALSE	TRUE	5	1	1	1	1	1	409	2018-04-28	10	0	5
3-001-013-002	0	3-001-013	Makeshift	1	516.55	72	.	13	2	831.12	3	0	0	0	Unreg - AugtoDec31	female	.	1	3	5. Small for polio but sent	1	1	1	1	2	1	.	0	4 5	FALSE	FALSE	FALSE	TRUE	TRUE	FALSE	FALSE	FALSE	FALSE	5	1	1	1	1	1	411	2018-04-28	10	1	5
3-008-008-003	0	3-008-008	Makeshift	8	768.99	83	.	8	3	136.56	5	0	0	2	Unreg - AugtoDec31	female	.	1	3	1. Adequate polio and VPD	2	2	2	2	2	1	.	0	9	FALSE	FALSE	FALSE	FALSE	FALSE	FALSE	FALSE	FALSE	TRUE	5	0	0	1	1	1	7	2018-04-28	13	1	5
3-008-013-004	1.Not at home	3-008-013	Makeshift	8	768.99	83	.	13	4	136.56	5	0	0	1	Unreg - AugtoDec31	female	.	1	3	#N/A	2	1	2	2	2	1	.	0	9	FALSE	FALSE	FALSE	FALSE	FALSE	FALSE	FALSE	FALSE	TRUE	5	1	1	99	0	0	#N/A	2018-04-28	13	1	5
3-009-006-002	0	3-009-006	Makeshift	9	629.78	130	.	6	2	313.29	4	0	0	1	Unreg - AugtoDec31	female	.	1	3	1. Adequate polio and VPD	1	1	1	2	2	1	.	0	9	FALSE	FALSE	FALSE	FALSE	FALSE	FALSE	FALSE	FALSE	TRUE	2	0	0	0	1	1	217	2018-04-28	13	1	2
3-011-008-008	0	3-011-008	Makeshift	11	952.89	148	.	8	8	.	10	0	0	0	Unreg - AugtoDec31	female	.	2	3	5. Small for polio but sent	2	2	2	2	2	1	.	0	9	FALSE	FALSE	FALSE	FALSE	FALSE	FALSE	FALSE	FALSE	TRUE	5	1	1	1	1	1	43	2018-05-01	14	1	5
3-013-008-004	0	3-013-008	Makeshift	13	464.46	104	.	8	4	.	8	0	0	3	Unreg - AugtoDec31	female	.	1	3	1. Adequate polio and VPD	0	1	1	2	2	1	.	0	4 9	FALSE	FALSE	FALSE	TRUE	FALSE	FALSE	FALSE	FALSE	TRUE	5	1	1	0	1	1	15	2018-04-29	15	1	2
3-014-005-006	0	3-014-005	Makeshift	14	493.24	81	.	5	6	.	9	0	1	1	Unreg - AugtoDec31	female	.	1	2	1. Adequate polio and VPD	1	1	1	0	0	1	.	0	9	FALSE	FALSE	FALSE	FALSE	FALSE	FALSE	FALSE	FALSE	TRUE	5	1	1	1	1	1	613	2018-04-29	16	1	5
3-014-013-005	0	3-014-013	Makeshift	14	493.24	81	.	13	5	289.1	9	0	1	1	Unreg - AugtoDec31	female	.	2	3	1. Adequate polio and VPD	2	2	2	2	2	1	.	0	9	FALSE	FALSE	FALSE	FALSE	FALSE	FALSE	FALSE	FALSE	TRUE	5	1	0	0	1	1	622	2018-04-29	16	0	5
3-018-010-005	0	3-018-010	Makeshift	18	1013.55	110	.	10	5	411.95	6	0	0	0	Unreg - AugtoDec31	female	.	1	2	5. Small for polio but sent	1	2	2	2	0	0	.	0	4 9	FALSE	FALSE	FALSE	TRUE	FALSE	FALSE	FALSE	FALSE	TRUE	5	1	1	1	1	1	633	2018-04-30	19	0	5
3-019-006-002	0	3-019-006	Makeshift	19	925	120	.	6	2	164.14	4	0	0	2	Unreg - AugtoDec31	female	.	1	3	5. Small for polio but sent	2	2	2	2	2	1	.	0	9	FALSE	FALSE	FALSE	FALSE	FALSE	FALSE	FALSE	FALSE	TRUE	5	1	1	1	1	1	1027	2018-04-30	19	1	5
3-019-012-003	0	3-019-012	Makeshift	19	925	120	.	12	3	.	6	0	0	2	Unreg - AugtoDec31	female	.	1	4	1. Adequate polio and VPD	2	2	2	0	0	1	.	0	9	FALSE	FALSE	FALSE	FALSE	FALSE	FALSE	FALSE	FALSE	TRUE	3	0	1	1	1	1	1038	2018-04-30	19	1	3
3-020-008-004	0	3-020-008	Makeshift	20	374.23	105	.	8	4	709.99	4	0	0	0	Unreg - AugtoDec31	female	.	7	3	5. Small for polio but sent	2	2	2	2	2	1	.	0	9	FALSE	FALSE	FALSE	FALSE	FALSE	FALSE	FALSE	FALSE	TRUE	5	1	1	1	1	1	641	2018-05-01	1e	1	5
3-020-012-004	0	3-020-012	Makeshift	20	374.23	105	.	12	4	.	6	0	0	1	Unreg - AugtoDec31	female	.	1	3	1. Adequate polio and VPD	2	2	2	2	2	1	.	0	9	FALSE	FALSE	FALSE	FALSE	FALSE	FALSE	FALSE	FALSE	TRUE	5	0	0	0	1	1	648	2018-05-01	1e	1	5
3-021-007-004	0	3-021-007	Makeshift	21	675.45	167	.	7	4	.	6	0	0	1	Unreg - AugtoDec31	female	.	1	3	1. Adequate polio and VPD	2	2	2	2	2	1	.	0	9	FALSE	FALSE	FALSE	FALSE	FALSE	FALSE	FALSE	FALSE	TRUE	5	1	1	1	1	1	835	2018-05-01	1E	0	5
3-025-002-003	0	3-025-002	Makeshift	25	432.14	107	.	2	3	.	6	0	0	2	Unreg - AugtoDec31	female	.	1	3	1. Adequate polio and VPD	2	2	2	2	2	1	.	0	9	FALSE	FALSE	FALSE	FALSE	FALSE	FALSE	FALSE	FALSE	TRUE	5	1	1	1	1	1	464	2018-05-03	1W	0	5
3-025-008-002	0	3-025-008	Makeshift	25	432.14	107	.	8	2	.	2	0	0	0	Unreg - AugtoDec31	female	.	1	3	1. Adequate polio and VPD	2	2	2	1	2	1	.	2	4 5	FALSE	FALSE	FALSE	TRUE	TRUE	FALSE	FALSE	FALSE	FALSE	5	1	1	1	1	1	459	2018-05-03	1W	0	5
3-025-010-005	0	3-025-010	Makeshift	25	432.14	107	.	10	5	550.24	7	0	0	1	Unreg - AugtoDec31	female	.	1	3	5. Small for polio but sent	1	2	2	2	2	1	.	0	4	FALSE	FALSE	FALSE	TRUE	FALSE	FALSE	FALSE	FALSE	FALSE	5	1	1	1	1	1	468	2018-05-03	1W	0	5
3-027-003-003	0	3-027-003	Makeshift	27	726.81	170	.	3	3	295.94	3	0	0	0	Unreg - AugtoDec31	female	.	3	3	5. Small for polio but sent	1	2	1	1	2	1	.	0	9	FALSE	FALSE	FALSE	FALSE	FALSE	FALSE	FALSE	FALSE	TRUE	5	1	1	1	1	1	253	2018-05-03	2w	0	5
3-027-013-003	0	3-027-013	Makeshift	27	726.81	170	.	13	3	.	6	0	0	3	Unreg - AugtoDec31	female	.	1	3	1. Adequate polio and VPD	2	2	2	2	2	1	.	0	9	FALSE	FALSE	FALSE	FALSE	FALSE	FALSE	FALSE	FALSE	TRUE	5	1	0	1	1	1	252	2018-05-03	2w	1	5
3-029-011-003	2.Child refusal	3-029-011	Makeshift	29	461.06	110	.	11	3	.	7	0	0	2	Unreg - AugtoDec31	female	.	1	3	#N/A	2	2	2	2	2	0	.	0	9	FALSE	FALSE	FALSE	FALSE	FALSE	FALSE	FALSE	FALSE	TRUE	5	0	0	99	0	0	#N/A	2018-05-03	3	0	5
3-030-003-006	0	3-030-003	Makeshift	30	594.06	90	.	3	6	575.06	9	0	0	1	Unreg - AugtoDec31	female	.	1	3	1. Adequate polio and VPD	2	0	0	0	0	0	.	0	9	FALSE	FALSE	FALSE	FALSE	FALSE	FALSE	FALSE	FALSE	TRUE	5	1	1	3	1	1	1051	2018-05-03	4	1	2
3-031-002-003	0	3-031-002	Makeshift	31	624	118	.	2	3	478.53	5	0	0	1	Unreg - AugtoDec31	female	.	1	4	1. Adequate polio and VPD	2	2	2	0	0	1	.	0	9	FALSE	FALSE	FALSE	FALSE	FALSE	FALSE	FALSE	FALSE	TRUE	5	1	1	1	1	1	477	2018-05-05	4	0	5
3-034-011-003	0	3-034-011	Makeshift	34	1300	105	.	11	3	204.39	5	0	0	2	Unreg - AugtoDec31	female	.	1	3	1. Adequate polio and VPD	2	2	2	1	0	0	.	0	5	FALSE	FALSE	FALSE	FALSE	TRUE	FALSE	FALSE	FALSE	FALSE	5	1	1	0	1	1	673	2018-05-05	6	1	2
3-034-012-004	1.Not at home	3-034-012	Makeshift	34	1300	105	.	12	4	.	8	0	0	2	Unreg - AugtoDec31	female	.	1	3	#N/A	2	0	2	2	0	0	.	0	9	FALSE	FALSE	FALSE	FALSE	FALSE	FALSE	FALSE	FALSE	TRUE	5	1	1	99	0	0	#N/A	2018-05-05	6	0	2
3-035-002-005	0	3-035-002	Makeshift	35	883	192	.	2	5	.	7	0	0	1	Unreg - AugtoDec31	female	.	2	3	1. Adequate polio and VPD	1	1	1	0	0	1	.	0	4	FALSE	FALSE	FALSE	TRUE	FALSE	FALSE	FALSE	FALSE	FALSE	5	1	1	1	1	1	1060	2018-05-05	7	0	5
3-035-005-005	0	3-035-005	Makeshift	35	883	192	.	5	5	.	8	0	0	3	Unreg - AugtoDec31	female	.	1	3	1. Adequate polio and VPD	1	2	2	1	0	1	.	0	4 5	FALSE	FALSE	FALSE	TRUE	TRUE	FALSE	FALSE	FALSE	FALSE	5	1	1	1	1	1	1071	2018-05-05	7	0	5
3-037-001-004	1.Not at home	3-037-001	Makeshift	37	739	162	.	1	4	.	7	0	1	1	Unreg - AugtoDec31	female	.	1	3	#N/A	2	2	2	2	2	1	.	0	9	FALSE	FALSE	FALSE	FALSE	FALSE	FALSE	FALSE	FALSE	TRUE	5	1	1	99	0	0	#N/A	2018-05-06	8E	1	5
3-039-007-002	0	3-039-007	Makeshift	39	372	85	.	7	2	289.1	3	0	0	1	Unreg - AugtoDec31	female	.	7	3	1. Adequate polio and VPD	0	0	0	0	0	1	.	0	9	FALSE	FALSE	FALSE	FALSE	FALSE	FALSE	FALSE	FALSE	TRUE	5	1	1	0	1	1	877	2018-05-06	8E	0	5
3-041-005-009	0	3-041-005	Makeshift	41	741.52	131	.	5	9	.	11	0	0	1	Unreg - AugtoDec31	female	.	1	3	1. Adequate polio and VPD	2	2	2	2	2	1	.	0	9	FALSE	FALSE	FALSE	FALSE	FALSE	FALSE	FALSE	FALSE	TRUE	5	1	1	1	1	1	687	2018-05-06	8w	0	5
3-043-001-003	0	3-043-001	Makeshift	43	328.62	89	.	1	3	342.66	5	0	0	1	Unreg - AugtoDec31	female	.	1	3	1. Adequate polio and VPD	2	2	2	2	2	1	.	0	9	FALSE	FALSE	FALSE	FALSE	FALSE	FALSE	FALSE	FALSE	TRUE	5	1	1	1	1	1	887	2018-05-07	9	0	5
3-043-008-003	0	3-043-008	Makeshift	43	328.62	89	.	8	3	685.33	6	0	0	2	Unreg - 2016to2017	female	.	1	1	1. Adequate polio and VPD	2	2	2	2	2	1	.	0	1 5	TRUE	FALSE	FALSE	FALSE	TRUE	FALSE	FALSE	FALSE	FALSE	5	1	1	1	1	1	900	2018-05-07	9	0	5
3-043-010-003	0	3-043-010	Makeshift	43	328.62	89	.	10	3	875.19	5	1	0	1	Unreg - AugtoDec31	female	.	1	3	1. Adequate polio and VPD	1	2	2	2	2	1	.	0	4	FALSE	FALSE	FALSE	TRUE	FALSE	FALSE	FALSE	FALSE	FALSE	5	1	1	1	1	1	902	2018-05-07	9	0	5
3-044-006-004	0	3-044-006	Makeshift	44	300.34	92	.	6	4	.	7	0	0	2	Unreg - 2016to2017	female	.	1	4	1. Adequate polio and VPD	0	2	1	1	0	1	.	0	4 5	FALSE	FALSE	FALSE	TRUE	TRUE	FALSE	FALSE	FALSE	FALSE	5	0	1	1	1	1	502	2018-05-07	9	0	5
3-044-007-003	0	3-044-007	Makeshift	44	300.34	92	.	7	3	387.57	3	0	0	0	Unreg - 2016to2017	female	.	1	3	1. Adequate polio and VPD	2	2	2	1	0	1	.	0	5	FALSE	FALSE	FALSE	FALSE	TRUE	FALSE	FALSE	FALSE	FALSE	5	1	0	1	1	1	499	2018-05-07	9	1	5
3-044-008-003	0	3-044-008	Makeshift	44	300.34	92	.	8	3	387.57	4	0	0	1	Unreg - 2016to2017	female	.	1	3	1. Adequate polio and VPD	2	2	2	2	2	1	.	0	9	FALSE	FALSE	FALSE	FALSE	FALSE	FALSE	FALSE	FALSE	TRUE	5	1	1	0	1	1	504	2018-05-07	9	0	5
3-045-011-006	1.Not at home	3-045-011	Makeshift	45	630.6	123	.	11	6	493.58	8	0	0	1	Unreg - AugtoDec31	female	.	1	3	#N/A	2	2	2	2	2	1	.	0	9	FALSE	FALSE	FALSE	FALSE	FALSE	FALSE	FALSE	FALSE	TRUE	5	1	1	99	0	0	#N/A	2018-05-07	Chakmarkol	0	5
3-046-009-006	0	3-046-009	Makeshift	46	270	67	.	9	6	1255.88	8	0	0	1	Unreg - AugtoDec31	female	.	1	3	1. Adequate polio and VPD	2	1	1	1	0	0	.	0	4 5	FALSE	FALSE	FALSE	TRUE	TRUE	FALSE	FALSE	FALSE	FALSE	5	1	1	1	1	1	95	2018-05-08	Jadimura	0	5
3-046-010-002	0	3-046-010	Makeshift	46	270	67	.	10	2	.	4	0	0	2	Unreg - AugtoDec31	female	.	6	3	1. Adequate polio and VPD	2	2	2	2	2	1	.	0	9	FALSE	FALSE	FALSE	FALSE	FALSE	FALSE	FALSE	FALSE	TRUE	5	1	1	1	1	1	103	2018-05-08	Jadimura	0	5
3-046-011-005	0	3-046-011	Makeshift	46	270	67	.	11	5	941.91	9	0	0	3	Unreg - AugtoDec31	female	.	1	3	1. Adequate polio and VPD	0	0	0	1	0	1	.	0	5	FALSE	FALSE	FALSE	FALSE	TRUE	FALSE	FALSE	FALSE	FALSE	5	1	1	0	1	1	97	2018-05-08	Jadimura	0	5
3-048-003-004	0	3-048-003	Makeshift	48	495	90	.	3	4	.	4	0	0	0	Unreg - AugtoDec31	female	.	1	3	5. Small for polio but sent	2	2	2	1	2	1	.	0	5	FALSE	FALSE	FALSE	FALSE	TRUE	FALSE	FALSE	FALSE	FALSE	.	1	1	1	.	.	76	2018-05-07	Leda-D	.	.
3-048-005-005	0	3-048-005	Makeshift	48	495	90	.	5	5	460.09	8	0	0	1	Unreg - AugtoDec31	female	.	1	3	1. Adequate polio and VPD	2	2	2	2	2	1	.	0	9	FALSE	FALSE	FALSE	FALSE	FALSE	FALSE	FALSE	FALSE	TRUE	5	1	1	0	1	1	79	2018-05-07	Leda-D	1	5
3-049-003-006	0	3-049-003	Makeshift	49	1993	84	.	3	6	.	10	0	0	1	Unreg - pre2016	female	.	1	1	1. Adequate polio and VPD	1	2	2	2	1	1	.	.	4 5	FALSE	FALSE	FALSE	TRUE	TRUE	FALSE	FALSE	FALSE	FALSE	5	.	.	1	1	1	1084	2018-05-07	Leda MS	0	5
3-049-008-003	0	3-049-008	Makeshift	49	1993	84	.	8	3	301.86	6	0	0	1	Unreg - pre2016	female	.	1	1	5. Small for polio but sent	1	1	1	1	2	1	.	.	1 3 4 5	TRUE	FALSE	TRUE	TRUE	TRUE	FALSE	FALSE	FALSE	FALSE	5	.	.	0	1	1	1090	2018-05-07	Leda MS	1	5
3-050-003-004	0	3-050-003	Makeshift	50	405	79	.	3	4	.	7	0	1	1	Unreg - AugtoDec31	female	.	2	3	1. Adequate polio and VPD	1	1	1	1	0	0	.	0	4 5	FALSE	FALSE	FALSE	TRUE	TRUE	FALSE	FALSE	FALSE	FALSE	5	1	1	1	1	1	516	2018-05-08	Nayapara,exp	0	5
3-050-006-005	0	3-050-006	Makeshift	50	405	79	.	6	5	.	6	0	0	1	Unreg - AugtoDec31	female	.	1	3	1. Adequate polio and VPD	0	2	0	2	0	1	.	0	9	FALSE	FALSE	FALSE	FALSE	FALSE	FALSE	FALSE	FALSE	TRUE	5	1	1	0	1	1	528	2018-05-08	Nayapara,exp	1	5
3-053-003-004	0	3-053-003	Makeshift	53	710	95	.	3	4	313.97	4	0	0	1	Unreg - AugtoDec31	female	.	1	3	1. Adequate polio and VPD	2	2	2	2	2	1	.	0	9	FALSE	FALSE	FALSE	FALSE	FALSE	FALSE	FALSE	FALSE	TRUE	5	1	0	0	1	1	530	2018-05-09	Shamlapur	0	5
3-054-002-004	0	3-054-002	Makeshift	54	547.01	97	.	2	4	448.73	5	0	0	0	Unreg - AugtoDec31	female	.	1	3	1. Adequate polio and VPD	2	2	2	2	2	1	.	0	9	FALSE	FALSE	FALSE	FALSE	FALSE	FALSE	FALSE	FALSE	TRUE	5	1	1	1	1	1	1099	2018-05-08	Unchiprang	0	5
3-001-005-006	6.insufficient for test	3-001-005	Makeshift	1	516.55	72	.	5	6	447.05	7	0	0	1	Unreg - AugtoDec31	male	.	1	3	2.Discarded sample	2	2	2	0	0	1	.	2	9	FALSE	FALSE	FALSE	FALSE	FALSE	FALSE	FALSE	FALSE	TRUE	5	1	1	1	1	1	406	2018-04-28	10	0	5
3-003-009-004	0	3-003-009	Makeshift	3	435.89	102	.	9	4	592.14	7	1	0	2	Unreg - AugtoDec31	male	.	1	3	1. Adequate polio and VPD	1	1	1	1	2	1	.	2	4 5	FALSE	FALSE	FALSE	TRUE	TRUE	FALSE	FALSE	FALSE	FALSE	5	1	1	1	1	1	805	2018-04-28	11	0	5
3-005-006-004	1.Not at home	3-005-006	Makeshift	5	589	108	.	6	4	232	5	0	0	1	Unreg - AugtoDec31	male	.	1	3	#N/A	0	0	0	0	0	0	.	0	9	FALSE	FALSE	FALSE	FALSE	FALSE	FALSE	FALSE	FALSE	TRUE	5	1	1	99	0	0	#N/A	2018-05-09	11	0	5
3-005-009-003	0	3-005-009	Makeshift	5	589	108	.	9	3	641.3	3	0	0	0	Unreg - AugtoDec31	male	.	1	3	1. Adequate polio and VPD	2	2	2	1	2	1	.	0	5	FALSE	FALSE	FALSE	FALSE	TRUE	FALSE	FALSE	FALSE	FALSE	5	1	1	1	1	1	1009	2018-04-28	11	1	5
3-005-010-006	1.Not at home	3-005-010	Makeshift	5	589	108	.	10	6	.	9	1	0	2	Unreg - AugtoDec31	male	.	1	3	#N/A	2	2	2	2	2	1	.	0	9	FALSE	FALSE	FALSE	FALSE	FALSE	FALSE	FALSE	FALSE	TRUE	5	1	1	99	0	0	#N/A	2018-04-28	11	1	5
3-006-006-002	0	3-006-006	Makeshift	6	565.18	118	.	6	2	264.16	3	0	0	0	Unreg - AugtoDec31	male	.	7	3	1. Adequate polio and VPD	2	2	2	2	2	0	.	0	9	FALSE	FALSE	FALSE	FALSE	FALSE	FALSE	FALSE	FALSE	TRUE	5	0	0	0	1	1	830	2018-04-30	12	0	5
3-006-009-003	0	3-006-009	Makeshift	6	565.18	118	.	9	3	.	4	0	0	1	Unreg - AugtoDec31	male	.	1	3	1. Adequate polio and VPD	2	2	0	0	2	1	.	0	9	FALSE	FALSE	FALSE	FALSE	FALSE	FALSE	FALSE	FALSE	TRUE	5	0	1	1	1	1	823	2018-04-30	12	0	5
3-007-001-005	0	3-007-001	Makeshift	7	675	158	.	1	5	.	8	0	0	3	Unreg - AugtoDec31	male	.	.	3	1. Adequate polio and VPD	2	1	2	2	2	1	.	0	9	FALSE	FALSE	FALSE	FALSE	FALSE	FALSE	FALSE	FALSE	TRUE	5	1	1	1	1	1	228	2018-04-30	12	0	5
3-007-004-002	1.Not at home	3-007-004	Makeshift	7	675	158	.	4	2	592.33	4	0	0	1	Unreg - AugtoDec31	male	.	1	3	#N/A	0	0	0	0	0	0	.	0	9	FALSE	FALSE	FALSE	FALSE	FALSE	FALSE	FALSE	FALSE	TRUE	5	1	1	99	0	0	#N/A	2018-04-30	12	0	5
3-007-011-005	0	3-007-011	Makeshift	7	675	158	.	11	5	592.33	5	0	0	0	Unreg - AugtoDec31	male	.	1	3	1. Adequate polio and VPD	2	2	2	2	2	1	.	0	9	FALSE	FALSE	FALSE	FALSE	FALSE	FALSE	FALSE	FALSE	TRUE	5	1	1	0	1	1	224	2018-04-30	12	0	2
3-008-009-003	0	3-008-009	Makeshift	8	768.99	83	.	9	3	273.13	8	0	0	4	Unreg - AugtoDec31	male	.	2	3	1. Adequate polio and VPD	2	2	2	0	2	1	.	0	9	FALSE	FALSE	FALSE	FALSE	FALSE	FALSE	FALSE	FALSE	TRUE	5	1	1	1	1	1	11	2018-04-28	13	1	5
3-012-003-003	0	3-012-003	Makeshift	12	504.35	86	.	3	3	.	5	0	0	1	Unreg - AugtoDec31	male	.	1	3	5. Small for polio but sent	2	2	2	2	2	1	.	0	9	FALSE	FALSE	FALSE	FALSE	FALSE	FALSE	FALSE	FALSE	TRUE	5	0	1	1	1	1	1023	2018-04-29	15	1	5
3-014-004-006	0	3-014-004	Makeshift	14	493.24	81	.	4	6	.	8	0	1	1	Unreg - AugtoDec31	male	.	1	3	5. Small for polio but sent	2	2	2	2	1	1	.	0	5 9	FALSE	FALSE	FALSE	FALSE	TRUE	FALSE	FALSE	FALSE	TRUE	5	1	1	1	1	1	614	2018-04-29	16	0	5
3-015-005-004	0	3-015-005	Makeshift	15	486.45	103	.	5	4	102.19	8	0	1	3	Unreg - AugtoDec31	male	.	1	3	1. Adequate polio and VPD	1	1	2	0	0	0	.	0	4	FALSE	FALSE	FALSE	TRUE	FALSE	FALSE	FALSE	FALSE	FALSE	5	1	1	1	1	1	426	2018-04-29	16	0	5
3-017-001-003	0	3-017-001	Makeshift	17	376.11	115	.	1	3	352.72	7	1	0	3	Unreg - AugtoDec31	male	.	1	4	1. Adequate polio and VPD	2	2	2	2	2	1	.	0	2 3 5	FALSE	TRUE	TRUE	FALSE	TRUE	FALSE	FALSE	FALSE	FALSE	5	1	1	1	1	1	431	2018-04-30	18	0	5
3-025-005-006	0	3-025-005	Makeshift	25	432.14	107	.	5	6	626.57	8	0	0	2	Unreg - AugtoDec31	male	.	1	3	1. Adequate polio and VPD	2	2	2	2	2	1	.	0	9	FALSE	FALSE	FALSE	FALSE	FALSE	FALSE	FALSE	FALSE	TRUE	5	1	1	1	1	1	462	2018-05-03	1W	0	5
3-026-001-008	1.Not at home	3-026-001	Makeshift	26	738.81	168	.	1	8	246.8	8	1	0	2	Unreg - AugtoDec31	male	.	5	3	#N/A	2	2	2	2	2	1	.	0	9	FALSE	FALSE	FALSE	FALSE	FALSE	FALSE	FALSE	FALSE	TRUE	5	1	1	99	0	0	#N/A	2018-05-03	2E	0	5
3-026-010-002	0	3-026-010	Makeshift	26	738.81	168	.	10	2	291.73	3	0	0	1	Unreg - 2016to2017	male	.	1	1	1. Adequate polio and VPD	2	2	2	2	2	1	.	0	9	FALSE	FALSE	FALSE	FALSE	FALSE	FALSE	FALSE	FALSE	TRUE	5	0	0	0	1	1	856	2018-05-03	2E	0	5
3-027-005-005	1.Not at home	3-027-005	Makeshift	27	726.81	170	.	5	5	.	5	0	0	0	Unreg - AugtoDec31	male	.	1	3	#N/A	2	2	2	2	2	1	.	0	9	FALSE	FALSE	FALSE	FALSE	FALSE	FALSE	FALSE	FALSE	TRUE	5	0	0	99	0	0	#N/A	2018-05-03	2w	1	1
3-027-009-003	1.Not at home	3-027-009	Makeshift	27	726.81	170	.	9	3	375.41	7	0	0	3	Unreg - AugtoDec31	male	.	1	3	#N/A	2	2	2	2	2	1	.	0	9	FALSE	FALSE	FALSE	FALSE	FALSE	FALSE	FALSE	FALSE	TRUE	5	1	1	99	0	0	#N/A	2018-05-03	2w	0	5
3-028-004-003	1.Not at home	3-028-004	Makeshift	28	1479.53	120	.	4	3	246.8	5	0	0	1	Unreg - AugtoDec31	male	.	1	3	#N/A	2	2	2	2	2	1	.	0	9	FALSE	FALSE	FALSE	FALSE	FALSE	FALSE	FALSE	FALSE	TRUE	5	1	0	99	0	0	#N/A	2018-05-03	2w	1	5
3-029-003-003	0	3-029-003	Makeshift	29	461.06	110	.	3	3	230.05	5	0	0	2	Unreg - AugtoDec31	male	.	1	3	1. Adequate polio and VPD	0	2	2	2	2	1	.	2	9	FALSE	FALSE	FALSE	FALSE	FALSE	FALSE	FALSE	FALSE	TRUE	5	1	1	1	1	1	655	2018-05-03	3	0	5
3-029-004-003	1.Not at home	3-029-004	Makeshift	29	461.06	110	.	4	3	.	5	0	0	2	Unreg - AugtoDec31	male	.	1	3	#N/A	2	2	1	1	1	0	.	0	4 5	FALSE	FALSE	FALSE	TRUE	TRUE	FALSE	FALSE	FALSE	FALSE	2	0	0	99	0	0	#N/A	2018-05-03	3	1	5
3-030-001-004	0	3-030-001	Makeshift	30	594.06	90	.	1	4	383.37	6	1	0	1	Unreg - AugtoDec31	male	.	1	3	5. Small for polio but sent	1	2	0	0	0	1	.	0	4	FALSE	FALSE	FALSE	TRUE	FALSE	FALSE	FALSE	FALSE	FALSE	5	1	1	1	1	1	1049	2018-05-03	4	0	5
3-031-007-004	0	3-031-007	Makeshift	31	624	118	.	7	4	.	5	0	0	1	Unreg - AugtoDec31	male	.	1	4	1. Adequate polio and VPD	0	2	1	0	2	1	.	0	4	FALSE	FALSE	FALSE	TRUE	FALSE	FALSE	FALSE	FALSE	FALSE	5	1	1	1	1	1	481	2018-05-05	4	0	5
3-032-004-005	0	3-032-004	Makeshift	32	969.87	121	.	4	5	566.62	6	0	0	1	Unreg - AugtoDec31	male	.	2	3	1. Adequate polio and VPD	2	2	1	1	2	1	.	0	4 5	FALSE	FALSE	FALSE	TRUE	TRUE	FALSE	FALSE	FALSE	FALSE	2	1	1	1	1	1	871	2018-05-05	5	0	5
3-033-007-004	6.insufficient for test	3-033-007	Makeshift	33	550	136	.	7	4	312.86	4	0	0	0	Unreg - AugtoDec31	male	.	1	3	1. Adequate polio and VPD	2	2	2	1	1	1	.	0	9	FALSE	FALSE	FALSE	FALSE	FALSE	FALSE	FALSE	FALSE	TRUE	5	1	1	1	1	1	258	2018-05-05	6	0	5
3-034-001-003	1.Not at home	3-034-001	Makeshift	34	1300	105	.	1	3	213.77	4	0	0	1	Unreg - AugtoDec31	male	.	1	3	#N/A	0	0	0	0	2	0	.	0	9	FALSE	FALSE	FALSE	FALSE	FALSE	FALSE	FALSE	FALSE	TRUE	5	1	1	99	0	0	#N/A	2018-05-05	6	1	5
3-034-004-004	0	3-034-004	Makeshift	34	1300	105	.	4	4	306.58	8	0	0	2	Unreg - AugtoDec31	male	.	1	3	1. Adequate polio and VPD	2	2	2	1	2	1	.	0	4	FALSE	FALSE	FALSE	TRUE	FALSE	FALSE	FALSE	FALSE	FALSE	5	1	1	1	1	1	664	2018-05-05	6	0	5
3-034-008-003	0	3-034-008	Makeshift	34	1300	105	.	8	3	204.39	4	0	0	1	Unreg - AugtoDec31	male	.	1	3	1. Adequate polio and VPD	2	2	2	0	2	1	.	0	9	FALSE	FALSE	FALSE	FALSE	FALSE	FALSE	FALSE	FALSE	TRUE	5	1	1	1	1	1	671	2018-05-05	6	0	5
3-034-010-003	0	3-034-010	Makeshift	34	1300	105	.	10	3	.	8	0	1	3	Unreg - AugtoDec31	male	.	1	3	1. Adequate polio and VPD	1	2	2	2	2	0	.	0	4	FALSE	FALSE	FALSE	TRUE	FALSE	FALSE	FALSE	FALSE	FALSE	5	1	1	1	1	1	676	2018-05-05	6	0	5
3-035-009-007	0	3-035-009	Makeshift	35	883	192	.	9	7	550.24	9	0	0	2	Unreg - AugtoDec31	male	.	1	3	1. Adequate polio and VPD	2	2	2	1	2	1	.	2	4 5	FALSE	FALSE	FALSE	TRUE	TRUE	FALSE	FALSE	FALSE	FALSE	5	1	1	0	1	1	1061	2018-05-05	7	0	5
3-035-010-002	0	3-035-010	Makeshift	35	883	192	.	10	2	264.16	3	0	0	0	Unreg - AugtoDec31	male	.	1	3	1. Adequate polio and VPD	2	2	2	0	0	1	.	0	9	FALSE	FALSE	FALSE	FALSE	FALSE	FALSE	FALSE	FALSE	TRUE	5	1	1	1	1	1	1064	2018-05-05	7	0	5
3-036-010-004	0	3-036-010	Makeshift	36	910	90	.	10	4	53.33	8	0	0	3	Unreg - AugtoDec31	male	.	2	3	1. Adequate polio and VPD	1	1	1	2	2	1	.	0	4	FALSE	FALSE	FALSE	TRUE	FALSE	FALSE	FALSE	FALSE	FALSE	5	1	1	1	1	1	62	2018-05-05	7	1	5
3-036-012-004	0	3-036-012	Makeshift	36	910	90	.	12	4	.	7	0	0	1	Unreg - AugtoDec31	male	.	1	3	1. Adequate polio and VPD	2	1	1	2	2	1	.	0	4	FALSE	FALSE	FALSE	TRUE	FALSE	FALSE	FALSE	FALSE	FALSE	5	1	1	1	1	1	68	2018-05-05	7	1	5
3-037-006-003	1.Not at home	3-037-006	Makeshift	37	739	162	.	6	3	554.73	4	0	0	0	Unreg - 2016to2017	male	.	8	3	#N/A	2	2	2	2	2	1	.	0	9	FALSE	FALSE	FALSE	FALSE	FALSE	FALSE	FALSE	FALSE	TRUE	5	1	1	99	0	0	#N/A	2018-05-06	8E	0	5
3-038-002-004	0	3-038-002	Makeshift	38	481	108	.	2	4	852.27	4	0	0	0	Unreg - AugtoDec31	male	.	1	3	1. Adequate polio and VPD	1	1	2	1	2	1	.	0	4 5	FALSE	FALSE	FALSE	TRUE	TRUE	FALSE	FALSE	FALSE	FALSE	5	1	1	1	1	1	495	2018-05-06	8E	0	5
3-038-010-002	1.Not at home	3-038-010	Makeshift	38	481	108	.	10	2	887.83	4	0	0	1	Unreg - AugtoDec31	male	.	1	4	#N/A	2	2	2	2	0	1	.	0	9	FALSE	FALSE	FALSE	FALSE	FALSE	FALSE	FALSE	FALSE	TRUE	5	1	0	99	0	0	#N/A	2018-05-06	8E	0	5
3-039-005-003	0	3-039-005	Makeshift	39	372	85	.	5	3	246.8	6	0	0	3	Unreg - AugtoDec31	male	.	1	3	5. Small for polio but sent	99	0	0	99	2	1	.	0	9	FALSE	FALSE	FALSE	FALSE	FALSE	FALSE	FALSE	FALSE	TRUE	5	1	1	1	1	1	874	2018-05-06	8E	0	5
3-040-010-005	1.Not at home	3-040-010	Makeshift	40	373.77	71	.	10	5	961.36	8	0	0	2	Unreg - AugtoDec31	male	.	2	2	#N/A	2	2	2	2	2	1	.	0	9	FALSE	FALSE	FALSE	FALSE	FALSE	FALSE	FALSE	FALSE	TRUE	5	1	0	99	0	0	#N/A	2018-05-06	8w	0	5
3-040-012-004	0	3-040-012	Makeshift	40	373.77	71	.	12	4	.	8	1	0	3	Unreg - AugtoDec31	male	.	1	2	1. Adequate polio and VPD	0	0	2	2	2	1	.	0	9	FALSE	FALSE	FALSE	FALSE	FALSE	FALSE	FALSE	FALSE	TRUE	5	1	99	1	1	1	267	2018-05-06	8w	0	5
3-042-010-003	0	3-042-010	Makeshift	42	563.04	83	.	10	3	.	5	0	0	0	Unreg - AugtoDec31	male	.	1	3	5. Small for polio but sent	2	2	0	1	0	1	.	0	5 8	FALSE	FALSE	FALSE	FALSE	TRUE	FALSE	FALSE	TRUE	FALSE	5	1	1	1	1	1	1078	2018-05-06	9	1	5
3-043-003-003	1.Not at home	3-043-003	Makeshift	43	328.62	89	.	3	3	685.33	3	0	0	0	Unreg - AugtoDec31	male	.	1	3	#N/A	2	2	1	0	0	1	.	0	4	FALSE	FALSE	FALSE	TRUE	FALSE	FALSE	FALSE	FALSE	FALSE	5	1	1	99	0	0	#N/A	2018-05-07	9	0	5
3-043-013-003	3.Parent refusal	3-043-013	Makeshift	43	328.62	89	.	13	3	685.33	4	0	0	1	Unreg - 2016to2017	male	.	3	4	#N/A	.	2	2	2	0	1	.	0	9	FALSE	FALSE	FALSE	FALSE	FALSE	FALSE	FALSE	FALSE	TRUE	5	1	1	3	0	0	#N/A	2018-05-07	9	0	5
3-044-003-003	0	3-044-003	Makeshift	44	300.34	92	.	3	3	387.57	4	0	0	1	Unreg - AugtoDec31	male	.	1	3	1. Adequate polio and VPD	1	1	2	1	2	1	.	0	4 5	FALSE	FALSE	FALSE	TRUE	TRUE	FALSE	FALSE	FALSE	FALSE	5	1	0	0	1	1	496	2018-05-07	9	0	5
3-044-004-007	1.Not at home	3-044-004	Makeshift	44	300.34	92	.	4	7	.	8	0	0	1	Unreg - 2016to2017	male	.	1	2	#N/A	2	2	1	2	2	1	.	0	4	FALSE	FALSE	FALSE	TRUE	FALSE	FALSE	FALSE	FALSE	FALSE	5	1	1	99	0	0	#N/A	2018-05-07	9	0	5
3-044-005-003	0	3-044-005	Makeshift	44	300.34	92	.	5	3	312.86	5	0	0	2	Unreg - 2016to2017	male	.	1	1	1. Adequate polio and VPD	1	2	2	1	2	1	.	0	4 5	FALSE	FALSE	FALSE	TRUE	TRUE	FALSE	FALSE	FALSE	FALSE	5	0	0	1	1	1	498	2018-05-07	9	0	5
3-045-009-003	0	3-045-009	Makeshift	45	630.6	123	.	9	3	.	4	0	0	0	Unreg - AugtoDec31	male	.	7	3	1. Adequate polio and VPD	1	1	1	2	2	1	.	0	9	FALSE	FALSE	FALSE	FALSE	FALSE	FALSE	FALSE	FALSE	TRUE	5	1	0	0	1	1	274	2018-05-07	Chakmarkol	0	5
3-045-010-003	0	3-045-010	Makeshift	45	630.6	123	.	10	3	246.79	3	0	0	0	Unreg - AugtoDec31	male	.	1	3	1. Adequate polio and VPD	2	0	0	0	0	1	.	0	9	FALSE	FALSE	FALSE	FALSE	FALSE	FALSE	FALSE	FALSE	TRUE	5	1	0	0	1	1	275	2018-05-07	Chakmarkol	0	5
3-046-007-003	1.Not at home	3-046-007	Makeshift	46	270	67	.	7	3	.	5	0	0	1	Unreg - AugtoDec31	male	.	1	2	#N/A	2	2	2	0	99	1	.	0	9	FALSE	FALSE	FALSE	FALSE	FALSE	FALSE	FALSE	FALSE	TRUE	5	0	0	99	0	0	#N/A	2018-05-08	Jadimura	0	3
3-049-004-006	0	3-049-004	Makeshift	49	1993	84	.	4	6	460.09	7	0	0	0	Unreg - pre2016	male	.	1	1	1. Adequate polio and VPD	2	2	2	1	2	1	.	.	5	FALSE	FALSE	FALSE	FALSE	TRUE	FALSE	FALSE	FALSE	FALSE	5	.	.	1	1	1	1087	2018-05-07	Leda MS	0	5
3-049-010-002	0	3-049-010	Makeshift	49	1993	84	.	10	2	.	3	0	0	1	Unreg - pre2016	male	.	1	1	1. Adequate polio and VPD	2	0	0	2	0	1	.	0	9	FALSE	FALSE	FALSE	FALSE	FALSE	FALSE	FALSE	FALSE	TRUE	5	0	0	0	1	1	1095	2018-05-07	Leda MS	0	5
3-051-001-004	1.Not at home	3-051-001	Makeshift	51	420	95	.	1	4	1144.75	7	0	0	2	Unreg - AugtoDec31	male	.	1	3	#N/A	2	.	0	99	2	1	.	0	9	FALSE	FALSE	FALSE	FALSE	FALSE	FALSE	FALSE	FALSE	TRUE	5	1	1	99	0	0	#N/A	2018-05-08	Nayapara,exp	0	5
3-051-011-004	0	3-051-011	Makeshift	51	420	95	.	11	4	398.68	7	0	0	3	Unreg - AugtoDec31	male	.	1	3	1. Adequate polio and VPD	2	2	1	2	1	1	.	0	1 2 3	TRUE	TRUE	TRUE	FALSE	FALSE	FALSE	FALSE	FALSE	FALSE	5	0	0	0	1	1	917	2018-05-08	Nayapara,exp	0	5
3-052-008-005	0	3-052-008	Makeshift	52	543.31	72	.	8	5	.	14	1	0	2	Unreg - AugtoDec31	male	.	1	4	1. Adequate polio and VPD	2	2	2	2	2	1	.	2	9	FALSE	FALSE	FALSE	FALSE	FALSE	FALSE	FALSE	FALSE	TRUE	5	1	1	1	1	1	719	2018-05-08	Sal bagan	0	5
3-052-009-002	0	3-052-009	Makeshift	52	543.31	72	.	9	2	106.65	6	1	0	2	Unreg - AugtoDec31	male	.	1	3	1. Adequate polio and VPD	2	2	2	2	2	1	.	0	9	FALSE	FALSE	FALSE	FALSE	FALSE	FALSE	FALSE	FALSE	TRUE	5	1	1	1	1	1	708	2018-05-08	Sal bagan	0	2
3-055-005-004	0	3-055-005	Makeshift	55	420.24	71	.	5	4	.	4	0	0	0	Unreg - AugtoDec31	male	.	1	3	1. Adequate polio and VPD	2	2	2	2	2	1	.	0	9	FALSE	FALSE	FALSE	FALSE	FALSE	FALSE	FALSE	FALSE	TRUE	5	1	1	0	1	1	311	2018-05-08	Unchiprang	1	2
3-004-008-005	0	3-004-008	Makeshift	4	537.8	124	.	8	5	.	6	0	0	0	Unreg - AugtoDec31	female	.	1	3	5. Small for polio but sent	2	2	1	2	2	1	.	2	9	FALSE	FALSE	FALSE	FALSE	FALSE	FALSE	FALSE	FALSE	TRUE	5	1	1	1	1	1	290	2018-05-09	11	0	5
3-004-009-003	4.Other_not recorded	3-004-009	Makeshift	4	537.8	124	.	9	3	.	6	0	0	1	Unreg - AugtoDec31	female	.	1	3	#N/A	0	0	2	2	2	1	.	0	9	FALSE	FALSE	FALSE	FALSE	FALSE	FALSE	FALSE	FALSE	TRUE	5	0	0	99	0	0	#N/A	2018-04-28	11	0	5
3-005-002-004	0	3-005-002	Makeshift	5	589	108	.	2	4	464	8	0	1	2	Unreg - AugtoDec31	female	.	1	3	1. Adequate polio and VPD	1	2	2	2	2	1	.	0	9	FALSE	FALSE	FALSE	FALSE	FALSE	FALSE	FALSE	FALSE	TRUE	5	1	1	0	1	1	288	2018-05-09	11	0	5
3-006-005-004	0	3-006-005	Makeshift	6	565.18	118	.	5	4	264.16	5	0	0	0	Unreg - AugtoDec31	female	.	1	3	1. Adequate polio and VPD	2	2	1	2	0	1	.	0	4	FALSE	FALSE	FALSE	TRUE	FALSE	FALSE	FALSE	FALSE	FALSE	5	0	1	1	1	1	827	2018-04-30	12	0	5
3-007-010-009	0	3-007-010	Makeshift	7	675	158	.	10	9	.	13	0	0	2	Unreg - AugtoDec31	female	.	1	3	1. Adequate polio and VPD	0	2	2	2	2	1	.	0	9	FALSE	FALSE	FALSE	FALSE	FALSE	FALSE	FALSE	FALSE	TRUE	5	1	1	1	1	1	226	2018-04-30	12	0	5
3-009-008-005	0	3-009-008	Makeshift	9	629.78	130	.	8	5	.	8	0	0	3	Unreg - AugtoDec31	female	.	1	3	1. Adequate polio and VPD	2	2	1	2	2	0	.	0	9	FALSE	FALSE	FALSE	FALSE	FALSE	FALSE	FALSE	FALSE	TRUE	5	1	1	1	1	1	220	2018-04-28	13	0	5
3-010-003-004	0	3-010-003	Makeshift	10	987.11	90	.	3	4	115.36	4	0	0	0	Unreg - AugtoDec31	female	.	2	3	1. Adequate polio and VPD	0	0	0	1	0	1	.	0	5	FALSE	FALSE	FALSE	FALSE	TRUE	FALSE	FALSE	FALSE	FALSE	5	1	1	0	1	1	28	2018-04-30	14	0	5
3-010-004-005	1.Not at home	3-010-004	Makeshift	10	987.11	90	.	4	5	.	7	0	0	1	Unreg - AugtoDec31	female	.	1	1	#N/A	2	2	2	2	2	1	.	0	9	FALSE	FALSE	FALSE	FALSE	FALSE	FALSE	FALSE	FALSE	TRUE	5	0	0	99	0	0	#N/A	2018-04-30	14	0	5
3-010-012-003	1.Not at home	3-010-012	Makeshift	10	987.11	90	.	12	3	.	9	0	0	4	Unreg - AugtoDec31	female	.	2	3	#N/A	2	2	2	2	2	1	.	0	9	FALSE	FALSE	FALSE	FALSE	FALSE	FALSE	FALSE	FALSE	TRUE	5	1	1	99	0	0	#N/A	2018-04-30	14	0	5
3-011-002-004	1.Not at home	3-011-002	Makeshift	11	952.89	148	.	2	4	589.55	9	1	0	2	Unreg - AugtoDec31	female	.	1	3	#N/A	2	2	2	2	2	1	.	0	9	FALSE	FALSE	FALSE	FALSE	FALSE	FALSE	FALSE	FALSE	TRUE	5	1	1	99	0	0	#N/A	2018-05-01	14	0	5
3-018-004-004	0	3-018-004	Makeshift	18	1013.55	110	.	4	4	202.08	4	0	0	0	Unreg - AugtoDec31	female	.	1	3	1. Adequate polio and VPD	2	2	2	2	2	1	.	0	9	FALSE	FALSE	FALSE	FALSE	FALSE	FALSE	FALSE	FALSE	TRUE	5	0	0	1	1	1	627	2018-04-30	19	0	5
3-019-009-005	0	3-019-009	Makeshift	19	925	120	.	9	5	.	8	0	0	1	Unreg - AugtoDec31	female	.	1	3	5. Small for polio but sent	0	0	0	0	0	1	.	0	9	FALSE	FALSE	FALSE	FALSE	FALSE	FALSE	FALSE	FALSE	TRUE	5	1	1	0	1	1	1035	2018-04-30	19	1	5
3-019-010-003	6.insufficient for test	3-019-010	Makeshift	19	925	120	.	10	3	.	3	0	0	0	Unreg - AugtoDec31	female	.	1	3	4. No polio - VPD only	1	1	1	0	0	0	.	0	4	FALSE	FALSE	FALSE	TRUE	FALSE	FALSE	FALSE	FALSE	FALSE	5	0	0	0	1	1	1028	2018-04-30	19	0	3
3-019-013-003	6.insufficient for test	3-019-013	Makeshift	19	925	120	.	13	3	328.28	6	0	1	1	Unreg - AugtoDec31	female	.	1	3	2.Discarded sample	0	2	2	0	0	1	.	0	4	FALSE	FALSE	FALSE	TRUE	FALSE	FALSE	FALSE	FALSE	FALSE	5	1	1	1	1	1	1029	2018-04-30	19	1	5
3-020-005-005	6.insufficient for test	3-020-005	Makeshift	20	374.23	105	.	5	5	.	6	0	0	0	Unreg - AugtoDec31	female	.	1	3	2.Discarded sample	2	2	2	2	1	1	.	0	5	FALSE	FALSE	FALSE	FALSE	TRUE	FALSE	FALSE	FALSE	FALSE	5	1	1	0	0	1	638	2018-05-01	1e	0	5
3-020-010-003	0	3-020-010	Makeshift	20	374.23	105	.	10	3	690.14	4	0	0	0	Unreg - AugtoDec31	female	.	1	1	1. Adequate polio and VPD	0	0	0	1	2	0	.	0	5	FALSE	FALSE	FALSE	FALSE	TRUE	FALSE	FALSE	FALSE	FALSE	5	0	0	1	1	1	646	2018-05-01	1e	1	5
3-022-003-002	0	3-022-003	Makeshift	22	888.6	140	.	3	2	.	4	0	0	1	Unreg - AugtoDec31	female	.	7	3	1. Adequate polio and VPD	1	0	0	0	0	1	.	0	4	FALSE	FALSE	FALSE	TRUE	FALSE	FALSE	FALSE	FALSE	FALSE	5	1	1	0	1	1	448	2018-05-01	1E	0	5
3-023-003-003	0	3-023-003	Makeshift	23	602	153	.	3	3	.	4	0	0	0	Unreg - AugtoDec31	female	.	1	3	5. Small for polio but sent	2	2	2	2	2	1	.	0	9	FALSE	FALSE	FALSE	FALSE	FALSE	FALSE	FALSE	FALSE	TRUE	5	1	1	1	1	1	1041	2018-05-01	1W	1	2
3-025-006-006	0	3-025-006	Makeshift	25	432.14	107	.	6	6	313.29	8	0	0	2	Unreg - AugtoDec31	female	.	1	3	1. Adequate polio and VPD	1	2	2	2	0	1	.	0	4	FALSE	FALSE	FALSE	TRUE	FALSE	FALSE	FALSE	FALSE	FALSE	5	1	1	1	1	1	472	2018-05-03	1W	1	5
3-026-004-005	0	3-026-004	Makeshift	26	738.81	168	.	4	5	267.9	9	0	1	2	Unreg - AugtoDec31	female	.	1	1	1. Adequate polio and VPD	2	2	2	2	2	1	.	0	9	FALSE	FALSE	FALSE	FALSE	FALSE	FALSE	FALSE	FALSE	TRUE	5	1	1	1	1	1	845	2018-05-03	2E	0	5
3-027-010-005	0	3-027-010	Makeshift	27	726.81	170	.	10	5	.	7	0	0	1	Unreg - AugtoDec31	female	.	7	3	1. Adequate polio and VPD	2	2	2	2	2	1	.	0	9	FALSE	FALSE	FALSE	FALSE	FALSE	FALSE	FALSE	FALSE	TRUE	5	1	1	1	1	1	249	2018-05-03	2w	0	5
3-028-007-007	0	3-028-007	Makeshift	28	1479.53	120	.	7	7	102.62	8	0	0	1	Unreg - AugtoDec31	female	.	1	3	1. Adequate polio and VPD	2	0	0	0	0	0	.	0	9	FALSE	FALSE	FALSE	FALSE	FALSE	FALSE	FALSE	FALSE	TRUE	5	1	0	0	1	1	52	2018-05-03	2w	0	5
3-030-002-003	0	3-030-002	Makeshift	30	594.06	90	.	2	3	.	5	0	0	0	Unreg - AugtoDec31	female	.	1	4	1. Adequate polio and VPD	1	0	0	0	0	0	.	0	4	FALSE	FALSE	FALSE	TRUE	FALSE	FALSE	FALSE	FALSE	FALSE	5	1	1	1	1	1	1052	2018-05-03	4	1	2
3-031-008-005	1.Not at home	3-031-008	Makeshift	31	624	118	.	8	5	239.26	5	0	0	0	Unreg - AugtoDec31	female	.	1	4	#N/A	2	1	2	2	2	1	.	0	9	FALSE	FALSE	FALSE	FALSE	FALSE	FALSE	FALSE	FALSE	TRUE	5	1	1	99	0	0	#N/A	2018-05-05	4	1	5
3-032-006-005	0	3-032-006	Makeshift	32	969.87	121	.	6	5	.	10	0	1	2	Unreg - AugtoDec31	female	.	1	3	1. Adequate polio and VPD	2	2	2	2	2	1	.	0	9	FALSE	FALSE	FALSE	FALSE	FALSE	FALSE	FALSE	FALSE	TRUE	5	1	1	0	1	1	863	2018-05-05	5	0	5
3-032-007-003	0	3-032-007	Makeshift	32	969.87	121	.	7	3	.	3	0	0	0	Unreg - AugtoDec31	female	.	7	3	5. Small for polio but sent	2	99	99	2	2	1	.	0	9	FALSE	FALSE	FALSE	FALSE	FALSE	FALSE	FALSE	FALSE	TRUE	2	1	1	0	1	1	861	2018-05-05	5	99	5
3-032-008-003	0	3-032-008	Makeshift	32	969.87	121	.	8	3	.	3	0	0	0	Unreg - AugtoDec31	female	.	1	3	1. Adequate polio and VPD	0	2	2	0	0	0	.	0	9	FALSE	FALSE	FALSE	FALSE	FALSE	FALSE	FALSE	FALSE	TRUE	5	1	1	3	1	1	868	2018-05-05	5	0	5
3-034-003-003	1.Not at home	3-034-003	Makeshift	34	1300	105	.	3	3	306.58	8	0	0	3	Unreg - AugtoDec31	female	.	1	3	#N/A	2	2	2	2	2	1	.	0	4	FALSE	FALSE	FALSE	TRUE	FALSE	FALSE	FALSE	FALSE	FALSE	5	1	1	99	0	0	#N/A	2018-05-05	6	0	5
3-035-006-007	1.Not at home	3-035-006	Makeshift	35	883	192	.	6	7	825.35	8	0	0	2	Unreg - AugtoDec31	female	.	1	3	#N/A	2	2	2	2	0	1	.	0	8	FALSE	FALSE	FALSE	FALSE	FALSE	FALSE	FALSE	TRUE	FALSE	5	1	1	99	0	0	#N/A	2018-05-05	7	0	5
3-037-003-008	0	3-037-003	Makeshift	37	739	162	.	3	8	.	9	0	0	0	Unreg - AugtoDec31	female	.	1	3	1. Adequate polio and VPD	2	1	2	1	2	1	.	0	4 5	FALSE	FALSE	FALSE	TRUE	TRUE	FALSE	FALSE	FALSE	FALSE	5	1	1	1	1	1	75	2018-05-06	8E	0	5
3-037-008-005	0	3-037-008	Makeshift	37	739	162	.	8	5	.	5	0	0	0	Unreg - AugtoDec31	female	.	1	3	1. Adequate polio and VPD	0	1	0	0	0	1	.	0	4	FALSE	FALSE	FALSE	TRUE	FALSE	FALSE	FALSE	FALSE	FALSE	5	1	1	1	1	1	73	2018-05-06	8E	0	5
3-039-002-002	0	3-039-002	Makeshift	39	372	85	.	2	2	578.21	4	0	0	1	Unreg - AugtoDec31	female	.	2	3	1. Adequate polio and VPD	2	2	2	2	2	1	.	0	9	FALSE	FALSE	FALSE	FALSE	FALSE	FALSE	FALSE	FALSE	TRUE	5	99	99	1	1	1	880	2018-05-06	8E	0	5
3-042-005-006	0	3-042-005	Makeshift	42	563.04	83	.	5	6	.	8	0	0	0	Unreg - AugtoDec31	female	.	1	3	1. Adequate polio and VPD	1	2	2	2	2	1	.	0	4	FALSE	FALSE	FALSE	TRUE	FALSE	FALSE	FALSE	FALSE	FALSE	5	1	1	1	1	1	1081	2018-05-06	9	0	5
3-042-009-008	1.Not at home	3-042-009	Makeshift	42	563.04	83	.	9	8	342.66	9	1	0	0	Unreg - AugtoDec31	female	.	6	3	#N/A	2	2	2	2	2	1	.	2	8	FALSE	FALSE	FALSE	FALSE	FALSE	FALSE	FALSE	TRUE	FALSE	5	1	1	99	0	0	#N/A	2018-05-06	9	0	5
3-043-006-007	0	3-043-006	Makeshift	43	328.62	89	.	6	7	.	10	0	0	2	Unreg - AugtoDec31	female	.	1	3	5. Small for polio but sent	2	2	2	1	99	1	.	0	4 5	FALSE	FALSE	FALSE	TRUE	TRUE	FALSE	FALSE	FALSE	FALSE	5	1	1	1	1	1	895	2018-05-07	9	0	5
3-043-009-006	0	3-043-009	Makeshift	43	328.62	89	.	9	6	.	6	0	0	0	Unreg - 2016to2017	female	.	1	4	1. Adequate polio and VPD	2	2	2	1	2	1	.	0	5	FALSE	FALSE	FALSE	FALSE	TRUE	FALSE	FALSE	FALSE	FALSE	5	1	1	0	1	1	898	2018-05-07	9	0	5
3-045-002-003	0	3-045-002	Makeshift	45	630.6	123	.	2	3	592.33	6	0	0	1	Unreg - AugtoDec31	female	.	1	3	1. Adequate polio and VPD	2	1	1	1	2	1	.	0	8	FALSE	FALSE	FALSE	FALSE	FALSE	FALSE	FALSE	TRUE	FALSE	5	1	1	0	1	1	281	2018-05-07	Chakmarkol	0	5
3-045-006-005	0	3-045-006	Makeshift	45	630.6	123	.	6	5	.	5	0	0	0	Unreg - AugtoDec31	female	.	1	3	1. Adequate polio and VPD	2	2	2	2	2	1	.	0	8	FALSE	FALSE	FALSE	FALSE	FALSE	FALSE	FALSE	TRUE	FALSE	5	0	0	0	1	1	282	2018-05-07	Chakmarkol	0	5
3-049-002-003	0	3-049-002	Makeshift	49	1993	84	.	2	3	383.37	3	0	0	0	Unreg - pre2016	female	.	1	1	5. Small for polio but sent	0	0	0	0	0	1	.	.	9	FALSE	FALSE	FALSE	FALSE	FALSE	FALSE	FALSE	FALSE	TRUE	5	.	.	1	1	1	1098	2018-05-07	Leda MS	0	5
3-051-006-003	0	3-051-006	Makeshift	51	420	95	.	6	3	1144.75	16	1	0	3	Unreg - AugtoDec31	female	.	1	5	1. Adequate polio and VPD	2	2	2	2	0	0	.	0	9	FALSE	FALSE	FALSE	FALSE	FALSE	FALSE	FALSE	FALSE	TRUE	5	1	1	0	1	1	914	2018-05-08	Nayapara,exp	0	5
3-052-003-004	0	3-052-003	Makeshift	52	543.31	72	.	3	4	670.69	8	0	0	1	Unreg - AugtoDec31	female	.	1	3	1. Adequate polio and VPD	2	2	2	2	2	1	.	0	9	FALSE	FALSE	FALSE	FALSE	FALSE	FALSE	FALSE	FALSE	TRUE	5	1	1	1	1	1	706	2018-05-08	Sal bagan	0	5
3-052-005-004	0	3-052-005	Makeshift	52	543.31	72	.	5	4	503.02	9	0	0	3	Unreg - AugtoDec31	female	.	1	3	1. Adequate polio and VPD	2	2	2	2	2	1	.	0	9	FALSE	FALSE	FALSE	FALSE	FALSE	FALSE	FALSE	FALSE	TRUE	5	1	1	1	1	1	711	2018-05-08	Sal bagan	0	5
3-052-007-007	0	3-052-007	Makeshift	52	543.31	72	.	7	7	503.02	12	0	0	2	Unreg - AugtoDec31	female	.	1	4	1. Adequate polio and VPD	1	1	1	2	2	1	.	0	4	FALSE	FALSE	FALSE	TRUE	FALSE	FALSE	FALSE	FALSE	FALSE	5	1	1	1	1	1	721	2018-05-08	Sal bagan	0	5
3-053-006-002	0	3-053-006	Makeshift	53	710	95	.	6	2	286.19	4	0	0	2	Unreg - AugtoDec31	female	.	1	3	1. Adequate polio and VPD	2	2	2	2	2	1	.	0	9	FALSE	FALSE	FALSE	FALSE	FALSE	FALSE	FALSE	FALSE	TRUE	5	1	0	1	1	1	536	2018-05-09	Shamlapur	0	5
3-003-004-003	0	3-003-004	Makeshift	3	435.89	102	.	4	3	264.16	3	0	0	0	Unreg - AugtoDec31	male	.	7	3	5. Small for polio but sent	2	1	1	2	2	1	.	0	4	FALSE	FALSE	FALSE	TRUE	FALSE	FALSE	FALSE	FALSE	FALSE	5	0	0	1	1	1	803	2018-04-28	11	0	5
3-006-002-004	0	3-006-002	Makeshift	6	565.18	118	.	2	4	159.98	6	0	0	2	Unreg - pre2016	male	.	1	3	1. Adequate polio and VPD	0	0	0	0	0	1	.	0	4	FALSE	FALSE	FALSE	TRUE	FALSE	FALSE	FALSE	FALSE	FALSE	5	1	1	1	1	1	829	2018-04-30	12	1	5
3-007-013-003	0	3-007-013	Makeshift	7	675	158	.	13	3	.	4	0	0	0	Unreg - AugtoDec31	male	.	1	3	1. Adequate polio and VPD	2	2	2	2	2	1	.	0	9	FALSE	FALSE	FALSE	FALSE	FALSE	FALSE	FALSE	FALSE	TRUE	5	1	1	1	1	1	234	2018-04-30	12	0	5
3-008-003-006	2.Child refusal	3-008-003	Makeshift	8	768.99	83	.	3	6	.	10	0	0	2	Unreg - AugtoDec31	male	.	1	3	#N/A	1	1	1	0	2	1	.	0	4	FALSE	FALSE	FALSE	TRUE	FALSE	FALSE	FALSE	FALSE	FALSE	5	1	1	1	0	0	#N/A	2018-04-28	13	0	5
3-008-004-003	1.Not at home	3-008-004	Makeshift	8	768.99	83	.	4	3	409.69	7	0	0	2	Unreg - AugtoDec31	male	.	1	3	#N/A	1	0	0	2	2	1	.	0	4	FALSE	FALSE	FALSE	TRUE	FALSE	FALSE	FALSE	FALSE	FALSE	5	1	1	99	0	0	#N/A	2018-04-28	13	0	5
3-008-010-003	0	3-008-010	Makeshift	8	768.99	83	.	10	3	.	7	0	0	3	Unreg - AugtoDec31	male	.	1	3	5. Small for polio but sent	2	2	2	2	2	1	.	0	9	FALSE	FALSE	FALSE	FALSE	FALSE	FALSE	FALSE	FALSE	TRUE	5	1	1	1	1	1	9	2018-04-28	13	0	5
3-008-012-003	1.Not at home	3-008-012	Makeshift	8	768.99	83	.	12	3	.	8	0	0	3	Unreg - AugtoDec31	male	.	1	3	#N/A	2	2	2	2	2	1	.	0	9	FALSE	FALSE	FALSE	FALSE	FALSE	FALSE	FALSE	FALSE	TRUE	5	1	1	99	0	0	#N/A	2018-04-28	13	0	5
3-009-010-004	1.Not at home	3-009-010	Makeshift	9	629.78	130	.	10	4	775.14	6	0	0	1	Unreg - AugtoDec31	male	.	2	3	#N/A	2	2	2	2	0	1	.	0	9	FALSE	FALSE	FALSE	FALSE	FALSE	FALSE	FALSE	FALSE	TRUE	5	0	0	99	1	99	#N/A	2018-04-28	13	0	5
3-010-005-005	0	3-010-005	Makeshift	10	987.11	90	.	5	5	.	5	0	0	0	Unreg - AugtoDec31	male	.	2	3	1. Adequate polio and VPD	2	2	2	2	2	1	.	0	9	FALSE	FALSE	FALSE	FALSE	FALSE	FALSE	FALSE	FALSE	TRUE	5	1	1	0	1	1	26	2018-04-30	14	0	5
3-012-001-005	6.insufficient for test	3-012-001	Makeshift	12	504.35	86	.	1	5	.	8	0	0	2	Unreg - AugtoDec31	male	.	1	2	2.Discarded sample	1	2	2	2	2	1	.	0	4	FALSE	FALSE	FALSE	TRUE	FALSE	FALSE	FALSE	FALSE	FALSE	5	1	1	1	1	1	1012	2018-04-29	15	1	5
3-012-009-006	1.Not at home	3-012-009	Makeshift	12	504.35	86	.	9	6	.	7	0	0	0	Unreg - AugtoDec31	male	.	2	3	#N/A	2	2	2	2	2	1	.	0	9	FALSE	FALSE	FALSE	FALSE	FALSE	FALSE	FALSE	FALSE	TRUE	5	1	1	99	0	0	#N/A	2018-04-29	15	1	3
3-013-006-003	1.Not at home	3-013-006	Makeshift	13	464.46	104	.	6	3	.	5	0	1	0	Unreg - AugtoDec31	male	.	1	3	#N/A	0	0	0	2	2	1	.	0	9	FALSE	FALSE	FALSE	FALSE	FALSE	FALSE	FALSE	FALSE	TRUE	5	1	1	99	0	0	#N/A	2018-04-29	15	0	5
3-013-009-004	0	3-013-009	Makeshift	13	464.46	104	.	9	4	.	6	0	0	1	Unreg - AugtoDec31	male	.	1	3	1. Adequate polio and VPD	2	2	2	2	2	1	.	0	9	FALSE	FALSE	FALSE	FALSE	FALSE	FALSE	FALSE	FALSE	TRUE	5	1	1	1	1	1	19	2018-04-29	15	1	5
3-014-003-007	0	3-014-003	Makeshift	14	493.24	81	.	3	7	415.56	8	0	0	0	Unreg - AugtoDec31	male	.	1	3	5. Small for polio but sent	2	2	2	2	0	1	.	0	4 9	FALSE	FALSE	FALSE	TRUE	FALSE	FALSE	FALSE	FALSE	TRUE	5	0	1	1	1	1	623	2018-04-29	16	1	5
3-014-009-006	0	3-014-009	Makeshift	14	493.24	81	.	9	6	207.78	6	0	0	0	Unreg - AugtoDec31	male	.	2	4	1. Adequate polio and VPD	2	0	0	1	0	0	.	0	5 9	FALSE	FALSE	FALSE	FALSE	TRUE	FALSE	FALSE	FALSE	TRUE	5	1	1	1	1	1	616	2018-04-29	16	1	5
3-016-013-002	0	3-016-013	Makeshift	16	434.93	103	.	13	2	599.27	3	0	0	0	Unreg - AugtoDec31	male	.	5	3	1. Adequate polio and VPD	2	2	2	1	2	1	.	0	5	FALSE	FALSE	FALSE	FALSE	TRUE	FALSE	FALSE	FALSE	FALSE	5	1	1	1	1	1	815	2018-04-29	18	0	5
3-017-006-003	0	3-017-006	Makeshift	17	376.11	115	.	6	3	186.51	4	0	0	1	Unreg - AugtoDec31	male	.	1	4	1. Adequate polio and VPD	0	2	0	0	0	0	.	0	9	FALSE	FALSE	FALSE	FALSE	FALSE	FALSE	FALSE	FALSE	TRUE	5	1	1	1	1	1	437	2018-04-30	18	0	5
3-018-002-003	0	3-018-002	Makeshift	18	1013.55	110	.	2	3	.	4	0	0	0	Unreg - AugtoDec31	male	.	1	3	1. Adequate polio and VPD	2	2	2	2	2	1	.	99	9	FALSE	FALSE	FALSE	FALSE	FALSE	FALSE	FALSE	FALSE	TRUE	5	1	1	99	1	1	629	2018-04-30	19	0	5
3-020-011-002	0	3-020-011	Makeshift	20	374.23	105	.	11	2	355	2	0	0	0	Unreg - AugtoDec31	male	.	7	3	1. Adequate polio and VPD	2	2	2	2	2	1	.	0	9	FALSE	FALSE	FALSE	FALSE	FALSE	FALSE	FALSE	FALSE	TRUE	4	99	99	0	1	1	642	2018-05-01	1e	1	5
3-025-003-005	0	3-025-003	Makeshift	25	432.14	107	.	3	5	626.57	6	0	0	0	Unreg - AugtoDec31	male	.	1	3	1. Adequate polio and VPD	2	2	2	1	0	1	.	0	4 5	FALSE	FALSE	FALSE	TRUE	TRUE	FALSE	FALSE	FALSE	FALSE	5	1	1	1	1	1	460	2018-05-03	1W	0	5
3-025-007-004	0	3-025-007	Makeshift	25	432.14	107	.	7	4	535.81	7	0	0	2	Unreg - AugtoDec31	male	.	2	3	1. Adequate polio and VPD	2	2	2	2	0	1	.	0	9	FALSE	FALSE	FALSE	FALSE	FALSE	FALSE	FALSE	FALSE	TRUE	5	1	1	1	1	1	466	2018-05-03	1W	0	5
3-028-009-003	0	3-028-009	Makeshift	28	1479.53	120	.	9	3	.	3	0	0	0	Unreg - AugtoDec31	male	.	1	4	1. Adequate polio and VPD	2	0	2	2	0	1	.	0	9	FALSE	FALSE	FALSE	FALSE	FALSE	FALSE	FALSE	FALSE	TRUE	5	1	1	0	1	1	55	2018-05-03	2w	0	5
3-033-002-003	1.Not at home	3-033-002	Makeshift	33	550	136	.	2	3	690.14	8	1	0	2	Unreg - AugtoDec31	male	.	1	3	#N/A	2	2	2	2	2	1	.	0	9	FALSE	FALSE	FALSE	FALSE	FALSE	FALSE	FALSE	FALSE	TRUE	5	0	0	99	0	0	#N/A	2018-05-05	6	0	5
3-034-009-005	0	3-034-009	Makeshift	34	1300	105	.	9	5	204.39	8	0	0	2	Unreg - AugtoDec31	male	.	1	3	1. Adequate polio and VPD	2	2	2	0	1	1	.	0	5	FALSE	FALSE	FALSE	FALSE	TRUE	FALSE	FALSE	FALSE	FALSE	5	1	0	1	1	1	674	2018-05-05	6	0	5
3-035-004-005	0	3-035-004	Makeshift	35	883	192	.	4	5	.	5	0	0	0	Unreg - AugtoDec31	male	.	1	3	1. Adequate polio and VPD	2	2	2	0	0	1	.	0	9	FALSE	FALSE	FALSE	FALSE	FALSE	FALSE	FALSE	FALSE	TRUE	5	1	1	1	1	1	1069	2018-05-05	7	0	2
3-035-007-005	0	3-035-007	Makeshift	35	883	192	.	7	5	.	8	0	0	2	Unreg - AugtoDec31	male	.	3	3	1. Adequate polio and VPD	2	2	2	0	0	1	.	0	9	FALSE	FALSE	FALSE	FALSE	FALSE	FALSE	FALSE	FALSE	TRUE	5	1	0	0	1	1	1067	2018-05-05	7	0	5
3-038-003-002	0	3-038-003	Makeshift	38	481	108	.	3	2	.	4	0	0	1	Unreg - AugtoDec31	male	.	1	3	1. Adequate polio and VPD	0	2	0	0	0	1	.	0	9	FALSE	FALSE	FALSE	FALSE	FALSE	FALSE	FALSE	FALSE	TRUE	5	1	1	1	1	1	485	2018-05-06	8E	1	5
3-043-005-003	0	3-043-005	Makeshift	43	328.62	89	.	5	3	1713.32	7	0	0	1	Unreg - AugtoDec31	male	.	1	3	1. Adequate polio and VPD	2	0	2	0	2	1	.	0	9	FALSE	FALSE	FALSE	FALSE	FALSE	FALSE	FALSE	FALSE	TRUE	5	99	99	0	1	1	893	2018-05-07	9	0	5
3-043-012-003	0	3-043-012	Makeshift	43	328.62	89	.	12	3	342.66	4	0	0	1	Unreg - AugtoDec31	male	.	1	3	1. Adequate polio and VPD	2	2	99	99	2	1	.	0	9	FALSE	FALSE	FALSE	FALSE	FALSE	FALSE	FALSE	FALSE	TRUE	5	1	1	0	1	1	891	2018-05-07	9	0	5
3-047-008-003	0	3-047-008	Makeshift	47	195.71	95	.	8	3	.	3	0	0	0	Unreg - AugtoDec31	male	.	1	3	1. Adequate polio and VPD	0	0	0	0	0	1	.	0	9	FALSE	FALSE	FALSE	FALSE	FALSE	FALSE	FALSE	FALSE	TRUE	5	0	0	1	1	1	701	2018-05-07	Leda 13	0	5
3-047-012-006	0	3-047-012	Makeshift	47	195.71	95	.	12	6	1228.31	6	0	0	2	Unreg - pre2016	male	.	1	1	1. Adequate polio and VPD	0	0	0	0	0	0	.	0	9	FALSE	FALSE	FALSE	FALSE	FALSE	FALSE	FALSE	FALSE	TRUE	5	0	0	1	1	1	700	2018-05-07	Leda 13	0	5
3-048-004-005	1.Not at home	3-048-004	Makeshift	48	495	90	.	4	5	.	7	0	0	1	Unreg - AugtoDec31	male	.	8	3	#N/A	0	2	0	2	0	1	.	0	9	FALSE	FALSE	FALSE	FALSE	FALSE	FALSE	FALSE	FALSE	TRUE	5	99	99	99	0	0	#N/A	2018-05-07	Leda-D	1	5
3-048-013-005	0	3-048-013	Makeshift	48	495	90	.	13	5	503.02	8	0	0	1	Unreg - AugtoDec31	male	.	2	3	1. Adequate polio and VPD	2	2	2	2	2	1	.	0	9	FALSE	FALSE	FALSE	FALSE	FALSE	FALSE	FALSE	FALSE	TRUE	5	1	1	0	1	1	91	2018-05-07	Leda-D	0	5
3-049-001-003	0	3-049-001	Makeshift	49	1993	84	.	1	3	53.33	3	0	0	0	Unreg - pre2016	male	.	7	1	1. Adequate polio and VPD	2	2	2	1	2	1	.	.	5	FALSE	FALSE	FALSE	FALSE	TRUE	FALSE	FALSE	FALSE	FALSE	5	.	.	1	1	1	1082	2018-05-07	Leda MS	1	5
3-050-005-004	0	3-050-005	Makeshift	50	405	79	.	5	4	246.8	6	0	0	2	Unreg - AugtoDec31	male	.	1	3	1. Adequate polio and VPD	2	2	2	0	2	1	.	0	9	FALSE	FALSE	FALSE	FALSE	FALSE	FALSE	FALSE	FALSE	TRUE	5	1	1	1	1	1	522	2018-05-08	Nayapara,exp	0	5
3-053-001-002	0	3-053-001	Makeshift	53	710	95	.	1	2	.	2	0	0	0	Unreg - AugtoDec31	male	.	1	3	1. Adequate polio and VPD	2	2	0	2	2	1	.	0	9	FALSE	FALSE	FALSE	FALSE	FALSE	FALSE	FALSE	FALSE	TRUE	5	0	0	0	1	1	538	2018-05-09	Shamlapur	1	5
3-054-001-003	0	3-054-001	Makeshift	54	547.01	97	.	1	3	.	3	0	0	0	Unreg - AugtoDec31	male	.	1	3	1. Adequate polio and VPD	2	2	2	2	2	1	.	0	9	FALSE	FALSE	FALSE	FALSE	FALSE	FALSE	FALSE	FALSE	TRUE	5	1	1	1	1	1	1100	2018-05-08	Unchiprang	1	5
3-054-009-007	0	3-054-009	Makeshift	54	547.01	97	.	9	7	386.86	9	0	0	2	Unreg - AugtoDec31	male	.	7	3	1. Adequate polio and VPD	2	2	2	2	2	1	.	0	9	FALSE	FALSE	FALSE	FALSE	FALSE	FALSE	FALSE	FALSE	TRUE	5	1	1	1	1	1	1106	2018-05-08	Unchiprang	0	5
3-001-010-002	6.insufficient for test	3-001-010	Makeshift	1	516.55	72	.	10	2	.	3	0	0	0	Unreg - AugtoDec31	female	.	2	1	4. No polio - VPD only	2	1	2	1	2	1	.	0	4 5	FALSE	FALSE	FALSE	TRUE	TRUE	FALSE	FALSE	FALSE	FALSE	1	1	1	1	1	1	415	2018-04-28	10	0	5
3-004-010-006	1.Not at home	3-004-010	Makeshift	4	537.8	124	.	10	6	583.46	8	1	0	1	Unreg - AugtoDec31	female	.	8	3	#N/A	2	2	2	2	2	1	.	.	9	FALSE	FALSE	FALSE	FALSE	FALSE	FALSE	FALSE	FALSE	TRUE	5	.	.	99	0	0	#N/A	2018-05-09	11	0	5
3-005-008-006	0	3-005-008	Makeshift	5	589	108	.	8	6	.	6	0	1	0	Unreg - AugtoDec31	female	.	3	3	5. Small for polio but sent	0	2	2	0	0	1	.	0	9	FALSE	FALSE	FALSE	FALSE	FALSE	FALSE	FALSE	FALSE	TRUE	5	1	1	1	1	1	1008	2018-04-28	11	1	3
3-006-007-004	0	3-006-007	Makeshift	6	565.18	118	.	7	4	157.85	4	0	0	0	Unreg - AugtoDec31	female	.	2	3	1. Adequate polio and VPD	0	0	0	0	2	1	.	0	9	FALSE	FALSE	FALSE	FALSE	FALSE	FALSE	FALSE	FALSE	TRUE	5	1	1	1	1	1	825	2018-04-30	12	0	5
3-007-006-002	0	3-007-006	Makeshift	7	675	158	.	6	2	102.62	3	0	0	0	Unreg - AugtoDec31	female	.	1	3	1. Adequate polio and VPD	0	0	0	0	0	0	.	0	9	FALSE	FALSE	FALSE	FALSE	FALSE	FALSE	FALSE	FALSE	TRUE	5	0	0	99	1	1	223	2018-04-30	12	0	5
3-010-007-003	0	3-010-007	Makeshift	10	987.11	90	.	7	3	.	3	0	0	0	Unreg - AugtoDec31	female	.	2	3	1. Adequate polio and VPD	0	0	0	0	0	0	.	0	9	FALSE	FALSE	FALSE	FALSE	FALSE	FALSE	FALSE	FALSE	TRUE	5	0	0	1	1	1	30	2018-04-30	14	1	5
3-015-001-008	0	3-015-001	Makeshift	15	486.45	103	.	1	8	.	8	0	0	0	Unreg - AugtoDec31	female	.	1	3	3. No VPD - Polio only	2	1	2	0	2	1	.	0	4	FALSE	FALSE	FALSE	TRUE	FALSE	FALSE	FALSE	FALSE	FALSE	5	0	1	1	1	1	416	2018-04-29	16	1	5
3-015-002-004	1.Not at home	3-015-002	Makeshift	15	486.45	103	.	2	4	398.68	6	0	0	2	Unreg - AugtoDec31	female	.	1	4	#N/A	1	1	2	2	2	1	.	0	3 4	FALSE	FALSE	TRUE	TRUE	FALSE	FALSE	FALSE	FALSE	FALSE	.	1	1	1	0	0	#N/A	2018-04-29	16	.	.
3-017-005-003	1.Not at home	3-017-005	Makeshift	17	376.11	115	.	5	3	.	4	0	0	0	Unreg - AugtoDec31	female	.	7	3	#N/A	2	2	2	0	2	1	.	2	9	FALSE	FALSE	FALSE	FALSE	FALSE	FALSE	FALSE	FALSE	TRUE	5	1	1	99	0	0	#N/A	2018-04-30	18	1	5
3-017-009-005	4.Other_child fasting	3-017-009	Makeshift	17	376.11	115	.	9	5	1547.45	10	0	0	2	Unreg - AugtoDec31	female	.	1	4	#N/A	0	0	0	1	0	1	.	0	5	FALSE	FALSE	FALSE	FALSE	TRUE	FALSE	FALSE	FALSE	FALSE	5	0	0	0	0	0	#N/A	2018-04-30	18	0	5
3-018-011-003	1.Not at home	3-018-011	Makeshift	18	1013.55	110	.	11	3	137.32	3	0	0	0	Unreg - pre2016	female	.	1	1	#N/A	2	2	2	0	0	0	.	0	9	FALSE	FALSE	FALSE	FALSE	FALSE	FALSE	FALSE	FALSE	TRUE	2	1	1	99	0	0	#N/A	2018-04-30	19	0	5
3-019-004-003	0	3-019-004	Makeshift	19	925	120	.	4	3	164.14	4	0	0	1	Unreg - AugtoDec31	female	.	1	4	1. Adequate polio and VPD	0	0	0	0	0	0	.	0	9	FALSE	FALSE	FALSE	FALSE	FALSE	FALSE	FALSE	FALSE	TRUE	5	0	1	1	1	1	1032	2018-04-30	19	1	5
3-020-003-003	0	3-020-003	Makeshift	20	374.23	105	.	3	3	.	3	0	0	0	Unreg - AugtoDec31	female	.	1	4	1. Adequate polio and VPD	2	2	2	2	2	1	.	0	9	FALSE	FALSE	FALSE	FALSE	FALSE	FALSE	FALSE	FALSE	TRUE	5	1	1	1	1	1	645	2018-05-01	1e	0	5
3-021-002-004	0	3-021-002	Makeshift	21	675.45	167	.	2	4	312.83	5	0	0	1	Unreg - AugtoDec31	female	.	1	3	1. Adequate polio and VPD	2	2	2	2	2	1	.	0	4	FALSE	FALSE	FALSE	TRUE	FALSE	FALSE	FALSE	FALSE	FALSE	5	1	0	0	1	1	838	2018-05-01	1E	0	5
3-028-011-003	0	3-028-011	Makeshift	28	1479.53	120	.	11	3	.	3	0	0	0	Unreg - AugtoDec31	female	.	1	3	1. Adequate polio and VPD	1	2	0	2	2	1	.	0	4	FALSE	FALSE	FALSE	TRUE	FALSE	FALSE	FALSE	FALSE	FALSE	5	1	0	0	1	1	56	2018-05-03	2w	1	5
3-034-006-004	0	3-034-006	Makeshift	34	1300	105	.	6	4	863.13	6	0	0	1	Unreg - AugtoDec31	female	.	1	3	1. Adequate polio and VPD	2	2	2	2	2	1	.	0	4	FALSE	FALSE	FALSE	TRUE	FALSE	FALSE	FALSE	FALSE	FALSE	5	0	0	1	1	1	668	2018-05-05	6	0	5
3-034-007-004	0	3-034-007	Makeshift	34	1300	105	.	7	4	803.71	5	0	0	0	Unreg - AugtoDec31	female	.	1	3	1. Adequate polio and VPD	2	2	0	2	0	1	.	0	9	FALSE	FALSE	FALSE	FALSE	FALSE	FALSE	FALSE	FALSE	TRUE	5	0	0	1	1	1	669	2018-05-05	6	0	5
3-038-011-003	0	3-038-011	Makeshift	38	481	108	.	11	3	115.36	6	0	0	1	Unreg - AugtoDec31	female	.	1	3	1. Adequate polio and VPD	2	2	2	2	2	1	.	0	9	FALSE	FALSE	FALSE	FALSE	FALSE	FALSE	FALSE	FALSE	TRUE	5	1	1	1	1	1	491	2018-05-06	8E	0	5
3-040-004-011	3.Parent refusal	3-040-004	Makeshift	40	373.77	71	.	4	11	240.34	11	1	0	2	Unreg - AugtoDec31	female	.	4	2	#N/A	0	0	0	0	0	1	.	0	9	FALSE	FALSE	FALSE	FALSE	FALSE	FALSE	FALSE	FALSE	TRUE	5	1	1	99	0	0	#N/A	2018-05-06	8w	0	5
3-047-004-006	0	3-047-004	Makeshift	47	195.71	95	.	4	6	.	6	0	0	0	Unreg - AugtoDec31	female	.	1	4	1. Adequate polio and VPD	0	0	0	0	0	1	.	0	9	FALSE	FALSE	FALSE	FALSE	FALSE	FALSE	FALSE	FALSE	TRUE	5	0	0	0	1	1	698	2018-05-07	Leda 13	0	5
3-048-007-004	0	3-048-007	Makeshift	48	495	90	.	7	4	460.09	15	1	0	4	Unreg - AugtoDec31	female	.	5	3	1. Adequate polio and VPD	2	2	2	2	2	1	.	0	9	FALSE	FALSE	FALSE	FALSE	FALSE	FALSE	FALSE	FALSE	TRUE	5	1	1	0	1	1	86	2018-05-07	Leda-D	0	5
3-048-012-006	0	3-048-012	Makeshift	48	495	90	.	12	6	690.14	11	0	0	0	Unreg - AugtoDec31	female	.	2	3	1. Adequate polio and VPD	2	1	2	2	2	1	.	0	4	FALSE	FALSE	FALSE	TRUE	FALSE	FALSE	FALSE	FALSE	FALSE	5	1	1	0	1	1	87	2018-05-07	Leda-D	0	5
3-049-013-005	0	3-049-013	Makeshift	49	1993	84	.	13	5	.	6	0	0	0	Unreg - pre2016	female	.	10	1	1. Adequate polio and VPD	0	2	2	0	0	1	.	.	9	FALSE	FALSE	FALSE	FALSE	FALSE	FALSE	FALSE	FALSE	TRUE	5	.	.	1	1	1	1094	2018-05-07	Leda MS	0	5
3-050-002-005	0	3-050-002	Makeshift	50	405	79	.	2	5	566.62	5	0	0	1	Unreg - AugtoDec31	female	.	1	3	1. Adequate polio and VPD	0	0	0	0	0	0	.	0	9	FALSE	FALSE	FALSE	FALSE	FALSE	FALSE	FALSE	FALSE	TRUE	5	1	1	1	1	1	514	2018-05-08	Nayapara,exp	0	5
3-050-013-004	0	3-050-013	Makeshift	50	405	79	.	13	4	246.8	8	0	0	3	Unreg - AugtoDec31	female	.	1	3	1. Adequate polio and VPD	0	2	0	0	2	1	.	0	9	FALSE	FALSE	FALSE	FALSE	FALSE	FALSE	FALSE	FALSE	TRUE	5	1	1	1	1	1	526	2018-05-08	Nayapara,exp	0	5
3-054-005-005	0	3-054-005	Makeshift	54	547.01	97	.	5	5	.	8	0	0	0	Unreg - AugtoDec31	female	.	1	3	5. Small for polio but sent	2	1	1	2	2	1	.	0	4	FALSE	FALSE	FALSE	TRUE	FALSE	FALSE	FALSE	FALSE	FALSE	5	1	1	1	1	1	1109	2018-05-08	Unchiprang	0	5
3-054-007-003	0	3-054-007	Makeshift	54	547.01	97	.	7	3	.	4	0	0	0	Unreg - AugtoDec31	female	.	1	3	1. Adequate polio and VPD	0	0	0	2	2	1	.	0	9	FALSE	FALSE	FALSE	FALSE	FALSE	FALSE	FALSE	FALSE	TRUE	5	1	1	1	1	1	1108	2018-05-08	Unchiprang	0	2
3-055-004-003	0	3-055-004	Makeshift	55	420.24	71	.	4	3	246.79	5	0	0	1	Unreg - AugtoDec31	female	.	1	3	1. Adequate polio and VPD	2	2	2	2	2	1	.	0	9	FALSE	FALSE	FALSE	FALSE	FALSE	FALSE	FALSE	FALSE	TRUE	5	1	1	0	1	1	306	2018-05-08	Unchiprang	0	5
3-001-001-003	0	3-001-001	Makeshift	1	516.55	72	.	1	3	176.36	3	0	0	0	Unreg - AugtoDec31	male	.	1	3	5. Small for polio but sent	1	1	1	0	0	1	.	0	4	FALSE	FALSE	FALSE	TRUE	FALSE	FALSE	FALSE	FALSE	FALSE	5	1	1	1	1	1	407	2018-04-28	10	1	5
3-002-010-004	2.Child refusal	3-002-010	Makeshift	2	920.41	147	.	10	4	202.08	6	0	0	2	Unreg - AugtoDec31	male	.	1	3	#N/A	2	2	2	2	2	1	.	2	9	FALSE	FALSE	FALSE	FALSE	FALSE	FALSE	FALSE	FALSE	TRUE	2	1	1	0	0	0	#N/A	2018-04-28	10	1	5
3-002-012-002	0	3-002-012	Makeshift	2	920.41	147	.	12	2	202.08	2	0	0	0	Unreg - AugtoDec31	male	.	1	4	1. Adequate polio and VPD	2	2	0	2	2	1	.	0	9	FALSE	FALSE	FALSE	FALSE	FALSE	FALSE	FALSE	FALSE	TRUE	2	1	1	1	1	1	610	2018-04-28	10	1	5
3-005-005-006	1.Not at home	3-005-005	Makeshift	5	589	108	.	5	6	656.56	9	0	0	1	Unreg - AugtoDec31	male	.	1	3	#N/A	0	1	2	1	0	1	.	0	4 5	FALSE	FALSE	FALSE	TRUE	TRUE	FALSE	FALSE	FALSE	FALSE	5	0	1	1	0	0	#N/A	2018-04-28	11	1	5
3-007-009-002	0	3-007-009	Makeshift	7	675	158	.	9	2	352.72	6	0	0	1	Unreg - AugtoDec31	male	.	1	3	1. Adequate polio and VPD	2	2	2	2	2	1	.	0	9	FALSE	FALSE	FALSE	FALSE	FALSE	FALSE	FALSE	FALSE	TRUE	5	1	1	1	1	1	233	2018-04-30	12	0	5
3-009-001-005	0	3-009-001	Makeshift	9	629.78	130	.	1	5	522.35	7	0	0	1	Unreg - AugtoDec31	male	.	1	2	1. Adequate polio and VPD	2	2	1	1	2	0	.	0	9	FALSE	FALSE	FALSE	FALSE	FALSE	FALSE	FALSE	FALSE	TRUE	5	1	1	1	1	1	213	2018-04-28	13	0	5
3-009-012-005	1.Not at home	3-009-012	Makeshift	9	629.78	130	.	12	5	1044.7	10	0	0	3	Unreg - AugtoDec31	male	.	1	3	#N/A	2	2	2	2	0	1	.	1	9	FALSE	FALSE	FALSE	FALSE	FALSE	FALSE	FALSE	FALSE	TRUE	5	1	1	99	0	0	#N/A	2018-04-28	13	0	5
3-011-004-003	0	3-011-004	Makeshift	11	952.89	148	.	4	3	589.55	8	0	0	3	Unreg - AugtoDec31	male	.	1	3	1. Adequate polio and VPD	2	2	2	2	2	1	.	0	9	FALSE	FALSE	FALSE	FALSE	FALSE	FALSE	FALSE	FALSE	TRUE	5	1	1	0	1	1	37	2018-05-01	14	1	5
3-012-013-002	6.insufficient for test	3-012-013	Makeshift	12	504.35	86	.	13	2	.	3	0	0	0	Unreg - AugtoDec31	male	.	2	3	2.Discarded sample	0	2	0	0	0	1	.	0	9	FALSE	FALSE	FALSE	FALSE	FALSE	FALSE	FALSE	FALSE	TRUE	5	1	1	3	1	1	1016	2018-04-29	1t	0	3
3-014-001-003	1.Not at home	3-014-001	Makeshift	14	493.24	81	.	1	3	623.34	7	1	0	1	Unreg - AugtoDec31	male	.	2	3	#N/A	0	0	0	0	0	1	.	0	9	FALSE	FALSE	FALSE	FALSE	FALSE	FALSE	FALSE	FALSE	TRUE	5	1	1	99	0	0	#N/A	2018-04-29	16	0	5
3-015-003-002	1.Not at home	3-015-003	Makeshift	15	486.45	103	.	3	2	267.9	2	0	0	0	Unreg - AugtoDec31	male	.	1	3	#N/A	1	1	1	2	2	1	.	0	4	FALSE	FALSE	FALSE	TRUE	FALSE	FALSE	FALSE	FALSE	FALSE	5	1	1	99	0	0	#N/A	2018-04-29	16	0	5
3-015-010-005	0	3-015-010	Makeshift	15	486.45	103	.	10	5	.	6	0	0	0	Unreg - AugtoDec31	male	.	1	3	1. Adequate polio and VPD	1	2	2	99	0	0	.	0	4	FALSE	FALSE	FALSE	TRUE	FALSE	FALSE	FALSE	FALSE	FALSE	5	0	0	1	1	1	421	2018-04-29	16	1	4
3-017-004-004	0	3-017-004	Makeshift	17	376.11	115	.	4	4	386.86	4	0	0	0	Unreg - AugtoDec31	male	.	1	4	1. Adequate polio and VPD	0	0	0	99	0	0	.	0	9	FALSE	FALSE	FALSE	FALSE	FALSE	FALSE	FALSE	FALSE	TRUE	5	1	1	0	1	1	435	2018-04-30	18	0	5
3-017-008-002	0	3-017-008	Makeshift	17	376.11	115	.	8	2	592.33	3	1	0	0	Unreg - AugtoDec31	male	.	1	4	1. Adequate polio and VPD	2	2	2	2	0	1	.	0	9	FALSE	FALSE	FALSE	FALSE	FALSE	FALSE	FALSE	FALSE	TRUE	5	0	1	1	1	1	440	2018-04-30	18	0	5
3-018-013-003	1.Not at home	3-018-013	Makeshift	18	1013.55	110	.	13	3	.	8	0	1	2	Unreg - AugtoDec31	male	.	2	3	#N/A	2	0	2	2	0	1	.	0	9	FALSE	FALSE	FALSE	FALSE	FALSE	FALSE	FALSE	FALSE	TRUE	2	1	1	99	0	0	#N/A	2018-04-30	19	0	2
3-020-004-004	1.Not at home	3-020-004	Makeshift	20	374.23	105	.	4	4	709.99	5	0	0	0	Unreg - AugtoDec31	male	.	7	3	#N/A	2	0	0	1	0	1	.	0	5	FALSE	FALSE	FALSE	FALSE	TRUE	FALSE	FALSE	FALSE	FALSE	5	1	1	99	0	0	#N/A	2018-05-01	1e	0	5
3-023-013-005	1.Not at home	3-023-013	Makeshift	23	602	153	.	13	5	643.14	6	0	0	0	Unreg - AugtoDec31	male	.	1	3	#N/A	2	2	2	2	2	1	.	0	9	FALSE	FALSE	FALSE	FALSE	FALSE	FALSE	FALSE	FALSE	TRUE	5	1	1	1	0	0	#N/A	2018-05-01	1W	0	5
3-025-004-004	0	3-025-004	Makeshift	25	432.14	107	.	4	4	626.57	5	0	0	0	Unreg - AugtoDec31	male	.	1	3	1. Adequate polio and VPD	0	2	0	0	0	1	.	0	9	FALSE	FALSE	FALSE	FALSE	FALSE	FALSE	FALSE	FALSE	TRUE	5	1	1	1	1	1	474	2018-05-03	1W	1	5
3-026-006-009	1.Not at home	3-026-006	Makeshift	26	738.81	168	.	6	9	863.13	12	1	0	1	Unreg - AugtoDec31	male	.	1	3	#N/A	0	0	0	0	0	1	.	0	9	FALSE	FALSE	FALSE	FALSE	FALSE	FALSE	FALSE	FALSE	TRUE	5	1	1	99	0	0	#N/A	2018-05-03	2E	99	5
3-026-008-002	1.Not at home	3-026-008	Makeshift	26	738.81	168	.	8	2	.	4	0	0	1	Unreg - 2016to2017	male	.	1	1	#N/A	2	2	2	2	2	1	.	0	9	FALSE	FALSE	FALSE	FALSE	FALSE	FALSE	FALSE	FALSE	TRUE	5	1	1	99	1	0	#N/A	2018-05-03	2E	0	5
3-026-011-004	0	3-026-011	Makeshift	26	738.81	168	.	11	4	863.13	7	0	0	1	Unreg - 2016to2017	male	.	1	1	5. Small for polio but sent	2	1	2	2	2	1	.	0	4	FALSE	FALSE	FALSE	TRUE	FALSE	FALSE	FALSE	FALSE	FALSE	5	1	1	1	1	1	849	2018-05-03	2E	0	5
3-029-001-005	1.Not at home	3-029-001	Makeshift	29	461.06	110	.	1	5	115.36	11	0	0	2	Unreg - AugtoDec31	male	.	1	3	#N/A	2	2	2	2	2	1	.	0	9	FALSE	FALSE	FALSE	FALSE	FALSE	FALSE	FALSE	FALSE	TRUE	5	1	1	99	0	0	#N/A	2018-05-03	3	0	5
3-031-009-005	1.Not at home	3-031-009	Makeshift	31	624	118	.	9	5	.	6	0	0	0	Unreg - AugtoDec31	male	.	1	4	#N/A	2	2	2	2	0	1	.	0	9	FALSE	FALSE	FALSE	FALSE	FALSE	FALSE	FALSE	FALSE	TRUE	5	1	1	99	0	0	#N/A	2018-05-05	4	0	5
3-032-002-003	1.Not at home	3-032-002	Makeshift	32	969.87	121	.	2	3	631.41	6	0	0	0	Unreg - AugtoDec31	male	.	1	3	#N/A	99	99	99	99	99	1	.	0	9	FALSE	FALSE	FALSE	FALSE	FALSE	FALSE	FALSE	FALSE	TRUE	5	99	1	99	0	0	#N/A	2018-05-05	5	0	5
3-032-003-004	0	3-032-003	Makeshift	32	969.87	121	.	3	4	1056.65	4	0	0	0	Unreg - AugtoDec31	male	.	1	3	1. Adequate polio and VPD	0	0	0	2	99	0	.	0	9	FALSE	FALSE	FALSE	FALSE	FALSE	FALSE	FALSE	FALSE	TRUE	5	1	1	1	1	1	867	2018-05-05	5	0	5
3-032-013-006	0	3-032-013	Makeshift	32	969.87	121	.	13	6	473.56	10	0	0	2	Unreg - AugtoDec31	male	.	1	3	1. Adequate polio and VPD	0	0	0	0	0	0	.	0	9	FALSE	FALSE	FALSE	FALSE	FALSE	FALSE	FALSE	FALSE	TRUE	5	1	1	1	1	1	865	2018-05-05	5	0	5
3-034-013-003	0	3-034-013	Makeshift	34	1300	105	.	13	3	306.58	6	0	0	1	Unreg - AugtoDec31	male	.	1	3	1. Adequate polio and VPD	2	2	2	1	2	1	.	0	4 5	FALSE	FALSE	FALSE	TRUE	TRUE	FALSE	FALSE	FALSE	FALSE	2	0	0	1	1	1	678	2018-05-05	6	1	5
3-038-005-003	0	3-038-005	Makeshift	38	481	108	.	5	3	.	4	0	0	1	Unreg - AugtoDec31	male	.	1	3	1. Adequate polio and VPD	2	2	2	2	0	1	.	0	9	FALSE	FALSE	FALSE	FALSE	FALSE	FALSE	FALSE	FALSE	TRUE	5	0	1	0	1	1	487	2018-05-06	8E	0	5
3-039-010-002	1.Not at home	3-039-010	Makeshift	39	372	85	.	10	2	473.56	2	0	0	0	Unreg - AugtoDec31	male	.	3	3	#N/A	2	2	0	0	2	1	.	0	9	FALSE	FALSE	FALSE	FALSE	FALSE	FALSE	FALSE	FALSE	TRUE	5	1	1	99	0	0	#N/A	2018-05-06	8E	99	5
3-041-004-005	0	3-041-004	Makeshift	41	741.52	131	.	4	5	614.16	6	0	0	0	Unreg - AugtoDec31	male	.	1	3	1. Adequate polio and VPD	2	0	0	2	0	1	.	0	9	FALSE	FALSE	FALSE	FALSE	FALSE	FALSE	FALSE	FALSE	TRUE	5	1	1	1	1	1	683	2018-05-06	8w	0	5
3-041-012-004	1.Not at home	3-041-012	Makeshift	41	741.52	131	.	12	4	670.57	9	1	0	2	Unreg - AugtoDec31	male	.	1	3	#N/A	1	1	2	2	2	1	.	0	4	FALSE	FALSE	FALSE	TRUE	FALSE	FALSE	FALSE	FALSE	FALSE	5	1	1	99	0	0	#N/A	2018-05-06	8w	0	5
3-046-006-004	1.Not at home	3-046-006	Makeshift	46	270	67	.	6	4	1569.85	8	0	0	1	Unreg - AugtoDec31	male	.	1	3	#N/A	0	0	0	0	0	0	.	0	9	FALSE	FALSE	FALSE	FALSE	FALSE	FALSE	FALSE	FALSE	TRUE	5	0	1	99	0	0	#N/A	2018-05-08	Jadimura	0	5
3-050-001-003	1.Not at home	3-050-001	Makeshift	50	405	79	.	1	3	.	6	0	0	2	Unreg - AugtoDec31	male	.	1	3	#N/A	0	2	0	0	0	1	.	0	9	FALSE	FALSE	FALSE	FALSE	FALSE	FALSE	FALSE	FALSE	TRUE	5	0	0	99	0	0	#N/A	2018-05-08	Nayapara,exp	0	5
3-050-012-003	0	3-050-012	Makeshift	50	405	79	.	12	3	342.66	4	0	0	0	Unreg - AugtoDec31	male	.	6	3	1. Adequate polio and VPD	0	2	2	0	2	1	.	0	9	FALSE	FALSE	FALSE	FALSE	FALSE	FALSE	FALSE	FALSE	TRUE	5	1	0	0	1	1	521	2018-05-08	Nayapara,exp	0	5
3-054-006-006	0	3-054-006	Makeshift	54	547.01	97	.	6	6	897.46	8	0	0	0	Unreg - AugtoDec31	male	.	1	3	1. Adequate polio and VPD	2	2	2	2	2	1	.	0	9	FALSE	FALSE	FALSE	FALSE	FALSE	FALSE	FALSE	FALSE	TRUE	5	1	1	0	1	1	1101	2018-05-08	Unchiprang	0	5
3-054-011-005	0	3-054-011	Makeshift	54	547.01	97	.	11	5	224.37	6	0	0	2	Unreg - AugtoDec31	male	.	1	3	1. Adequate polio and VPD	2	2	2	0	0	1	.	0	9	FALSE	FALSE	FALSE	FALSE	FALSE	FALSE	FALSE	FALSE	TRUE	5	1	1	1	1	1	1104	2018-05-08	Unchiprang	0	5
3-055-002-002	0	3-055-002	Makeshift	55	420.24	71	.	2	2	213.77	2	0	0	0	Unreg - AugtoDec31	male	.	1	3	1. Adequate polio and VPD	2	2	2	2	2	1	.	0	9	FALSE	FALSE	FALSE	FALSE	FALSE	FALSE	FALSE	FALSE	TRUE	5	1	1	1	1	1	302	2018-05-08	Unchiprang	0	5
3-055-009-003	1.Not at home	3-055-009	Makeshift	55	420.24	71	.	9	3	.	3	0	0	0	Unreg - AugtoDec31	male	.	1	3	#N/A	0	0	0	0	0	1	.	0	9	FALSE	FALSE	FALSE	FALSE	FALSE	FALSE	FALSE	FALSE	TRUE	5	1	1	99	0	0	#N/A	2018-05-08	Unchiprang	1	5
3-055-013-005	1.Not at home	3-055-013	Makeshift	55	420.24	71	.	13	5	641.3	10	0	0	3	Unreg - AugtoDec31	male	.	7	3	#N/A	2	2	2	2	2	1	.	0	9	FALSE	FALSE	FALSE	FALSE	FALSE	FALSE	FALSE	FALSE	TRUE	5	1	1	99	0	0	#N/A	2018-05-08	Unchiprang	0	5
[truncated: 40 more columns]

## Sheet: makeshift_young
PID	Nosamplereason	household_id	camp	cluster	clustersize	hhpercluster	kidsperhh_young	hh_id	child_id	makeshift_wt	wholehh	num_age0to5mo	num_age6to11mo	num_age1to6y	Registered/unregistered	sex	agemo	relationshiptochild	arrivebangladesh	DBSstatus	dip3	dip2	dip1	measles2	measles1	OCV1	OCV2	bordervax	addmedrecords	OPV	PCV	penta	Td	MR	BCG	IPV	OCV	nocards	measles_disease	poliomyanmar	injectionsmyanmar	bcgscar	questionnairestatus	DBScollected	barcode	Date	HHcamp	fever	diptheria_disease
3-001-002-003	0	3-001-002	Makeshift	1	516.55	72	1	2	3	176.36	3	0	0	1	Unreg - AugtoDec31	male	22	1	3	5. Small for polio but sent	1	2	2	0	0	1	0	0	3	FALSE	FALSE	TRUE	FALSE	FALSE	FALSE	FALSE	FALSE	FALSE	5	0	0	0	1	1	403	2018-04-28	10	0	5
3-001-003-007	0	3-001-003	Makeshift	1	516.55	72	1	3	7	176.36	7	0	0	1	Unreg - AugtoDec31	female	70	2	3	5. Small for polio but sent	1	2	2	1	0	1	0	0	3 5	FALSE	FALSE	TRUE	FALSE	TRUE	FALSE	FALSE	FALSE	FALSE	5	1	1	0	1	1	401	2018-04-28	10	0	5
3-001-004-002	0	3-001-004	Makeshift	1	516.55	72	1	4	2	176.36	2	0	0	1	Unreg - AugtoDec31	female	41	1	3	5. Small for polio but sent	2	2	2	99	0	1	0	0	9	FALSE	FALSE	FALSE	FALSE	FALSE	FALSE	FALSE	FALSE	TRUE	5	1	1	0	1	1	404	2018-04-28	10	0	5
3-001-005-007	6.insufficient for test	3-001-005	Makeshift	1	516.55	72	1	5	7	176.36	7	0	0	1	Unreg - AugtoDec31	male	25	1	3	4. No polio - VPD only	0	1	1	0	0	1	0	0	1 2 3	TRUE	TRUE	TRUE	FALSE	FALSE	FALSE	FALSE	FALSE	FALSE	5	0	0	0	1	1	405	2018-04-28	10	0	5
3-001-006-005	6.insufficient for test	3-001-006	Makeshift	1	516.55	72	1	6	5	176.36	5	0	0	1	Unreg - AugtoDec31	male	54	6	3	4. No polio - VPD only	0	0	1	2	0	1	1	0	1 2 3	TRUE	TRUE	TRUE	FALSE	FALSE	FALSE	FALSE	FALSE	FALSE	5	1	1	1	1	1	408	2018-04-28	10	0	5
3-001-008-003	0	3-001-008	Makeshift	1	516.55	72	2	8	3	529.08	5	1	0	2	Unreg - AugtoDec31	male	40	2	3	5. Small for polio but sent	2	2	2	0	0	1	1	0	1 2 3	TRUE	TRUE	TRUE	FALSE	FALSE	FALSE	FALSE	FALSE	FALSE	5	1	1	1	1	1	413	2018-04-28	10	0	5
3-001-009-006	0	3-001-009	Makeshift	1	516.55	72	3	9	6	529.08	8	0	0	3	Unreg - AugtoDec31	female	72	6	4	5. Small for polio but sent	0	2	2	2	2	1	1	0	9	FALSE	FALSE	FALSE	FALSE	FALSE	FALSE	FALSE	FALSE	TRUE	2	1	1	0	1	1	414	2018-04-28	10	1	5
3-001-011-004	6.insufficient for test	3-001-011	Makeshift	1	516.55	72	3	11	4	529.08	4	0	0	3	Unreg - AugtoDec31	male	13	2	3	2.Discarded sample	0	2	2	1	99	1	99	0	1 3 5	TRUE	FALSE	TRUE	FALSE	TRUE	FALSE	FALSE	FALSE	FALSE	5	1	1	1	1	1	412	2018-04-28	10	1	5
3-001-012-004	0	3-001-012	Makeshift	1	516.55	72	3	12	4	529.08	5	0	1	2	Unreg - AugtoDec31	female	35	2	3	5. Small for polio but sent	1	1	1	1	2	1	1	0	1 2 3	TRUE	TRUE	TRUE	FALSE	FALSE	FALSE	FALSE	FALSE	FALSE	5	1	1	1	1	1	410	2018-04-28	10	0	5
3-002-003-003	0	3-002-003	Makeshift	2	920.41	147	2	3	3	404.15	5	0	0	2	Unreg - AugtoDec31	female	43	1	3	1. Adequate polio and VPD	2	2	2	2	2	0	1	2	9	FALSE	FALSE	FALSE	FALSE	FALSE	FALSE	FALSE	FALSE	TRUE	5	1	0	0	1	1	611	2018-04-28	10	0	5
3-002-006-005	0	3-002-006	Makeshift	2	920.41	147	1	6	5	202.08	5	0	0	1	Unreg - AugtoDec31	female	56	5	3	5. Small for polio but sent	2	2	2	2	2	1	1	2	9	FALSE	FALSE	FALSE	FALSE	FALSE	FALSE	FALSE	FALSE	TRUE	5	1	1	1	1	1	602	2018-04-28	10	0	1
3-002-007-003	0	3-002-007	Makeshift	2	920.41	147	1	7	3	202.08	3	0	0	1	Unreg - AugtoDec31	male	46	1	4	5. Small for polio but sent	2	2	2	2	2	0	0	2	1 2 3 9	TRUE	TRUE	TRUE	FALSE	FALSE	FALSE	FALSE	FALSE	TRUE	5	0	1	1	1	1	604	2018-04-28	10	0	5
3-002-009-004	0	3-002-009	Makeshift	2	920.41	147	2	9	4	404.15	6	0	1	1	Unreg - AugtoDec31	male	39	1	3	5. Small for polio but sent	2	2	1	2	2	1	1	0	1 2 3 9	TRUE	TRUE	TRUE	FALSE	FALSE	FALSE	FALSE	FALSE	TRUE	5	0	1	1	1	1	606	2018-04-28	10	1	5
3-002-010-006	0	3-002-010	Makeshift	2	920.41	147	2	10	6	404.15	6	0	0	2	Unreg - AugtoDec31	female	22	1	3	1. Adequate polio and VPD	2	2	2	2	1	1	1	2	1 5 9	TRUE	FALSE	FALSE	FALSE	TRUE	FALSE	FALSE	FALSE	TRUE	5	1	1	0	1	1	608	2018-04-28	10	0	4
3-003-002-004	0	3-003-002	Makeshift	3	435.89	102	2	2	4	592.14	4	0	0	2	Unreg - AugtoDec31	male	42	1	3	5. Small for polio but sent	0	1	1	1	2	1	1	0	1 2 3 5	TRUE	TRUE	TRUE	FALSE	TRUE	FALSE	FALSE	FALSE	FALSE	5	1	1	1	1	1	801	2018-04-28	11	1	5
3-003-006-005	0	3-003-006	Makeshift	3	435.89	102	3	6	5	888.22	5	0	0	3	Unreg - AugtoDec31	female	22	1	3	5. Small for polio but sent	2	1	2	1	1	1	1	0	1 3 5	TRUE	FALSE	TRUE	FALSE	TRUE	FALSE	FALSE	FALSE	FALSE	5	1	1	1	1	1	802	2018-04-28	11	0	5
3-003-009-005	0	3-003-009	Makeshift	3	435.89	102	2	9	5	888.22	7	1	0	2	Unreg - AugtoDec31	female	60	1	3	5. Small for polio but sent	2	2	2	2	0	1	1	0	9	FALSE	FALSE	FALSE	FALSE	FALSE	FALSE	FALSE	FALSE	TRUE	5	1	1	1	1	1	804	2018-04-28	11	0	5
3-003-010-004	0	3-003-010	Makeshift	3	435.89	102	1	10	4	296.07	4	0	0	1	Unreg - AugtoDec31	male	33	1	3	5. Small for polio but sent	2	1	1	2	2	1	1	0	1 2 3	TRUE	TRUE	TRUE	FALSE	FALSE	FALSE	FALSE	FALSE	FALSE	5	1	1	1	1	1	806	2018-04-28	11	1	4
3-003-013-003	0	3-003-013	Makeshift	3	435.89	102	1	13	3	296.07	3	0	0	1	Unreg - AugtoDec31	male	17	1	3	5. Small for polio but sent	0	0	0	0	99	0	0	0	#N/A	#N/A	#N/A	#N/A	#N/A	#N/A	#N/A	#N/A	#N/A	#N/A	5	0	0	0	1	1	808	2018-04-28	11	0	5
3-004-001-004	0	3-004-001	Makeshift	4	537.8	124	3	1	4	875.19	5	0	1	2	Unreg - AugtoDec31	female	23	1	3	5. Small for polio but sent	0	0	1	2	2	1	1	0	9	FALSE	FALSE	FALSE	FALSE	FALSE	FALSE	FALSE	FALSE	TRUE	5	0	0	0	1	1	202	2018-04-28	11	0	5
3-004-003-003	0	3-004-003	Makeshift	4	537.8	124	1	3	3	291.73	3	0	0	1	Unreg - AugtoDec31	female	36	1	3	1. Adequate polio and VPD	2	2	2	2	2	1	1	0	9	FALSE	FALSE	FALSE	FALSE	FALSE	FALSE	FALSE	FALSE	TRUE	5	1	1	0	1	1	209	2018-04-28	11	0	5
3-004-005-005	0	3-004-005	Makeshift	4	537.8	124	3	5	5	875.19	5	0	0	3	Unreg - AugtoDec31	female	16	1	3	5. Small for polio but sent	2	2	2	2	2	1	1	0	9	FALSE	FALSE	FALSE	FALSE	FALSE	FALSE	FALSE	FALSE	TRUE	2	0	0	0	1	1	206	2018-04-28	11	1	5
3-004-006-003	0	3-004-006	Makeshift	4	537.8	124	1	6	3	291.73	3	0	0	1	Unreg - AugtoDec31	male	34	1	3	1. Adequate polio and VPD	2	2	.	2	0	1	1	0	9	FALSE	FALSE	FALSE	FALSE	FALSE	FALSE	FALSE	FALSE	TRUE	2	1	1	1	1	1	208	2018-04-28	11	1	5
3-004-007-004	0	3-004-007	Makeshift	4	537.8	124	2	7	4	583.46	4	0	0	2	Unreg - AugtoDec31	female	23	1	3	5. Small for polio but sent	0	2	1	2	2	0	0	0	9	FALSE	FALSE	FALSE	FALSE	FALSE	FALSE	FALSE	FALSE	TRUE	5	1	0	0	1	1	204	2018-04-28	11	1	5
3-004-009-006	0	3-004-009	Makeshift	4	537.8	124	1	9	6	291.73	6	0	0	1	Unreg - AugtoDec31	female	26	1	3	1. Adequate polio and VPD	0	2	2	2	2	1	1	0	9	FALSE	FALSE	FALSE	FALSE	FALSE	FALSE	FALSE	FALSE	TRUE	5	0	0	0	1	1	205	2018-04-28	11	0	5
3-004-010-008	1.Not at home	3-004-010	Makeshift	4	537.8	124	1	10	8	583.46	8	1	0	1	Unreg - AugtoDec31	female	73	8	3	#N/A	2	2	2	2	2	1	1	0	9	FALSE	FALSE	FALSE	FALSE	FALSE	FALSE	FALSE	FALSE	TRUE	5	1	1	99	1	0	#N/A	2018-05-09	11	0	5
3-004-013-004	6.insufficient for test	3-004-013	Makeshift	4	537.8	124	3	13	4	875.19	5	0	1	2	Unreg - 2016to2017	female	42	1	1	5. Small for polio but sent	1	2	2	2	2	1	1	0	9	FALSE	FALSE	FALSE	FALSE	FALSE	FALSE	FALSE	FALSE	TRUE	5	1	1	0	1	1	201	2018-04-28	11	1	5
3-005-004-004	0	3-005-004	Makeshift	5	589	108	2	4	4	464	6	0	1	1	Unreg - AugtoDec31	female	39	2	3	1. Adequate polio and VPD	2	1	2	1	2	1	1	0	1 3 5	TRUE	FALSE	TRUE	FALSE	TRUE	FALSE	FALSE	FALSE	FALSE	5	1	1	1	1	1	1004	2018-04-28	11	1	5
3-005-005-009	0	3-005-005	Makeshift	5	589	108	1	5	9	232	9	0	0	1	Unreg - AugtoDec31	male	34	1	3	5. Small for polio but sent	0	0	0	1	0	1	1	0	9	FALSE	FALSE	FALSE	FALSE	FALSE	FALSE	FALSE	FALSE	TRUE	5	0	1	1	1	1	1002	2018-04-28	11	0	5
3-005-010-008	6.insufficient for test	3-005-010	Makeshift	5	589	108	2	10	8	696	9	1	0	2	Unreg - AugtoDec31	male	40	1	3	4. No polio - VPD only	2	2	2	2	2	1	1	0	8	FALSE	FALSE	FALSE	FALSE	FALSE	FALSE	FALSE	TRUE	FALSE	5	1	1	1	1	1	1010	2018-04-28	11	1	5
3-005-011-003	0	3-005-011	Makeshift	5	589	108	3	11	3	927.99	6	1	0	3	Unreg - AugtoDec31	male	58	1	3	5. Small for polio but sent	2	1	1	1	2	1	1	0	1 2 3 5	TRUE	TRUE	TRUE	FALSE	TRUE	FALSE	FALSE	FALSE	FALSE	5	1	0	0	1	1	1006	2018-04-28	1	0	5
3-005-012-004	6.insufficient for test	3-005-012	Makeshift	5	589	108	2	12	4	696	5	1	0	2	Unreg - AugtoDec31	male	24	1	3	4. No polio - VPD only	2	2	2	2	2	1	1	0	9	FALSE	FALSE	FALSE	FALSE	FALSE	FALSE	FALSE	FALSE	TRUE	5	1	1	1	1	1	1001	2018-04-28	11	0	5
3-006-001-004	0	3-006-001	Makeshift	6	565.18	118	2	1	4	528.32	4	0	0	2	Unreg - AugtoDec31	male	22	1	3	1. Adequate polio and VPD	0	2	0	0	2	1	0	0	9	FALSE	FALSE	FALSE	FALSE	FALSE	FALSE	FALSE	FALSE	TRUE	5	0	0	0	1	1	822	2018-04-30	12	1	5
3-006-002-006	0	3-006-002	Makeshift	6	565.18	118	2	2	6	528.32	6	0	0	2	Unreg - pre2016	male	21	1	3	5. Small for polio but sent	0	0	2	0	2	1	0	2	9	FALSE	FALSE	FALSE	FALSE	FALSE	FALSE	FALSE	FALSE	TRUE	5	1	1	1	1	1	828	2018-04-30	12	0	5
3-006-003-004	0	3-006-003	Makeshift	6	565.18	118	2	3	4	792.49	5	1	0	2	Unreg - AugtoDec31	female	22	1	3	5. Small for polio but sent	1	1	1	1	2	1	1	0	1 2 3 5	TRUE	TRUE	TRUE	FALSE	TRUE	FALSE	FALSE	FALSE	FALSE	5	1	1	3	1	1	826	2018-04-30	12	0	2
3-006-004-004	1.Not at home	3-006-004	Makeshift	6	565.18	118	1	4	4	264.16	4	0	0	1	Unreg - AugtoDec31	male	19	3	3	#N/A	99	99	99	99	99	99	99	99	9	FALSE	FALSE	FALSE	FALSE	FALSE	FALSE	FALSE	FALSE	TRUE	5	99	99	99	1	0	#N/A	2018-04-30	12	0	5
3-006-009-004	0	3-006-009	Makeshift	6	565.18	118	1	9	4	264.16	4	0	0	1	Unreg - AugtoDec31	male	31	1	3	1. Adequate polio and VPD	0	0	0	0	2	1	1	0	9	FALSE	FALSE	FALSE	FALSE	FALSE	FALSE	FALSE	FALSE	TRUE	5	0	0	0	1	1	824	2018-04-30	12	0	5
3-006-012-004	0	3-006-012	Makeshift	6	565.18	118	2	12	4	528.32	5	0	1	1	Unreg - AugtoDec31	male	39	1	3	1. Adequate polio and VPD	1	1	0	0	0	1	1	0	1 3	TRUE	FALSE	TRUE	FALSE	FALSE	FALSE	FALSE	FALSE	FALSE	5	1	1	1	1	1	818	2018-04-30	12	0	5
3-006-013-008	0	3-006-013	Makeshift	6	565.18	118	2	13	8	528.32	8	0	0	2	Unreg - AugtoDec31	male	21	1	3	5. Small for polio but sent	2	1	1	1	2	1	0	0	1 2 3 5	TRUE	TRUE	TRUE	FALSE	TRUE	FALSE	FALSE	FALSE	FALSE	5	1	1	1	1	1	820	2018-04-30	12	1	5
3-007-001-006	0	3-007-001	Makeshift	7	675	158	3	1	6	888.49	8	0	0	3	Unreg - AugtoDec31	female	72	1	3	1. Adequate polio and VPD	2	2	2	2	2	1	1	0	9	FALSE	FALSE	FALSE	FALSE	FALSE	FALSE	FALSE	FALSE	TRUE	5	1	1	1	1	1	227	2018-04-30	12	0	5
3-007-002-003	0	3-007-002	Makeshift	7	675	158	1	2	3	296.16	3	0	0	1	Unreg - AugtoDec31	male	38	1	3	1. Adequate polio and VPD	0	0	0	0	0	1	1	0	9	FALSE	FALSE	FALSE	FALSE	FALSE	FALSE	FALSE	FALSE	TRUE	5	1	1	1	1	1	231	2018-04-30	12	1	5
3-007-003-005	0	3-007-003	Makeshift	7	675	158	4	3	5	1480.82	9	1	0	4	Unreg - AugtoDec31	male	72	1	3	1. Adequate polio and VPD	2	2	2	2	2	1	1	0	9	FALSE	FALSE	FALSE	FALSE	FALSE	FALSE	FALSE	FALSE	TRUE	5	1	1	1	1	1	230	2018-04-30	12	0	5
3-007-009-006	0	3-007-009	Makeshift	7	675	158	1	9	6	296.16	6	0	0	1	Unreg - AugtoDec31	female	62	1	3	5. Small for polio but sent	2	2	2	2	2	1	1	0	9	FALSE	FALSE	FALSE	FALSE	FALSE	FALSE	FALSE	FALSE	TRUE	.	1	0	0	1	1	232	2018-04-30	12	.	.
3-007-010-013	0	3-007-010	Makeshift	7	675	158	2	10	13	592.33	13	0	0	2	Unreg - AugtoDec31	male	49	1	3	5. Small for polio but sent	0	2	2	1	2	1	1	0	9	FALSE	FALSE	FALSE	FALSE	FALSE	FALSE	FALSE	FALSE	TRUE	5	1	1	0	1	1	225	2018-04-30	12	0	5
3-008-001-004	0	3-008-001	Makeshift	8	768.99	83	3	1	4	409.69	5	0	0	3	Unreg - AugtoDec31	female	30	1	3	1. Adequate polio and VPD	1	1	1	1	0	1	1	0	1 2 3 5	TRUE	TRUE	TRUE	FALSE	TRUE	FALSE	FALSE	FALSE	FALSE	5	99	1	0	1	1	1	2018-04-28	13	0	5
3-008-002-003	0	3-008-002	Makeshift	8	768.99	83	1	2	3	136.56	3	0	0	1	Unreg - 2016to2017	male	23	2	3	1. Adequate polio and VPD	2	1	2	1	2	1	1	0	1 2 3 5	TRUE	TRUE	TRUE	FALSE	TRUE	FALSE	FALSE	FALSE	FALSE	5	0	1	0	1	1	2	2018-04-28	13	0	5
3-008-003-010	0	3-008-003	Makeshift	8	768.99	83	2	3	10	273.13	10	0	0	2	Unreg - AugtoDec31	male	35	1	3	1. Adequate polio and VPD	2	1	1	2	1	1	1	0	1 2 3	TRUE	TRUE	TRUE	FALSE	FALSE	FALSE	FALSE	FALSE	FALSE	5	1	1	1	1	1	3	2018-04-28	13	0	8
3-008-004-007	1.Not at home	3-008-004	Makeshift	8	768.99	83	2	4	7	273.13	7	0	0	2	Unreg - AugtoDec31	female	27	1	3	#N/A	2	2	1	2	2	1	1	0	1 2 3	TRUE	TRUE	TRUE	FALSE	FALSE	FALSE	FALSE	FALSE	FALSE	5	1	1	99	1	0	#N/A	2018-04-28	13	1	5
3-008-005-004	0	3-008-005	Makeshift	8	768.99	83	2	5	4	273.13	4	0	0	2	Unreg - AugtoDec31	female	58	2	3	1. Adequate polio and VPD	1	1	1	2	2	0	1	0	1 2 3	TRUE	TRUE	TRUE	FALSE	FALSE	FALSE	FALSE	FALSE	FALSE	5	0	0	0	1	1	4	2018-04-28	13	0	5
3-008-006-009	0	3-008-006	Makeshift	8	768.99	83	1	6	9	136.56	9	0	0	1	Unreg - AugtoDec31	male	62	1	3	1. Adequate polio and VPD	2	2	1	2	1	1	1	0	1 2 3 5	TRUE	TRUE	TRUE	FALSE	TRUE	FALSE	FALSE	FALSE	FALSE	5	1	1	1	1	1	5	2018-04-28	13	1	2
3-008-008-004	0	3-008-008	Makeshift	8	768.99	83	2	8	4	273.13	5	0	0	2	Unreg - AugtoDec31	male	39	1	3	1. Adequate polio and VPD	2	2	2	2	2	1	1	0	9	FALSE	FALSE	FALSE	FALSE	FALSE	FALSE	FALSE	FALSE	TRUE	5	1	1	1	1	1	6	2018-04-28	13	0	5
3-008-009-008	0	3-008-009	Makeshift	8	768.99	83	4	9	8	546.26	8	0	0	4	Unreg - AugtoDec31	male	13	2	3	5. Small for polio but sent	0	2	2	0	2	1	1	0	9	FALSE	FALSE	FALSE	FALSE	FALSE	FALSE	FALSE	FALSE	TRUE	5	0	0	0	1	1	12	2018-04-28	13	0	5
3-008-010-007	0	3-008-010	Makeshift	8	768.99	83	3	10	7	409.69	7	0	0	3	Unreg - AugtoDec31	male	20	1	3	1. Adequate polio and VPD	2	1	1	0	1	1	1	0	1 2 3	TRUE	TRUE	TRUE	FALSE	FALSE	FALSE	FALSE	FALSE	FALSE	5	1	0	0	0	1	10	2018-04-28	13	0	5
3-008-012-006	0	3-008-012	Makeshift	8	768.99	83	3	12	6	409.69	8	0	0	3	Unreg - AugtoDec31	male	74	1	3	1. Adequate polio and VPD	1	1	1	2	2	1	1	0	1 2 3	TRUE	TRUE	TRUE	FALSE	FALSE	FALSE	FALSE	FALSE	FALSE	5	1	1	1	0	1	8	2018-04-28	13	1	5
3-008-013-005	1.Not at home	3-008-013	Makeshift	8	768.99	83	1	13	5	136.56	5	0	0	1	Unreg - AugtoDec31	male	63	1	3	#N/A	2	2	2	2	2	1	1	0	9	FALSE	FALSE	FALSE	FALSE	FALSE	FALSE	FALSE	FALSE	TRUE	5	1	1	99	0	0	#N/A	2018-04-28	13	1	5
3-009-001-007	0	3-009-001	Makeshift	9	629.78	130	1	1	7	261.18	7	0	0	1	Unreg - AugtoDec31	male	47	1	2	1. Adequate polio and VPD	1	1	1	1	2	0	0	0	9	FALSE	FALSE	FALSE	FALSE	FALSE	FALSE	FALSE	FALSE	TRUE	5	1	1	1	1	1	212	2018-04-28	13	0	5
3-009-003-003	0	3-009-003	Makeshift	9	629.78	130	2	3	3	522.35	4	0	0	2	Unreg - AugtoDec31	female	44	1	3	1. Adequate polio and VPD	1	2	2	2	2	1	1	0	9	FALSE	FALSE	FALSE	FALSE	FALSE	FALSE	FALSE	FALSE	TRUE	5	1	1	1	1	1	211	2018-04-28	13	0	5
3-009-004-003	0	3-009-004	Makeshift	9	629.78	130	1	4	3	522.35	4	1	0	1	Unreg - AugtoDec31	male	42	1	3	1. Adequate polio and VPD	2	2	2	1	2	1	1	0	9	FALSE	FALSE	FALSE	FALSE	FALSE	FALSE	FALSE	FALSE	TRUE	5	1	1	1	1	1	210	2018-04-29	13	0	5
3-009-006-004	0	3-009-006	Makeshift	9	629.78	130	1	6	4	261.18	4	0	0	1	Unreg - AugtoDec31	female	60	1	3	1. Adequate polio and VPD	2	2	2	1	2	1	1	0	9	FALSE	FALSE	FALSE	FALSE	FALSE	FALSE	FALSE	FALSE	TRUE	2	1	1	0	1	1	216	2018-04-28	13	0	2
3-009-008-008	0	3-009-008	Makeshift	9	629.78	130	3	8	8	783.53	8	0	0	3	Unreg - AugtoDec31	male	36	1	3	1. Adequate polio and VPD	1	1	1	2	1	0	0	0	9	FALSE	FALSE	FALSE	FALSE	FALSE	FALSE	FALSE	FALSE	TRUE	5	1	1	0	1	1	219	2018-04-28	13	0	5
3-009-009-004	0	3-009-009	Makeshift	9	629.78	130	2	9	4	522.35	5	0	0	2	Unreg - AugtoDec31	male	44	1	3	5. Small for polio but sent	1	1	1	1	2	0	0	0	9	FALSE	FALSE	FALSE	FALSE	FALSE	FALSE	FALSE	FALSE	TRUE	5	1	1	1	1	1	218	2018-04-28	13	0	5
3-009-010-006	0	3-009-010	Makeshift	9	629.78	130	1	10	6	261.18	6	0	0	1	Unreg - AugtoDec31	female	24	2	3	1. Adequate polio and VPD	1	1	1	2	2	1	1	0	9	FALSE	FALSE	FALSE	FALSE	FALSE	FALSE	FALSE	FALSE	TRUE	5	0	0	1	1	1	215	2018-04-28	13	0	5
3-009-011-003	0	3-009-011	Makeshift	9	629.78	130	2	11	3	522.35	4	0	0	2	Unreg - AugtoDec31	male	56	1	3	1. Adequate polio and VPD	2	2	2	2	2	1	1	0	9	FALSE	FALSE	FALSE	FALSE	FALSE	FALSE	FALSE	FALSE	TRUE	5	1	1	1	1	1	221	2018-04-28	13	0	5
3-009-012-008	0	3-009-012	Makeshift	9	629.78	130	3	12	8	783.53	10	0	0	3	Unreg - AugtoDec31	male	48	1	3	5. Small for polio but sent	2	2	2	2	0	1	1	0	9	FALSE	FALSE	FALSE	FALSE	FALSE	FALSE	FALSE	FALSE	TRUE	2	1	1	.	1	1	222	2018-04-28	13	0	5
3-010-004-007	6.insufficient for test	3-010-004	Makeshift	10	987.11	90	1	4	7	115.36	7	0	0	1	Unreg - AugtoDec31	female	72	1	1	2.Discarded sample	1	2	1	0	2	1	1	0	1 2 3	TRUE	TRUE	TRUE	FALSE	FALSE	FALSE	FALSE	FALSE	FALSE	5	1	1	99	1	1	27	2018-04-30	14	1	5
3-010-006-009	0	3-010-006	Makeshift	10	987.11	90	1	6	9	115.36	10	0	0	1	Unreg - AugtoDec31	female	57	1	3	1. Adequate polio and VPD	2	2	2	2	2	1	1	0	9	FALSE	FALSE	FALSE	FALSE	FALSE	FALSE	FALSE	FALSE	TRUE	5	1	1	0	1	1	29	2018-04-30	14	1	5
3-010-008-004	0	3-010-008	Makeshift	10	987.11	90	3	8	4	346.08	5	0	0	3	Unreg - AugtoDec31	male	41	1	3	1. Adequate polio and VPD	2	2	2	2	2	1	1	0	9	FALSE	FALSE	FALSE	FALSE	FALSE	FALSE	FALSE	FALSE	TRUE	5	1	1	0	1	1	32	2018-04-30	14	0	5
3-010-010-007	0	3-010-010	Makeshift	10	987.11	90	2	10	7	346.08	8	1	0	2	Unreg - AugtoDec31	male	17	1	3	5. Small for polio but sent	0	2	2	2	2	1	0	0	9	FALSE	FALSE	FALSE	FALSE	FALSE	FALSE	FALSE	FALSE	TRUE	5	1	1	1	1	1	34	2018-04-30	14	0	5
3-010-012-009	0	3-010-012	Makeshift	10	987.11	90	4	12	9	461.44	9	0	0	4	Unreg - AugtoDec31	female	12	2	3	5. Small for polio but sent	2	1	1	2	2	1	1	0	1 2 3	TRUE	TRUE	TRUE	FALSE	FALSE	FALSE	FALSE	FALSE	FALSE	5	1	1	1	1	1	31	2018-04-30	14	0	5
3-011-001-008	0	3-011-001	Makeshift	11	952.89	148	2	1	8	393.03	8	0	0	2	Unreg - AugtoDec31	male	35	2	3	1. Adequate polio and VPD	2	2	2	0	0	1	1	0	9	FALSE	FALSE	FALSE	FALSE	FALSE	FALSE	FALSE	FALSE	TRUE	5	1	1	0	1	1	42	2018-05-01	14	1	5
3-011-004-007	0	3-011-004	Makeshift	11	952.89	148	3	4	7	589.55	8	0	0	3	Unreg - AugtoDec31	female	49	1	3	1. Adequate polio and VPD	2	2	2	2	2	1	1	0	9	FALSE	FALSE	FALSE	FALSE	FALSE	FALSE	FALSE	FALSE	TRUE	5	1	1	0	1	1	38	2018-05-01	14	1	5
3-011-006-005	0	3-011-006	Makeshift	11	952.89	148	1	6	5	393.03	6	1	0	1	Unreg - AugtoDec31	female	56	2	3	1. Adequate polio and VPD	2	2	2	2	2	1	1	0	9	FALSE	FALSE	FALSE	FALSE	FALSE	FALSE	FALSE	FALSE	TRUE	5	1	1	0	1	1	39	2018-05-01	14	1	5
3-011-011-003	0	3-011-011	Makeshift	11	952.89	148	3	11	3	589.55	4	0	0	3	Unreg - AugtoDec31	female	50	5	4	5. Small for polio but sent	0	2	2	1	2	1	0	0	5	FALSE	FALSE	FALSE	FALSE	TRUE	FALSE	FALSE	FALSE	FALSE	5	1	1	1	1	1	36	2018-05-01	14	1	5
3-011-013-008	0	3-011-013	Makeshift	11	952.89	148	1	13	8	196.52	9	0	0	1	Unreg - AugtoDec31	female	46	1	3	1. Adequate polio and VPD	2	2	2	2	0	1	0	0	9	FALSE	FALSE	FALSE	FALSE	FALSE	FALSE	FALSE	FALSE	TRUE	2	1	1	0	1	1	44	2018-05-01	14	1	5
3-012-001-008	6.insufficient for test	3-012-001	Makeshift	12	504.35	86	2	1	8	431.49	8	0	0	2	Unreg - AugtoDec31	male	30	1	2	4. No polio - VPD only	1	2	1	2	2	1	1	0	1 2 3	TRUE	TRUE	TRUE	FALSE	FALSE	FALSE	FALSE	FALSE	FALSE	5	1	1	1	1	1	1011	2018-04-29	15	0	5
3-012-002-003	0	3-012-002	Makeshift	12	504.35	86	2	2	3	431.49	4	0	0	2	Unreg - AugtoDec31	female	27	1	2	5. Small for polio but sent	1	2	2	2	2	1	1	0	3	FALSE	FALSE	TRUE	FALSE	FALSE	FALSE	FALSE	FALSE	FALSE	5	1	1	1	1	1	1013	2018-04-29	15	1	5
3-012-003-005	0	3-012-003	Makeshift	12	504.35	86	1	3	5	215.75	5	0	0	1	Unreg - AugtoDec31	female	73	1	3	5. Small for polio but sent	2	2	2	2	2	1	1	0	9	FALSE	FALSE	FALSE	FALSE	FALSE	FALSE	FALSE	FALSE	TRUE	5	0	0	0	1	1	1022	2018-04-29	15	0	5
3-012-004-008	0	3-012-004	Makeshift	12	504.35	86	1	4	8	215.75	8	0	0	1	Unreg - AugtoDec31	female	63	1	3	1. Adequate polio and VPD	1	1	0	2	2	1	0	0	1 3	TRUE	FALSE	TRUE	FALSE	FALSE	FALSE	FALSE	FALSE	FALSE	5	1	1	1	1	1	1019	2018-04-29	15	1	5
3-012-007-003	0	3-012-007	Makeshift	12	504.35	86	1	7	3	215.75	3	0	0	1	Unreg - AugtoDec31	female	20	1	3	1. Adequate polio and VPD	2	2	2	0	0	1	1	0	9	FALSE	FALSE	FALSE	FALSE	FALSE	FALSE	FALSE	FALSE	TRUE	2	1	1	0	1	1	1014	2018-04-29	15	0	5
3-012-010-004	6.insufficient for test	3-012-010	Makeshift	12	504.35	86	2	10	4	431.49	4	0	0	2	Unreg - AugtoDec31	male	18	2	3	4. No polio - VPD only	1	2	2	2	2	1	1	0	3	FALSE	FALSE	TRUE	FALSE	FALSE	FALSE	FALSE	FALSE	FALSE	2	1	1	0	1	1	1015	2018-04-29	15	0	5
3-012-011-009	0	3-012-011	Makeshift	12	504.35	86	1	11	9	215.75	9	0	0	1	Unreg - AugtoDec31	male	60	2	3	1. Adequate polio and VPD	1	0	0	2	2	1	1	0	3	FALSE	FALSE	TRUE	FALSE	FALSE	FALSE	FALSE	FALSE	FALSE	4	1	0	0	1	1	1017	2018-04-29	15	0	5
3-012-012-003	6.insufficient for test	3-012-012	Makeshift	12	504.35	86	1	12	3	431.49	4	1	0	1	Unreg - AugtoDec31	male	28	1	3	4. No polio - VPD only	2	2	99	2	2	1	1	0	9	FALSE	FALSE	FALSE	FALSE	FALSE	FALSE	FALSE	FALSE	TRUE	5	1	1	1	1	1	1018	2018-04-29	15	0	5
3-013-004-008	0	3-013-004	Makeshift	13	464.46	104	3	4	8	1133.24	9	1	0	3	Unreg - AugtoDec31	male	24	1	3	1. Adequate polio and VPD	1	1	1	2	2	1	1	0	3	FALSE	FALSE	TRUE	FALSE	FALSE	FALSE	FALSE	FALSE	FALSE	5	1	1	1	1	1	20	2018-04-29	15	0	5
3-013-005-006	6.insufficient for test	3-013-005	Makeshift	13	464.46	104	3	5	6	1133.24	7	1	0	3	Unreg - AugtoDec31	male	24	1	3	4. No polio - VPD only	1	2	2	2	2	1	1	0	3	FALSE	FALSE	TRUE	FALSE	FALSE	FALSE	FALSE	FALSE	FALSE	5	1	0	0	1	1	13	2018-04-29	15	0	5
3-013-007-004	0	3-013-007	Makeshift	13	464.46	104	3	7	4	849.93	6	0	0	3	Unreg - AugtoDec31	female	72	1	3	1. Adequate polio and VPD	2	2	1	2	2	1	1	0	1 3	TRUE	FALSE	TRUE	FALSE	FALSE	FALSE	FALSE	FALSE	FALSE	5	1	1	0	1	1	23	2018-04-29	15	1	2
3-013-008-006	0	3-013-008	Makeshift	13	464.46	104	3	8	6	849.93	8	0	0	3	Unreg - AugtoDec31	female	75	1	3	5. Small for polio but sent	0	1	2	2	2	1	1	0	1 3	TRUE	FALSE	TRUE	FALSE	FALSE	FALSE	FALSE	FALSE	FALSE	5	1	1	1	1	1	14	2018-04-29	15	1	2
3-013-009-006	0	3-013-009	Makeshift	13	464.46	104	1	9	6	283.31	6	0	0	1	Unreg - AugtoDec31	male	62	1	3	1. Adequate polio and VPD	2	2	2	2	2	1	1	0	9	FALSE	FALSE	FALSE	FALSE	FALSE	FALSE	FALSE	FALSE	TRUE	5	1	1	1	1	1	18	2018-04-29	15	1	5
3-013-010-003	0	3-013-010	Makeshift	13	464.46	104	2	10	3	849.93	5	1	0	2	Unreg - AugtoDec31	male	54	1	3	1. Adequate polio and VPD	2	2	2	1	2	1	1	0	5	FALSE	FALSE	FALSE	FALSE	TRUE	FALSE	FALSE	FALSE	FALSE	5	1	1	1	1	1	22	2018-04-29	15	0	5
3-013-012-003	0	3-013-012	Makeshift	13	464.46	104	1	12	3	283.31	3	0	0	1	Unreg - AugtoDec31	male	22	1	3	5. Small for polio but sent	1	2	2	2	2	1	1	0	3	FALSE	FALSE	TRUE	FALSE	FALSE	FALSE	FALSE	FALSE	FALSE	5	1	1	99	1	1	17	2018-04-29	15	1	5
3-014-001-006	0	3-014-001	Makeshift	14	493.24	81	1	1	6	415.56	7	1	0	1	Unreg - AugtoDec31	male	66	2	3	5. Small for polio but sent	2	1	1	2	1	1	1	0	1 2 3 5 9	TRUE	TRUE	TRUE	FALSE	TRUE	FALSE	FALSE	FALSE	TRUE	5	1	1	1	1	1	621	2018-04-29	16	0	5
3-014-002-008	1.Not at home	3-014-002	Makeshift	14	493.24	81	1	2	8	207.78	8	0	0	1	Unreg - AugtoDec31	male	65	1	3	#N/A	0	2	0	2	2	1	1	0	9	FALSE	FALSE	FALSE	FALSE	FALSE	FALSE	FALSE	FALSE	TRUE	5	1	1	99	1	1	#N/A	2018-04-29	16	1	5
3-014-005-008	0	3-014-005	Makeshift	14	493.24	81	2	5	8	415.56	9	0	1	1	Unreg - AugtoDec31	male	60	1	2	1. Adequate polio and VPD	2	2	2	2	2	1	1	0	5 9	FALSE	FALSE	FALSE	FALSE	TRUE	FALSE	FALSE	FALSE	TRUE	5	1	1	1	1	1	612	2018-04-29	16	1	5
3-014-006-004	1.Not at home	3-014-006	Makeshift	14	493.24	81	3	6	4	623.34	5	0	1	2	Unreg - AugtoDec31	male	26	2	3	#N/A	1	1	2	2	1	0	1	2	1 9	TRUE	FALSE	FALSE	FALSE	FALSE	FALSE	FALSE	FALSE	TRUE	5	0	0	99	1	0	#N/A	2018-04-29	16	0	5
3-014-007-006	0	3-014-007	Makeshift	14	493.24	81	2	7	6	415.56	7	0	0	2	Unreg - AugtoDec31	female	44	2	4	1. Adequate polio and VPD	0	0	0	1	0	1	0	0	5 9	FALSE	FALSE	FALSE	FALSE	TRUE	FALSE	FALSE	FALSE	TRUE	5	1	1	1	1	1	619	2018-04-29	16	1	5
3-014-008-010	0	3-014-008	Makeshift	14	493.24	81	2	8	10	623.34	11	1	0	2	Unreg - AugtoDec31	male	46	2	4	5. Small for polio but sent	2	1	2	2	2	1	1	0	1 9	TRUE	FALSE	FALSE	FALSE	FALSE	FALSE	FALSE	FALSE	TRUE	5	1	1	1	1	1	617	2018-04-29	16	1	5
3-014-012-002	1.Not at home	3-014-012	Makeshift	14	493.24	81	2	12	2	415.56	4	0	0	2	Unreg - AugtoDec31	male	17	3	4	#N/A	2	2	2	2	0	1	1	2	5 9	FALSE	FALSE	FALSE	FALSE	TRUE	FALSE	FALSE	FALSE	TRUE	1	1	1	1	1	0	#N/A	2018-04-29	16	0	1
3-015-002-005	6.insufficient for test	3-015-002	Makeshift	15	486.45	103	2	2	5	535.81	6	0	0	2	Unreg - AugtoDec31	female	53	1	4	4. No polio - VPD only	2	1	1	2	1	1	1	0	1 3	TRUE	FALSE	TRUE	FALSE	FALSE	FALSE	FALSE	FALSE	FALSE	5	1	1	0	1	1	417	2018-04-29	16	1	5
3-015-005-007	0	3-015-005	Makeshift	15	486.45	103	4	5	7	1071.61	8	0	1	3	Unreg - AugtoDec31	female	27	1	3	1. Adequate polio and VPD	1	2	2	2	2	99	1	0	3	FALSE	FALSE	TRUE	FALSE	FALSE	FALSE	FALSE	FALSE	FALSE	5	1	1	0	1	1	425	2018-04-29	16	1	5
3-015-006-007	0	3-015-006	Makeshift	15	486.45	103	2	6	7	535.81	7	0	0	2	Unreg - AugtoDec31	male	17	1	3	1. Adequate polio and VPD	1	1	2	2	2	0	0	0	3	FALSE	FALSE	TRUE	FALSE	FALSE	FALSE	FALSE	FALSE	FALSE	3	1	1	1	1	1	423	2018-04-29	16	0	5
3-015-008-003	6.insufficient for test	3-015-008	Makeshift	15	486.45	103	1	8	3	267.9	3	0	0	1	Unreg - AugtoDec31	male	16	1	4	2.Discarded sample	2	1	1	2	1	0	1	0	1 3	TRUE	FALSE	TRUE	FALSE	FALSE	FALSE	FALSE	FALSE	FALSE	2	1	1	1	1	1	422	2018-04-29	16	0	5
3-015-009-005	6.insufficient for test	3-015-009	Makeshift	15	486.45	103	2	9	5	535.81	5	0	0	2	Unreg - AugtoDec31	male	27	1	3	4. No polio - VPD only	2	2	2	2	0	1	1	0	9	FALSE	FALSE	FALSE	FALSE	FALSE	FALSE	FALSE	FALSE	TRUE	5	99	0	0	1	1	428	2018-04-29	16	1	5
3-015-011-003	6.insufficient for test	3-015-011	Makeshift	15	486.45	103	1	11	3	267.9	3	0	0	1	Unreg - pre2016	female	25	1	1	4. No polio - VPD only	1	1	2	2	1	1	1	0	1 2 3	TRUE	TRUE	TRUE	FALSE	FALSE	FALSE	FALSE	FALSE	FALSE	5	0	0	1	1	1	430	2018-04-29	16	0	5
3-016-001-004	0	3-016-001	Makeshift	16	434.93	103	2	1	4	599.27	4	0	0	2	Unreg - AugtoDec31	female	12	1	4	5. Small for polio but sent	0	2	2	2	2	1	0	2	9	FALSE	FALSE	FALSE	FALSE	FALSE	FALSE	FALSE	FALSE	TRUE	5	0	1	3	1	1	809	2018-04-29	18	1	5
3-016-003-003	0	3-016-003	Makeshift	16	434.93	103	1	3	3	299.64	3	0	0	1	Unreg - AugtoDec31	female	15	1	3	1. Adequate polio and VPD	0	0	2	2	2	1	1	0	9	FALSE	FALSE	FALSE	FALSE	FALSE	FALSE	FALSE	FALSE	TRUE	5	1	1	1	1	1	811	2018-04-29	18	0	5
3-016-004-002	0	3-016-004	Makeshift	16	434.93	103	1	4	2	299.64	2	0	0	1	Unreg - AugtoDec31	female	21	1	4	5. Small for polio but sent	2	2	2	2	2	0	0	0	9	FALSE	FALSE	FALSE	FALSE	FALSE	FALSE	FALSE	FALSE	TRUE	2	0	0	1	1	1	814	2018-04-29	18	1	2
3-016-005-002	1.Not at home	3-016-005	Makeshift	16	434.93	103	1	5	2	299.64	2	0	0	1	Unreg - AugtoDec31	male	18	1	4	#N/A	0	0	2	0	2	0	1	0	9	FALSE	FALSE	FALSE	FALSE	FALSE	FALSE	FALSE	FALSE	TRUE	5	1	1	99	1	0	#N/A	2018-04-29	18	0	5
3-016-007-003	0	3-016-007	Makeshift	16	434.93	103	2	7	3	599.27	4	0	0	2	Unreg - AugtoDec31	female	62	1	4	5. Small for polio but sent	2	2	2	2	0	1	0	0	9	FALSE	FALSE	FALSE	FALSE	FALSE	FALSE	FALSE	FALSE	TRUE	5	1	1	1	1	1	812	2018-04-29	18	0	5
3-016-012-004	0	3-016-012	Makeshift	16	434.93	103	1	12	4	299.64	4	0	0	1	Unreg - AugtoDec31	female	35	7	4	5. Small for polio but sent	0	0	0	0	0	1	1	0	9	FALSE	FALSE	FALSE	FALSE	FALSE	FALSE	FALSE	FALSE	TRUE	5	0	0	1	1	1	816	2018-04-29	18	0	5
3-017-001-005	0	3-017-001	Makeshift	17	376.11	115	3	1	5	1547.45	7	1	0	3	Unreg - AugtoDec31	male	56	1	4	1. Adequate polio and VPD	2	2	1	2	0	1	1	0	2 3 5	FALSE	TRUE	TRUE	FALSE	TRUE	FALSE	FALSE	FALSE	FALSE	5	1	1	99	1	1	441	2018-04-30	18	0	5
3-017-003-003	6.insufficient for test	3-017-003	Makeshift	17	376.11	115	3	3	3	1160.58	5	0	0	3	Unreg - AugtoDec31	male	58	1	4	4. No polio - VPD only	1	2	1	2	0	1	0	0	1 2 3	TRUE	TRUE	TRUE	FALSE	FALSE	FALSE	FALSE	FALSE	FALSE	5	1	1	1	1	1	434	2018-04-30	18	0	5
3-017-006-004	0	3-017-006	Makeshift	17	376.11	115	1	6	4	386.86	4	0	0	1	Unreg - AugtoDec31	female	61	1	3	1. Adequate polio and VPD	1	2	2	2	2	1	1	0	3	FALSE	FALSE	TRUE	FALSE	FALSE	FALSE	FALSE	FALSE	FALSE	5	1	1	1	1	1	436	2018-04-30	18	0	5
3-017-007-003	0	3-017-007	Makeshift	17	376.11	115	1	7	3	386.86	3	0	0	1	Unreg - AugtoDec31	male	78	1	4	1. Adequate polio and VPD	0	1	2	0	99	0	99	0	1 2 3	TRUE	TRUE	TRUE	FALSE	FALSE	FALSE	FALSE	FALSE	FALSE	5	1	1	1	1	1	442	2018-04-30	18	0	5
3-017-009-010	0	3-017-009	Makeshift	17	376.11	115	2	9	10	773.72	10	0	0	2	Unreg - AugtoDec31	female	18	2	4	1. Adequate polio and VPD	0	0	0	0	0	0	0	2	5	FALSE	FALSE	FALSE	FALSE	TRUE	FALSE	FALSE	FALSE	FALSE	5	0	0	0	1	1	438	2018-04-30	18	1	5
3-017-010-002	0	3-017-010	Makeshift	17	376.11	115	2	10	2	773.72	3	0	0	2	Unreg - AugtoDec31	female	33	1	3	5. Small for polio but sent	1	2	0	2	0	1	1	0	3	FALSE	FALSE	TRUE	FALSE	FALSE	FALSE	FALSE	FALSE	FALSE	5	1	0	0	1	1	439	2018-04-30	16	1	3
3-017-012-007	0	3-017-012	Makeshift	17	376.11	115	4	12	7	1547.45	8	0	0	4	Unreg - AugtoDec31	male	40	1	4	5. Small for polio but sent	1	2	2	1	0	0	0	0	3 5	FALSE	FALSE	TRUE	FALSE	TRUE	FALSE	FALSE	FALSE	FALSE	5	1	0	99	1	1	443	2018-04-30	18	0	5
3-018-001-003	0	3-018-001	Makeshift	18	1013.55	110	1	1	3	137.32	3	0	0	1	Unreg - AugtoDec31	male	15	1	3	1. Adequate polio and VPD	2	2	2	2	2	0	0	0	9	FALSE	FALSE	FALSE	FALSE	FALSE	FALSE	FALSE	FALSE	TRUE	5	0	1	1	1	1	631	2018-04-30	19	1	5
3-018-003-004	0	3-018-003	Makeshift	18	1013.55	110	2	3	4	274.63	4	0	0	2	Unreg - AugtoDec31	male	49	1	3	1. Adequate polio and VPD	0	2	2	2	2	1	0	0	9	FALSE	FALSE	FALSE	FALSE	FALSE	FALSE	FALSE	FALSE	TRUE	5	0	1	1	1	1	630	2018-04-30	19	0	1
3-018-005-003	0	3-018-005	Makeshift	18	1013.55	110	2	5	3	411.95	5	1	0	2	Unreg - AugtoDec31	female	41	2	3	5. Small for polio but sent	0	2	2	2	0	1	1	0	9	FALSE	FALSE	FALSE	FALSE	FALSE	FALSE	FALSE	FALSE	TRUE	5	1	1	1	1	1	628	2018-04-30	19	0	5
3-018-008-003	0	3-018-008	Makeshift	18	1013.55	110	2	8	3	274.63	4	0	0	2	Unreg - AugtoDec31	female	54	1	3	1. Adequate polio and VPD	2	2	0	2	2	1	1	0	9	FALSE	FALSE	FALSE	FALSE	FALSE	FALSE	FALSE	FALSE	TRUE	5	0	0	1	1	1	635	2018-04-30	19	1	1
3-018-012-005	0	3-018-012	Makeshift	18	1013.55	110	3	12	5	549.27	8	1	0	3	Unreg - AugtoDec31	male	61	1	3	1. Adequate polio and VPD	2	2	1	1	1	1	1	0	1 2 3 9	TRUE	TRUE	TRUE	FALSE	FALSE	FALSE	FALSE	FALSE	TRUE	5	0	0	1	1	1	636	2018-04-30	19	0	5
3-018-013-006	0	3-018-013	Makeshift	18	1013.55	110	3	13	6	411.95	8	0	1	2	Unreg - AugtoDec31	male	66	1	3	1. Adequate polio and VPD	2	2	2	0	2	1	1	0	9	FALSE	FALSE	FALSE	FALSE	FALSE	FALSE	FALSE	FALSE	TRUE	5	1	1	1	1	1	634	2018-04-30	19	1	5
3-019-001-003	2.Child refusal	3-019-001	Makeshift	19	925	120	1	1	3	164.14	4	0	0	1	Unreg - AugtoDec31	female	60	1	5	#N/A	1	1	1	2	2	1	1	0	1 2 3	TRUE	TRUE	TRUE	FALSE	FALSE	FALSE	FALSE	FALSE	FALSE	5	1	0	0	1	0	#N/A	2018-04-30	19	0	5
3-019-003-005	0	3-019-003	Makeshift	19	925	120	3	3	5	492.42	6	0	1	2	Unreg - AugtoDec31	male	37	1	4	5. Small for polio but sent	1	1	1	2	2	1	1	0	3 4	FALSE	FALSE	TRUE	TRUE	FALSE	FALSE	FALSE	FALSE	FALSE	5	1	.	.	1	1	1030	2018-04-30	19	1	5
3-019-004-004	0	3-019-004	Makeshift	19	925	120	1	4	4	164.14	4	0	0	1	Unreg - AugtoDec31	male	41	3	4	5. Small for polio but sent	2	.	2	2	2	99	99	0	9	FALSE	FALSE	FALSE	FALSE	FALSE	FALSE	FALSE	FALSE	TRUE	5	1	0	0	1	1	1031	2018-04-30	19	1	5
3-019-005-003	0	3-019-005	Makeshift	19	925	120	1	5	3	164.14	3	0	0	1	Unreg - AugtoDec31	female	61	2	3	1. Adequate polio and VPD	2	2	2	2	2	1	1	0	9	FALSE	FALSE	FALSE	FALSE	FALSE	FALSE	FALSE	FALSE	TRUE	3	1	1	0	1	1	1024	2018-04-30	19	1	3
3-019-006-004	6.insufficient for test	3-019-006	Makeshift	19	925	120	2	6	4	328.28	4	0	0	2	Unreg - AugtoDec31	male	18	1	3	4. No polio - VPD only	2	1	2	2	2	1	1	0	1 2 3	TRUE	TRUE	TRUE	FALSE	FALSE	FALSE	FALSE	FALSE	FALSE	5	1	1	1	1	1	1026	2018-04-30	19	1	5
3-019-008-003	0	3-019-008	Makeshift	19	925	120	2	8	3	492.42	5	1	0	2	Unreg - AugtoDec31	male	57	1	3	1. Adequate polio and VPD	1	2	2	0	0	0	0	2	3	FALSE	FALSE	TRUE	FALSE	FALSE	FALSE	FALSE	FALSE	FALSE	5	1	0	0	1	1	1034	2018-04-30	19	0	5
3-019-009-008	0	3-019-009	Makeshift	19	925	120	1	9	8	164.14	8	0	0	1	Unreg - AugtoDec31	male	68	2	3	1. Adequate polio and VPD	1	2	2	0	0	1	0	0	1 2 3	TRUE	TRUE	TRUE	FALSE	FALSE	FALSE	FALSE	FALSE	FALSE	5	1	1	1	1	1	1036	2018-04-30	19	1	5
3-019-012-006	6.insufficient for test	3-019-012	Makeshift	19	925	120	2	12	6	328.28	6	0	0	2	Unreg - AugtoDec31	female	33	1	4	4. No polio - VPD only	2	2	1	0	0	1	0	0	1 2 3	TRUE	TRUE	TRUE	FALSE	FALSE	FALSE	FALSE	FALSE	FALSE	5	0	0	0	1	1	1037	2018-04-30	19	0	5
3-020-001-003	0	3-020-001	Makeshift	20	374.23	105	1	1	3	355	3	0	0	1	Unreg - AugtoDec31	male	24	1	3	5. Small for polio but sent	2	0	2	2	2	1	1	0	9	FALSE	FALSE	FALSE	FALSE	FALSE	FALSE	FALSE	FALSE	TRUE	5	0	0	0	1	1	640	2018-05-01	1e	0	5
3-020-002-004	0	3-020-002	Makeshift	20	374.23	105	1	2	4	355	4	0	0	1	Unreg - AugtoDec31	female	17	1	3	5. Small for polio but sent	2	2	2	2	2	1	1	0	9	FALSE	FALSE	FALSE	FALSE	FALSE	FALSE	FALSE	FALSE	TRUE	5	1	1	1	1	1	643	2018-05-01	1e	0	5
3-020-006-003	0	3-020-006	Makeshift	20	374.23	105	1	6	3	355	3	0	0	1	Unreg - AugtoDec31	female	19	1	3	1. Adequate polio and VPD	0	0	0	0	0	1	0	0	9	FALSE	FALSE	FALSE	FALSE	FALSE	FALSE	FALSE	FALSE	TRUE	5	0	0	0	1	1	639	2018-05-01	1e	1	5
3-020-007-003	0	3-020-007	Makeshift	20	374.23	105	2	7	3	709.99	4	0	0	2	Unreg - AugtoDec31	male	59	1	3	1. Adequate polio and VPD	2	2	2	2	2	1	1	0	9	FALSE	FALSE	FALSE	FALSE	FALSE	FALSE	FALSE	FALSE	TRUE	5	0	0	0	1	1	644	2018-05-01	1e	0	5
3-020-012-006	0	3-020-012	Makeshift	20	374.23	105	1	12	6	355	6	0	0	1	Unreg - AugtoDec31	female	18	1	3	1. Adequate polio and VPD	2	0	2	2	0	1	0	0	9	FALSE	FALSE	FALSE	FALSE	FALSE	FALSE	FALSE	FALSE	TRUE	1	0	0	1	1	1	647	2018-05-01	1e	0	5
3-021-001-007	0	3-021-001	Makeshift	21	675.45	167	2	1	7	625.65	9	0	0	2	Unreg - AugtoDec31	female	45	1	3	5. Small for polio but sent	2	2	2	2	2	1	1	0	9	FALSE	FALSE	FALSE	FALSE	FALSE	FALSE	FALSE	FALSE	TRUE	5	1	1	1	1	1	832	2018-05-01	1E	0	5
3-021-002-005	0	3-021-002	Makeshift	21	675.45	167	1	2	5	312.83	5	0	0	1	Unreg - AugtoDec31	female	36	1	3	1. Adequate polio and VPD	2	2	2	2	2	1	1	0	9	FALSE	FALSE	FALSE	FALSE	FALSE	FALSE	FALSE	FALSE	TRUE	5	1	0	0	1	1	837	2018-05-01	1E	0	5
3-021-004-003	0	3-021-004	Makeshift	21	675.45	167	1	4	3	625.65	4	1	0	1	Unreg - AugtoDec31	female	48	1	3	5. Small for polio but sent	0	88	0	0	2	1	0	0	9	FALSE	FALSE	FALSE	FALSE	FALSE	FALSE	FALSE	FALSE	TRUE	5	1	0	1	1	1	836	2018-05-01	1E	0	5
3-021-006-003	0	3-021-006	Makeshift	21	675.45	167	1	6	3	312.83	4	0	0	1	Unreg - AugtoDec31	female	21	1	2	5. Small for polio but sent	2	2	2	2	2	1	1	0	9	FALSE	FALSE	FALSE	FALSE	FALSE	FALSE	FALSE	FALSE	TRUE	5	1	1	1	1	1	839	2018-05-01	1E	1	5
3-021-007-006	0	3-021-007	Makeshift	21	675.45	167	1	7	6	312.83	6	0	0	1	Unreg - AugtoDec31	male	34	1	3	1. Adequate polio and VPD	2	2	2	2	2	1	1	0	9	FALSE	FALSE	FALSE	FALSE	FALSE	FALSE	FALSE	FALSE	TRUE	5	1	1	3	1	1	834	2018-05-01	1E	0	5
3-021-009-005	0	3-021-009	Makeshift	21	675.45	167	2	9	5	625.65	6	0	1	1	Unreg - AugtoDec31	male	35	1	2	1. Adequate polio and VPD	1	2	2	2	2	1	1	0	3	FALSE	FALSE	TRUE	FALSE	FALSE	FALSE	FALSE	FALSE	FALSE	5	1	1	3	1	1	842	2018-05-01	1E	0	5
3-021-011-004	0	3-021-011	Makeshift	21	675.45	167	1	11	4	312.83	5	0	0	1	Unreg - AugtoDec31	female	22	1	2	1. Adequate polio and VPD	1	2	2	2	2	1	1	0	3	FALSE	FALSE	TRUE	FALSE	FALSE	FALSE	FALSE	FALSE	FALSE	5	1	1	1	1	1	841	2018-05-01	1E	1	5
3-022-001-006	6.insufficient for test	3-022-001	Makeshift	22	888.6	140	4	1	6	996.71	7	1	0	4	Unreg - AugtoDec31	male	30	1	3	1. Adequate polio and VPD	1	2	0	0	0	1	0	0	4	FALSE	FALSE	FALSE	TRUE	FALSE	FALSE	FALSE	FALSE	FALSE	3	0	1	1	1	1	449	2018-05-01	1E	1	5
3-022-002-003	6.insufficient for test	3-022-002	Makeshift	22	888.6	140	1	2	3	199.34	3	0	0	1	Unreg - AugtoDec31	female	53	1	3	4. No polio - VPD only	2	99	99	1	0	1	99	0	1 2 3 5	TRUE	TRUE	TRUE	FALSE	TRUE	FALSE	FALSE	FALSE	FALSE	5	1	1	1	1	1	450	2018-05-01	1E	0	5
3-022-003-004	0	3-022-003	Makeshift	22	888.6	140	1	3	4	199.34	4	0	0	1	Unreg - AugtoDec31	male	73	8	3	5. Small for polio but sent	99	0	2	2	0	1	1	0	9	FALSE	FALSE	FALSE	FALSE	FALSE	FALSE	FALSE	FALSE	TRUE	5	0	1	0	1	1	447	2018-05-01	1E	1	5
3-022-005-003	6.insufficient for test	3-022-005	Makeshift	22	888.6	140	1	5	3	199.34	3	0	0	1	Unreg - AugtoDec31	female	15	1	3	4. No polio - VPD only	2	1	1	1	2	1	1	0	1 2 3 5	TRUE	TRUE	TRUE	FALSE	TRUE	FALSE	FALSE	FALSE	FALSE	5	1	0	1	1	1	452	2018-05-01	1E	1	5
3-022-007-005	4.Other_cant draw blood	3-022-007	Makeshift	22	888.6	140	2	7	5	398.68	6	0	0	2	Unreg - AugtoDec31	female	52	1	3	#N/A	1	2	2	2	2	1	0	0	3	FALSE	FALSE	TRUE	FALSE	FALSE	FALSE	FALSE	FALSE	FALSE	5	1	1	0	1	0	#N/A	2018-05-01	1E	0	5
3-022-008-004	0	3-022-008	Makeshift	22	888.6	140	2	8	4	398.68	4	0	0	2	Unreg - AugtoDec31	female	20	1	3	5. Small for polio but sent	1	2	2	2	2	1	1	0	3	FALSE	FALSE	TRUE	FALSE	FALSE	FALSE	FALSE	FALSE	FALSE	5	1	1	0	1	1	453	2018-05-01	1E	0	5
3-022-009-003	0	3-022-009	Makeshift	22	888.6	140	1	9	3	199.34	3	0	0	1	Unreg - AugtoDec31	male	37	4	3	5. Small for polio but sent	2	0	2	0	0	1	1	0	9	FALSE	FALSE	FALSE	FALSE	FALSE	FALSE	FALSE	FALSE	TRUE	3	0	1	1	1	1	455	2018-05-01	1E	1	5
3-022-011-005	0	3-022-011	Makeshift	22	888.6	140	1	11	5	199.34	5	0	0	1	Unreg - AugtoDec31	male	57	3	3	5. Small for polio but sent	2	2	2	1	0	0	1	0	1 3	TRUE	FALSE	TRUE	FALSE	FALSE	FALSE	FALSE	FALSE	FALSE	5	1	1	0	1	1	456	2018-05-01	1E	0	5
3-022-012-004	0	3-022-012	Makeshift	22	888.6	140	2	12	4	398.68	4	0	0	2	Unreg - AugtoDec31	male	12	1	3	5. Small for polio but sent	2	0	2	0	2	1	1	0	9	FALSE	FALSE	FALSE	FALSE	FALSE	FALSE	FALSE	FALSE	TRUE	2	1	1	1	1	1	446	2018-05-01	1E	0	5
3-023-001-003	0	3-023-001	Makeshift	23	602	153	1	1	3	321.57	3	0	0	1	Unreg - AugtoDec31	female	49	1	3	1. Adequate polio and VPD	1	1	0	2	2	1	1	0	1 3	TRUE	FALSE	TRUE	FALSE	FALSE	FALSE	FALSE	FALSE	FALSE	5	1	0	0	1	1	1039	2018-05-01	1W	1	5
3-023-004-003	0	3-023-004	Makeshift	23	602	153	1	4	3	321.57	3	0	0	1	Unreg - AugtoDec31	male	43	1	3	5. Small for polio but sent	1	2	2	1	2	1	0	0	3 4 5	FALSE	FALSE	TRUE	TRUE	TRUE	FALSE	FALSE	FALSE	FALSE	5	1	1	3	1	1	1042	2018-05-01	1W	1	5
3-023-007-007	6.insufficient for test	3-023-007	Makeshift	23	602	153	3	7	7	964.7	7	0	0	3	Unreg - AugtoDec31	female	23	1	3	4. No polio - VPD only	0	0	0	0	2	1	0	0	9	FALSE	FALSE	FALSE	FALSE	FALSE	FALSE	FALSE	FALSE	TRUE	5	0	0	0	1	1	1044	2018-05-01	1W	0	5
3-023-010-004	0	3-023-010	Makeshift	23	602	153	2	10	4	643.14	4	0	0	2	Unreg - AugtoDec31	female	24	1	3	1. Adequate polio and VPD	0	0	0	1	0	1	1	0	5	FALSE	FALSE	FALSE	FALSE	TRUE	FALSE	FALSE	FALSE	FALSE	5	1	1	1	1	1	1046	2018-05-01	1W	0	5
3-024-001-003	0	3-024-001	Makeshift	24	670.05	151	1	1	3	570.26	4	1	0	1	Unreg - AugtoDec31	male	25	1	3	5. Small for polio but sent	2	1	1	1	1	1	1	0	9	FALSE	FALSE	FALSE	FALSE	FALSE	FALSE	FALSE	FALSE	TRUE	4	1	1	0	1	1	237	2018-05-01	1w	1	5
3-024-002-003	0	3-024-002	Makeshift	24	670.05	151	2	2	3	855.39	5	1	0	2	Unreg - AugtoDec31	female	55	1	3	1. Adequate polio and VPD	2	1	1	1	1	1	1	0	9	FALSE	FALSE	FALSE	FALSE	FALSE	FALSE	FALSE	FALSE	TRUE	5	1	1	0	1	1	241	2018-05-01	1w	1	5
3-024-005-005	0	3-024-005	Makeshift	24	670.05	151	1	5	5	285.13	5	0	0	1	Unreg - AugtoDec31	female	19	1	3	5. Small for polio but sent	0	2	1	2	2	0	0	0	9	FALSE	FALSE	FALSE	FALSE	FALSE	FALSE	FALSE	FALSE	TRUE	5	1	1	0	1	1	242	2018-05-01	1w	0	5
3-024-006-006	0	3-024-006	Makeshift	24	670.05	151	3	6	6	855.39	7	0	0	3	Unreg - AugtoDec31	male	37	1	2	5. Small for polio but sent	1	1	1	2	2	1	1	0	9	FALSE	FALSE	FALSE	FALSE	FALSE	FALSE	FALSE	FALSE	TRUE	5	1	1	1	1	1	239	2018-05-01	1w	1	5
3-024-009-003	0	3-024-009	Makeshift	24	670.05	151	2	9	3	570.26	4	0	0	2	Unreg - AugtoDec31	male	60	1	3	1. Adequate polio and VPD	2	2	2	2	2	1	1	0	9	FALSE	FALSE	FALSE	FALSE	FALSE	FALSE	FALSE	FALSE	TRUE	5	1	1	0	1	1	235	2018-05-01	1w	1	5
3-024-010-003	0	3-024-010	Makeshift	24	670.05	151	1	10	3	285.13	3	0	0	1	Unreg - AugtoDec31	male	14	1	2	1. Adequate polio and VPD	0	2	1	1	2	1	1	0	9	FALSE	FALSE	FALSE	FALSE	FALSE	FALSE	FALSE	FALSE	TRUE	5	0	0	0	1	1	244	2018-05-01	1w	1	5
3-025-002-006	0	3-025-002	Makeshift	25	432.14	107	2	2	6	626.57	6	0	0	2	Unreg - AugtoDec31	male	42	1	3	5. Small for polio but sent	2	2	2	2	2	1	1	0	9	FALSE	FALSE	FALSE	FALSE	FALSE	FALSE	FALSE	FALSE	TRUE	5	1	1	0	1	1	463	2018-05-03	1W	1	5
3-025-005-008	0	3-025-005	Makeshift	25	432.14	107	2	5	8	626.57	8	0	0	2	Unreg - AugtoDec31	female	19	1	3	5. Small for polio but sent	1	1	2	0	2	1	1	0	1 2 3	TRUE	TRUE	TRUE	FALSE	FALSE	FALSE	FALSE	FALSE	FALSE	3	0	1	0	1	1	461	2018-05-03	1W	1	5
3-025-006-007	6.insufficient for test	3-025-006	Makeshift	25	432.14	107	2	6	7	626.57	8	0	0	2	Unreg - AugtoDec31	female	61	1	3	4. No polio - VPD only	1	2	2	0	0	1	1	0	3	FALSE	FALSE	TRUE	FALSE	FALSE	FALSE	FALSE	FALSE	FALSE	5	0	1	1	1	1	471	2018-05-03	1W	0	5
3-025-007-007	6.insufficient for test	3-025-007	Makeshift	25	432.14	107	2	7	7	626.57	7	0	0	2	Unreg - AugtoDec31	female	17	2	3	4. No polio - VPD only	2	2	2	2	0	1	1	0	9	FALSE	FALSE	FALSE	FALSE	FALSE	FALSE	FALSE	FALSE	TRUE	5	1	1	1	1	1	465	2018-05-03	1W	0	5
3-025-010-007	0	3-025-010	Makeshift	25	432.14	107	1	10	7	313.29	7	0	0	1	Unreg - AugtoDec31	female	58	1	3	5. Small for polio but sent	1	2	2	2	2	1	1	0	1 2 3	TRUE	TRUE	TRUE	FALSE	FALSE	FALSE	FALSE	FALSE	FALSE	5	0	0	1	1	1	467	2018-05-03	1W	0	5
3-025-011-004	0	3-025-011	Makeshift	25	432.14	107	1	11	4	313.29	4	0	0	1	Unreg - AugtoDec31	female	39	1	3	1. Adequate polio and VPD	0	2	2	0	0	1	1	0	5	FALSE	FALSE	FALSE	FALSE	TRUE	FALSE	FALSE	FALSE	FALSE	5	0	0	1	1	1	469	2018-05-03	1W	0	5
3-025-013-003	0	3-025-013	Makeshift	25	432.14	107	2	13	3	626.57	4	0	0	2	Unreg - AugtoDec31	female	48	1	3	1. Adequate polio and VPD	1	2	2	2	2	1	1	0	3	FALSE	FALSE	TRUE	FALSE	FALSE	FALSE	FALSE	FALSE	FALSE	5	1	1	1	1	1	473	2018-05-03	1W	0	5
3-026-001-003	0	3-026-001	Makeshift	26	738.81	168	2	1	3	863.13	8	1	0	2	Unreg - AugtoDec31	male	40	1	3	5. Small for polio but sent	2	2	2	2	2	1	1	0	9	FALSE	FALSE	FALSE	FALSE	FALSE	FALSE	FALSE	FALSE	TRUE	5	1	1	1	1	1	858	2018-05-03	2E	1	5
3-026-002-004	1.Not at home	3-026-002	Makeshift	26	738.81	168	1	2	4	287.71	4	0	0	1	Unreg - AugtoDec31	male	40	3	3	#N/A	99	99	99	99	2	1	99	0	9	FALSE	FALSE	FALSE	FALSE	FALSE	FALSE	FALSE	FALSE	TRUE	5	0	0	99	1	0	#N/A	2018-05-03	2E	0	5
3-026-003-006	0	3-026-003	Makeshift	26	738.81	168	1	3	6	287.71	6	0	0	1	Unreg - 2016to2017	male	25	1	1	5. Small for polio but sent	2	2	2	2	2	1	1	0	9	FALSE	FALSE	FALSE	FALSE	FALSE	FALSE	FALSE	FALSE	TRUE	2	1	1	3	1	1	850	2018-05-03	2E	1	5
3-026-005-004	0	3-026-005	Makeshift	26	738.81	168	2	5	4	575.42	5	0	0	2	Unreg - 2016to2017	male	43	1	1	5. Small for polio but sent	0	1	1	99	2	1	1	0	1 2 3	TRUE	TRUE	TRUE	FALSE	FALSE	FALSE	FALSE	FALSE	FALSE	5	1	1	1	1	1	846	2018-05-03	2E	0	2
3-026-006-012	0	3-026-006	Makeshift	26	738.81	168	1	6	12	575.42	12	1	0	1	Unreg - AugtoDec31	female	70	1	3	1. Adequate polio and VPD	2	2	2	2	2	1	1	0	9	FALSE	FALSE	FALSE	FALSE	FALSE	FALSE	FALSE	FALSE	TRUE	5	1	1	1	1	1	852	2018-05-03	2E	1	5
3-026-007-003	0	3-026-007	Makeshift	26	738.81	168	2	7	3	863.13	5	1	0	2	Unreg - AugtoDec31	male	59	1	3	5. Small for polio but sent	2	2	2	2	2	1	1	0	9	FALSE	FALSE	FALSE	FALSE	FALSE	FALSE	FALSE	FALSE	TRUE	4	1	1	3	1	1	857	2018-05-03	2E	1	5
3-026-008-004	0	3-026-008	Makeshift	26	738.81	168	1	8	4	287.71	4	0	0	1	Unreg - 2016to2017	female	72	1	1	1. Adequate polio and VPD	2	2	2	2	2	1	1	0	9	FALSE	FALSE	FALSE	FALSE	FALSE	FALSE	FALSE	FALSE	TRUE	4	1	1	0	1	1	854	2018-05-03	2E	1	5
3-026-009-003	0	3-026-009	Makeshift	26	738.81	168	1	9	3	287.71	3	0	0	1	Unreg - AugtoDec31	male	34	1	1	1. Adequate polio and VPD	2	2	2	2	2	1	1	0	9	FALSE	FALSE	FALSE	FALSE	FALSE	FALSE	FALSE	FALSE	TRUE	5	1	1	3	1	1	853	2018-05-03	2E	1	5
3-026-010-003	0	3-026-010	Makeshift	26	738.81	168	1	10	3	287.71	3	0	0	1	Unreg - 2016to2017	male	22	1	1	5. Small for polio but sent	2	2	2	2	2	1	1	0	9	FALSE	FALSE	FALSE	FALSE	FALSE	FALSE	FALSE	FALSE	TRUE	5	0	0	1	1	1	855	2018-05-03	2E	0	5
3-026-011-007	0	3-026-011	Makeshift	26	738.81	168	1	11	7	287.71	7	0	0	1	Unreg - 2016to2017	male	31	1	1	1. Adequate polio and VPD	2	1	1	2	2	1	.	0	1 3	TRUE	FALSE	TRUE	FALSE	FALSE	FALSE	FALSE	FALSE	FALSE	5	1	1	1	1	1	848	2018-05-03	2E	0	5
3-027-002-004	0	3-027-002	Makeshift	27	726.81	170	2	2	4	591.89	4	0	0	2	Unreg - AugtoDec31	male	37	1	3	5. Small for polio but sent	1	1	2	2	2	1	1	0	9	FALSE	FALSE	FALSE	FALSE	FALSE	FALSE	FALSE	FALSE	TRUE	5	1	0	0	1	1	246	2018-05-03	2w	1	5
3-027-007-003	0	3-027-007	Makeshift	27	726.81	170	1	7	3	591.89	4	1	0	1	Unreg - AugtoDec31	male	25	1	3	5. Small for polio but sent	2	2	2	2	2	1	1	0	9	FALSE	FALSE	FALSE	FALSE	FALSE	FALSE	FALSE	FALSE	TRUE	5	1	0	0	1	1	250	2018-05-03	2w	0	1
3-027-009-006	0	3-027-009	Makeshift	27	726.81	170	3	9	6	887.83	7	0	0	3	Unreg - AugtoDec31	female	39	1	3	5. Small for polio but sent	2	2	2	2	2	1	1	0	9	FALSE	FALSE	FALSE	FALSE	FALSE	FALSE	FALSE	FALSE	TRUE	5	0	0	0	1	1	247	2018-05-03	2w	0	5
3-027-010-007	0	3-027-010	Makeshift	27	726.81	170	1	10	7	295.94	7	0	0	1	Unreg - AugtoDec31	male	72	7	3	5. Small for polio but sent	2	2	2	2	2	1	1	0	9	FALSE	FALSE	FALSE	FALSE	FALSE	FALSE	FALSE	FALSE	TRUE	5	1	1	1	1	1	248	2018-05-03	2w	1	5
3-027-013-004	0	3-027-013	Makeshift	27	726.81	170	3	13	4	887.83	6	0	0	3	Unreg - AugtoDec31	male	72	1	3	1. Adequate polio and VPD	2	2	2	2	2	1	1	0	9	FALSE	FALSE	FALSE	FALSE	FALSE	FALSE	FALSE	FALSE	TRUE	5	1	0	1	1	1	251	2018-05-03	2w	1	5
3-028-001-005	0	3-028-001	Makeshift	28	1479.53	120	2	1	5	205.24	6	0	1	1	Unreg - AugtoDec31	female	27	1	3	3. No VPD - Polio only	99	1	2	99	2	1	1	0	1 3	TRUE	FALSE	TRUE	FALSE	FALSE	FALSE	FALSE	FALSE	FALSE	5	1	1	1	1	1	46	2018-05-03	2W	1	5
3-028-002-003	0	3-028-002	Makeshift	28	1479.53	120	1	2	3	102.62	3	0	0	1	Unreg - AugtoDec31	female	55	7	3	1. Adequate polio and VPD	0	0	0	2	2	1	1	0	9	FALSE	FALSE	FALSE	FALSE	FALSE	FALSE	FALSE	FALSE	TRUE	5	1	1	0	1	1	47	2018-05-03	2W	0	5
3-028-004-005	1.Not at home	3-028-004	Makeshift	28	1479.53	120	1	4	5	102.62	5	0	0	1	Unreg - AugtoDec31	male	39	1	3	#N/A	2	2	2	2	2	1	1	0	9	FALSE	FALSE	FALSE	FALSE	FALSE	FALSE	FALSE	FALSE	TRUE	5	1	0	99	1	0	#N/A	2018-05-03	2w	1	5
3-028-005-010	0	3-028-005	Makeshift	28	1479.53	120	3	5	10	307.86	11	0	0	3	Unreg - AugtoDec31	female	63	3	3	1. Adequate polio and VPD	2	2	2	2	2	1	1	0	9	FALSE	FALSE	FALSE	FALSE	FALSE	FALSE	FALSE	FALSE	TRUE	5	1	1	0	1	1	48	2018-05-03	2W	1	5
3-028-006-003	0	3-028-006	Makeshift	28	1479.53	120	2	6	3	205.24	4	0	0	2	Unreg - AugtoDec31	male	74	2	3	1. Adequate polio and VPD	2	2	2	0	2	1	1	0	9	FALSE	FALSE	FALSE	FALSE	FALSE	FALSE	FALSE	FALSE	TRUE	5	0	0	1	1	1	50	2018-05-03	2W	0	5
3-028-007-008	0	3-028-007	Makeshift	28	1479.53	120	1	7	8	102.62	8	0	0	1	Unreg - AugtoDec31	male	44	1	3	1. Adequate polio and VPD	2	0	2	0	0	1	0	0	9	FALSE	FALSE	FALSE	FALSE	FALSE	FALSE	FALSE	FALSE	TRUE	2	1	1	0	1	1	51	2018-05-03	2w	1	5
3-028-010-004	0	3-028-010	Makeshift	28	1479.53	120	3	10	4	307.86	6	0	0	3	Unreg - AugtoDec31	female	50	1	4	1. Adequate polio and VPD	2	2	2	2	2	1	1	0	9	FALSE	FALSE	FALSE	FALSE	FALSE	FALSE	FALSE	FALSE	TRUE	5	0	0	0	1	1	53	2018-05-03	2w	1	5
3-029-001-011	0	3-029-001	Makeshift	29	461.06	110	2	1	11	603.73	11	0	0	2	Unreg - AugtoDec31	male	13	1	3	1. Adequate polio and VPD	1	2	2	2	0	1	1	0	3	FALSE	FALSE	TRUE	FALSE	FALSE	FALSE	FALSE	FALSE	FALSE	5	1	1	0	1	1	649	2018-05-03	3	0	5
3-029-003-004	0	3-029-003	Makeshift	29	461.06	110	2	3	4	603.73	5	0	0	2	Unreg - AugtoDec31	female	63	1	3	1. Adequate polio and VPD	2	1	2	2	2	1	1	0	1 3	TRUE	FALSE	TRUE	FALSE	FALSE	FALSE	FALSE	FALSE	FALSE	5	1	1	1	1	1	654	2018-05-03	3	0	5
3-029-004-004	1.Not at home	3-029-004	Makeshift	29	461.06	110	2	4	4	603.73	5	0	0	2	Unreg - AugtoDec31	male	74	1	3	#N/A	2	2	1	1	1	0	1	0	1 2 3 5	TRUE	TRUE	TRUE	FALSE	TRUE	FALSE	FALSE	FALSE	FALSE	5	1	0	99	1	0	#N/A	2018-05-03	3	0	5
3-029-005-003	0	3-029-005	Makeshift	29	461.06	110	1	5	3	301.86	4	0	0	1	Unreg - AugtoDec31	female	14	1	4	5. Small for polio but sent	2	2	2	2	2	1	1	0	9	FALSE	FALSE	FALSE	FALSE	FALSE	FALSE	FALSE	FALSE	TRUE	5	0	1	0	1	1	653	2018-05-03	3	0	5
3-029-007-004	0	3-029-007	Makeshift	29	461.06	110	1	7	4	301.86	4	0	0	1	Unreg - AugtoDec31	male	58	1	4	1. Adequate polio and VPD	2	2	2	2	2	1	1	0	9	FALSE	FALSE	FALSE	FALSE	FALSE	FALSE	FALSE	FALSE	TRUE	5	1	1	1	1	1	657	2018-05-03	3	0	1
3-029-008-003	0	3-029-008	Makeshift	29	461.06	110	3	8	3	905.59	5	0	0	3	Unreg - AugtoDec31	male	62	1	3	1. Adequate polio and VPD	2	1	1	1	2	1	1	0	1 2 5	TRUE	TRUE	FALSE	FALSE	TRUE	FALSE	FALSE	FALSE	FALSE	5	1	1	1	1	1	656	2018-05-03	3	0	5
3-029-010-002	0	3-029-010	Makeshift	29	461.06	110	1	10	2	301.86	2	0	0	1	Unreg - AugtoDec31	male	35	1	3	5. Small for polio but sent	1	1	2	1	2	1	1	0	1 3 5	TRUE	FALSE	TRUE	FALSE	TRUE	FALSE	FALSE	FALSE	FALSE	5	1	1	1	1	1	650	2018-05-03	3	0	5
3-029-011-005	2.Child refusal	3-029-011	Makeshift	29	461.06	110	2	11	5	603.73	7	0	0	2	Unreg - AugtoDec31	female	64	1	3	#N/A	2	2	2	2	2	1	1	0	9	FALSE	FALSE	FALSE	FALSE	FALSE	FALSE	FALSE	FALSE	TRUE	5	1	1	99	1	0	#N/A	2018-05-03	3	0	5
3-029-012-003	0	3-029-012	Makeshift	29	461.06	110	2	12	3	905.59	6	1	0	2	Unreg - AugtoDec31	female	50	1	3	5. Small for polio but sent	2	2	0	2	2	1	1	0	9	FALSE	FALSE	FALSE	FALSE	FALSE	FALSE	FALSE	FALSE	TRUE	1	0	1	1	1	1	659	2018-05-03	3	0	5
3-029-013-005	0	3-029-013	Makeshift	29	461.06	110	1	13	5	301.86	6	0	0	1	Unreg - Jan1toPresent	male	56	1	7	1. Adequate polio and VPD	2	2	0	0	0	0	0	0	9	FALSE	FALSE	FALSE	FALSE	FALSE	FALSE	FALSE	FALSE	TRUE	5	1	1	1	1	1	651	2018-05-03	3	0	5
3-030-001-005	0	3-030-001	Makeshift	30	594.06	90	1	1	5	383.37	6	1	0	1	Unreg - AugtoDec31	female	75	1	3	1. Adequate polio and VPD	1	1	2	1	0	1	1	0	4 5	FALSE	FALSE	FALSE	TRUE	TRUE	FALSE	FALSE	FALSE	FALSE	5	1	1	3	1	1	1048	2018-05-03	4	0	5
3-030-003-009	6.insufficient for test	3-030-003	Makeshift	30	594.06	90	1	3	9	191.69	9	0	0	1	Unreg - AugtoDec31	male	48	1	3	5. Small for polio but sent	1	2	0	2	0	0	0	0	3	FALSE	FALSE	TRUE	FALSE	FALSE	FALSE	FALSE	FALSE	FALSE	5	1	1	3	1	1	1050	2018-05-03	4	1	2
3-030-004-004	6.insufficient for test	3-030-004	Makeshift	30	594.06	90	1	4	4	191.69	4	0	0	1	Unreg - AugtoDec31	male	73	5	4	#N/A	2	0	0	0	2	0	0	0	9	FALSE	FALSE	FALSE	FALSE	FALSE	FALSE	FALSE	FALSE	TRUE	5	99	99	99	1	0	#N/A	2018-05-03	30	1	5
3-030-005-006	0	3-030-005	Makeshift	30	594.06	90	3	5	6	575.06	7	0	0	3	Unreg - AugtoDec31	male	36	1	4	5. Small for polio but sent	2	1	2	2	2	0	0	0	1 3 5	TRUE	FALSE	TRUE	FALSE	TRUE	FALSE	FALSE	FALSE	FALSE	5	0	0	0	1	1	1054	2018-05-03	4	1	5
3-030-006-005	0	3-030-006	Makeshift	30	594.06	90	1	6	5	191.69	5	0	0	1	Unreg - pre2016	female	55	1	5	1. Adequate polio and VPD	2	1	2	1	0	0	0	0	1 3 5	TRUE	FALSE	TRUE	FALSE	TRUE	FALSE	FALSE	FALSE	FALSE	5	1	1	1	1	1	1057	2018-05-03	4	0	5
3-030-007-003	0	3-030-007	Makeshift	30	594.06	90	3	7	3	575.06	6	0	1	2	Unreg - AugtoDec31	male	43	1	5	5. Small for polio but sent	0	2	0	2	0	0	1	0	9	FALSE	FALSE	FALSE	FALSE	FALSE	FALSE	FALSE	FALSE	TRUE	5	1	1	1	1	1	1053	2018-05-03	4	0	5
3-030-008-003	0	3-030-008	Makeshift	30	594.06	90	2	8	3	383.37	4	0	1	1	Unreg - AugtoDec31	male	47	1	3	1. Adequate polio and VPD	2	2	0	2	2	0	0	0	9	FALSE	FALSE	FALSE	FALSE	FALSE	FALSE	FALSE	FALSE	TRUE	5	1	99	0	1	1	1056	2018-05-03	4	1	5
3-031-002-005	1.Not at home	3-031-002	Makeshift	31	624	118	1	2	5	239.26	5	0	0	1	Unreg - AugtoDec31	male	57	1	4	#N/A	2	2	2	0	2	1	1	0	9	FALSE	FALSE	FALSE	FALSE	FALSE	FALSE	FALSE	FALSE	TRUE	5	1	1	99	1	0	#N/A	2018-05-05	4	1	5
3-031-004-003	0	3-031-004	Makeshift	31	624	118	1	4	3	239.26	3	0	0	1	Unreg - AugtoDec31	male	36	1	4	1. Adequate polio and VPD	1	2	0	1	0	1	99	0	3 5	FALSE	FALSE	TRUE	FALSE	TRUE	FALSE	FALSE	FALSE	FALSE	2	1	1	0	1	1	475	2018-05-05	4	1	5
3-031-005-003	0	3-031-005	Makeshift	31	624	118	1	5	3	239.26	3	0	0	1	Unreg - AugtoDec31	female	21	1	3	1. Adequate polio and VPD	2	2	0	0	2	1	1	.	9	FALSE	FALSE	FALSE	FALSE	FALSE	FALSE	FALSE	FALSE	TRUE	5	.	.	0	1	1	479	2018-05-05	4	0	5
3-031-006-003	0	3-031-006	Makeshift	31	624	118	1	6	3	239.26	3	0	0	1	Unreg - AugtoDec31	male	39	6	1	5. Small for polio but sent	0	0	0	0	0	0	0	.	9	FALSE	FALSE	FALSE	FALSE	FALSE	FALSE	FALSE	FALSE	TRUE	5	.	.	1	1	1	476	2018-05-05	4	0	5
3-031-007-005	0	3-031-007	Makeshift	31	624	118	1	7	5	239.26	5	0	0	1	Unreg - AugtoDec31	female	70	1	4	1. Adequate polio and VPD	0	2	1	2	0	1	1	0	1 2 3	TRUE	TRUE	TRUE	FALSE	FALSE	FALSE	FALSE	FALSE	FALSE	5	1	1	1	1	1	482	2018-05-05	4	0	5
3-031-010-004	0	3-031-010	Makeshift	31	624	118	2	10	4	478.53	4	0	0	2	Unreg - AugtoDec31	female	41	1	3	1. Adequate polio and VPD	1	2	2	2	2	1	1	0	3	FALSE	FALSE	TRUE	FALSE	FALSE	FALSE	FALSE	FALSE	FALSE	2	0	0	0	1	1	478	2018-05-05	4	0	5
3-031-011-003	1.Not at home	3-031-011	Makeshift	31	624	118	2	11	3	478.53	4	0	0	2	Unreg - AugtoDec31	male	37	2	4	#N/A	2	2	2	2	0	1	1	.	9	FALSE	FALSE	FALSE	FALSE	FALSE	FALSE	FALSE	FALSE	TRUE	5	.	.	99	1	0	#N/A	2018-05-05	4	0	5
3-031-013-003	0	3-031-013	Makeshift	31	624	118	2	13	3	478.53	4	0	1	1	Unreg - AugtoDec31	female	36	1	4	5. Small for polio but sent	1	2	2	0	0	1	1	0	3	FALSE	FALSE	TRUE	FALSE	FALSE	FALSE	FALSE	FALSE	FALSE	5	1	0	0	1	1	480	2018-05-05	4	0	5
3-032-004-006	0	3-032-004	Makeshift	32	969.87	121	1	4	6	157.85	6	0	0	1	Unreg - AugtoDec31	female	43	1	3	1. Adequate polio and VPD	2	99	1	1	2	1	1	0	1 2 3 5	TRUE	TRUE	TRUE	FALSE	TRUE	FALSE	FALSE	FALSE	FALSE	5	1	1	1	1	1	870	2018-05-05	5	0	5
3-032-006-008	0	3-032-006	Makeshift	32	969.87	121	3	6	8	473.56	10	0	1	2	Unreg - AugtoDec31	female	64	1	3	1. Adequate polio and VPD	2	2	99	2	2	1	0	0	9	FALSE	FALSE	FALSE	FALSE	FALSE	FALSE	FALSE	FALSE	TRUE	5	1	1	1	1	1	862	2018-05-05	5	0	2
3-032-009-003	0	3-032-009	Makeshift	32	969.87	121	1	9	3	157.85	3	0	0	1	Unreg - AugtoDec31	male	19	1	3	5. Small for polio but sent	2	2	2	99	2	1	1	0	9	FALSE	FALSE	FALSE	FALSE	FALSE	FALSE	FALSE	FALSE	TRUE	5	1	0	3	1	1	860	2018-05-05	5	1	5
3-032-011-004	0	3-032-011	Makeshift	32	969.87	121	2	11	4	315.7	5	0	0	2	Unreg - AugtoDec31	male	23	1	2	5. Small for polio but sent	2	2	2	2	2	0	1	0	9	FALSE	FALSE	FALSE	FALSE	FALSE	FALSE	FALSE	FALSE	TRUE	2	1	1	1	1	1	869	2018-05-05	5	1	5
3-032-012-002	0	3-032-012	Makeshift	32	969.87	121	1	12	2	157.85	3	0	0	1	Unreg - AugtoDec31	male	66	1	3	5. Small for polio but sent	2	2	99	2	2	1	1	0	9	FALSE	FALSE	FALSE	FALSE	FALSE	FALSE	FALSE	FALSE	TRUE	5	1	1	1	1	1	866	2018-05-05	5	0	5
3-032-013-010	0	3-032-013	Makeshift	32	969.87	121	2	13	10	315.7	10	0	0	2	Unreg - AugtoDec31	female	32	1	3	1. Adequate polio and VPD	2	2	1	1	2	0	1	0	1 2 3 5	TRUE	TRUE	TRUE	FALSE	TRUE	FALSE	FALSE	FALSE	FALSE	5	0	1	1	1	1	864	2018-05-05	5	0	5
3-033-001-008	0	3-033-001	Makeshift	33	550	136	1	1	8	312.86	8	0	0	1	Unreg - AugtoDec31	male	72	2	3	1. Adequate polio and VPD	2	1	1	2	2	1	1	0	9	FALSE	FALSE	FALSE	FALSE	FALSE	FALSE	FALSE	FALSE	TRUE	5	1	1	1	1	1	259	2018-05-05	6	0	5
3-033-002-006	0	3-033-002	Makeshift	33	550	136	2	2	6	938.59	8	1	0	2	Unreg - AugtoDec31	male	51	1	3	1. Adequate polio and VPD	2	2	2	2	2	1	1	0	9	FALSE	FALSE	FALSE	FALSE	FALSE	FALSE	FALSE	FALSE	TRUE	5	0	0	0	1	1	261	2018-05-05	6	1	5
3-033-004-003	0	3-033-004	Makeshift	33	550	136	1	4	3	312.86	3	0	0	1	Unreg - AugtoDec31	female	14	1	3	5. Small for polio but sent	0	0	0	0	0	1	1	.	6	FALSE	FALSE	FALSE	FALSE	FALSE	TRUE	FALSE	FALSE	FALSE	4	.	.	0	1	1	262	2018-05-05	6	1	5
3-033-006-004	0	3-033-006	Makeshift	33	550	136	4	6	4	1251.45	6	0	1	3	Unreg - AugtoDec31	female	49	1	3	1. Adequate polio and VPD	2	2	2	2	2	0	0	0	9	FALSE	FALSE	FALSE	FALSE	FALSE	FALSE	FALSE	FALSE	TRUE	5	0	0	0	1	1	257	2018-05-05	6	1	5
3-033-009-004	0	3-033-009	Makeshift	33	550	136	2	9	4	625.73	5	0	0	2	Unreg - AugtoDec31	female	44	.	3	1. Adequate polio and VPD	2	1	2	2	2	1	1	0	9	FALSE	FALSE	FALSE	FALSE	FALSE	FALSE	FALSE	FALSE	TRUE	5	1	1	0	1	1	254	2018-05-05	6	0	5
3-033-011-004	0	3-033-011	Makeshift	33	550	136	2	11	4	938.59	5	1	0	2	Unreg - AugtoDec31	female	27	1	3	1. Adequate polio and VPD	2	2	2	2	2	1	1	0	9	FALSE	FALSE	FALSE	FALSE	FALSE	FALSE	FALSE	FALSE	TRUE	5	1	1	0	1	1	256	2018-05-05	6	1	5
3-034-001-004	1.Not at home	3-034-001	Makeshift	34	1300	105	1	1	4	102.19	4	0	0	1	Unreg - AugtoDec31	male	50	1	3	#N/A	0	2	2	2	2	0	0	0	9	FALSE	FALSE	FALSE	FALSE	FALSE	FALSE	FALSE	FALSE	TRUE	5	0	0	99	1	0	#N/A	2018-05-05	6	1	5
3-034-002-003	0	3-034-002	Makeshift	34	1300	105	1	2	3	102.19	3	0	0	1	Unreg - AugtoDec31	male	27	1	3	1. Adequate polio and VPD	2	2	2	2	2	1	1	0	9	FALSE	FALSE	FALSE	FALSE	FALSE	FALSE	FALSE	FALSE	TRUE	5	1	1	1	1	1	666	2018-05-05	6	0	5
3-034-003-007	0	3-034-003	Makeshift	34	1300	105	3	3	7	306.58	8	0	0	3	Unreg - AugtoDec31	female	45	1	3	5. Small for polio but sent	1	2	1	2	0	1	1	0	3	FALSE	FALSE	TRUE	FALSE	FALSE	FALSE	FALSE	FALSE	FALSE	5	1	1	0	1	1	665	2018-05-05	6	0	5
3-034-004-008	0	3-034-004	Makeshift	34	1300	105	2	4	8	204.39	8	0	0	2	Unreg - AugtoDec31	female	29	1	3	5. Small for polio but sent	2	2	1	1	1	1	1	0	1 2 3	TRUE	TRUE	TRUE	FALSE	FALSE	FALSE	FALSE	FALSE	FALSE	5	1	1	1	1	1	663	2018-05-05	6	0	5
3-034-006-006	0	3-034-006	Makeshift	34	1300	105	1	6	6	102.19	6	0	0	1	Unreg - AugtoDec31	female	75	1	3	5. Small for polio but sent	2	2	1	1	1	1	1	0	1 2 3 5	TRUE	TRUE	TRUE	FALSE	TRUE	FALSE	FALSE	FALSE	FALSE	5	0	0	1	1	1	667	2018-05-05	6	0	5
3-034-008-004	0	3-034-008	Makeshift	34	1300	105	1	8	4	102.19	4	0	0	1	Unreg - AugtoDec31	male	55	1	3	5. Small for polio but sent	2	2	0	2	2	1	1	0	9	FALSE	FALSE	FALSE	FALSE	FALSE	FALSE	FALSE	FALSE	TRUE	5	1	0	0	1	1	670	2018-05-05	6	0	5
3-034-009-007	1.Not at home	3-034-009	Makeshift	34	1300	105	2	9	7	204.39	8	0	0	2	Unreg - AugtoDec31	female	64	1	3	#N/A	2	2	0	2	2	1	1	0	9	FALSE	FALSE	FALSE	FALSE	FALSE	FALSE	FALSE	FALSE	TRUE	5	1	0	99	1	0	#N/A	2018-05-05	6	0	5
3-034-010-005	0	3-034-010	Makeshift	34	1300	105	4	10	5	408.77	8	0	1	3	Unreg - AugtoDec31	female	63	1	3	1. Adequate polio and VPD	2	1	1	1	1	0	1	0	1 2 3 5	TRUE	TRUE	TRUE	FALSE	TRUE	FALSE	FALSE	FALSE	FALSE	5	1	1	0	1	1	675	2018-05-05	6	0	5
3-034-011-004	0	3-034-011	Makeshift	34	1300	105	2	11	4	204.39	5	0	0	2	Unreg - AugtoDec31	female	37	1	3	5. Small for polio but sent	1	2	1	1	1	0	1	0	1 2 3 5	TRUE	TRUE	TRUE	FALSE	TRUE	FALSE	FALSE	FALSE	FALSE	5	1	1	0	1	1	672	2018-05-05	6	0	5
3-034-012-007	0	3-034-012	Makeshift	34	1300	105	2	12	7	204.39	8	0	0	2	Unreg - AugtoDec31	female	39	1	3	1. Adequate polio and VPD	2	2	0	2	1	0	0	0	5	FALSE	FALSE	FALSE	FALSE	TRUE	FALSE	FALSE	FALSE	FALSE	5	1	1	1	1	1	679	2018-05-05	6	0	5
3-034-013-006	0	3-034-013	Makeshift	34	1300	105	1	13	6	102.19	6	0	0	1	Unreg - AugtoDec31	female	47	1	3	1. Adequate polio and VPD	2	2	1	0	1	1	1	0	1 5	TRUE	FALSE	FALSE	FALSE	TRUE	FALSE	FALSE	FALSE	FALSE	5	0	0	0	1	1	677	2018-05-05	6	0	5
3-035-001-003	0	3-035-001	Makeshift	35	883	192	1	1	3	275.12	3	0	0	1	Unreg - AugtoDec31	female	51	1	3	1. Adequate polio and VPD	2	2	2	0	2	1	1	0	9	FALSE	FALSE	FALSE	FALSE	FALSE	FALSE	FALSE	FALSE	TRUE	2	1	1	1	1	1	1062	2018-05-05	7	0	5
3-035-002-007	0	3-035-002	Makeshift	35	883	192	1	2	7	275.12	7	0	0	1	Unreg - AugtoDec31	male	59	1	3	5. Small for polio but sent	2	1	2	1	2	1	1	0	1 3 5	TRUE	FALSE	TRUE	FALSE	TRUE	FALSE	FALSE	FALSE	FALSE	5	1	1	1	1	1	1059	2018-05-05	7	0	5
3-035-005-008	0	3-035-005	Makeshift	35	883	192	3	5	8	825.35	8	0	0	3	Unreg - AugtoDec31	male	15	1	3	5. Small for polio but sent	1	1	1	1	0	1	1	0	1 2 3 5	TRUE	TRUE	TRUE	FALSE	TRUE	FALSE	FALSE	FALSE	FALSE	5	0	0	0	1	1	1070	2018-05-05	7	0	5
3-035-006-004	0	3-035-006	Makeshift	35	883	192	2	6	4	550.24	8	0	0	2	Unreg - AugtoDec31	female	42	1	3	1. Adequate polio and VPD	0	2	2	2	2	1	1	0	8	FALSE	FALSE	FALSE	FALSE	FALSE	FALSE	FALSE	TRUE	FALSE	5	1	1	0	1	1	1065	2018-05-05	7	0	5
3-035-007-008	0	3-035-007	Makeshift	35	883	192	2	7	8	550.24	8	0	0	2	Unreg - AugtoDec31	female	47	5	3	5. Small for polio but sent	2	2	2	0	0	1	0	0	9	FALSE	FALSE	FALSE	FALSE	FALSE	FALSE	FALSE	FALSE	TRUE	2	1	0	0	1	1	1066	2018-05-05	7	1	5
3-035-009-008	2.Child refusal	3-035-009	Makeshift	35	883	192	2	9	8	550.24	9	0	0	2	Unreg - AugtoDec31	female	72	1	3	#N/A	0	2	1	1	0	1	1	2	3 5	FALSE	FALSE	TRUE	FALSE	TRUE	FALSE	FALSE	FALSE	FALSE	5	1	1	0	1	0	#N/A	2018-05-05	7	1	5
3-035-011-003	3.Parent refusal	3-035-011	Makeshift	35	883	192	1	11	3	275.12	3	0	0	1	Unreg - AugtoDec31	female	18	2	3	#N/A	2	2	2	2	2	1	1	0	9	FALSE	FALSE	FALSE	FALSE	FALSE	FALSE	FALSE	FALSE	TRUE	5	1	0	0	1	0	#N/A	2018-05-05	7	1	5
3-035-012-003	2.Child refusal	3-035-012	Makeshift	35	883	192	2	12	3	550.24	4	0	0	2	Unreg - AugtoDec31	female	47	1	4	#N/A	2	0	1	1	0	1	1	.	1 2 3 5	TRUE	TRUE	TRUE	FALSE	TRUE	FALSE	FALSE	FALSE	FALSE	2	.	.	0	1	0	#N/A	2018-05-05	7	1	5
3-035-013-002	0	3-035-013	Makeshift	35	883	192	1	13	2	275.12	2	0	0	1	Unreg - AugtoDec31	male	22	1	3	1. Adequate polio and VPD	2	2	2	2	2	1	1	0	9	FALSE	FALSE	FALSE	FALSE	FALSE	FALSE	FALSE	FALSE	TRUE	5	1	0	0	1	1	1068	2018-05-05	7	0	5
3-036-002-003	0	3-036-002	Makeshift	36	910	90	1	2	3	125.14	3	0	0	1	Unreg - AugtoDec31	female	34	1	3	1. Adequate polio and VPD	2	2	2	2	2	1	1	0	9	FALSE	FALSE	FALSE	FALSE	FALSE	FALSE	FALSE	FALSE	TRUE	5	1	1	1	1	1	58	2018-05-05	7	1	5
3-036-003-005	0	3-036-003	Makeshift	36	910	90	3	3	5	375.41	7	0	1	2	Unreg - AugtoDec31	female	34	1	3	1. Adequate polio and VPD	0	2	1	2	2	1	1	0	1 2 3	TRUE	TRUE	TRUE	FALSE	FALSE	FALSE	FALSE	FALSE	FALSE	5	1	1	1	1	1	63	2018-05-05	7	1	5
3-036-004-010	2.Child refusal	3-036-004	Makeshift	36	910	90	3	4	10	375.41	11	0	0	3	Unreg - AugtoDec31	female	24	1	3	#N/A	2	2	2	2	2	1	1	0	9	FALSE	FALSE	FALSE	FALSE	FALSE	FALSE	FALSE	FALSE	TRUE	5	1	1	0	1	0	#N/A	2018-05-05	7	1	5
3-036-005-003	0	3-036-005	Makeshift	36	910	90	2	5	3	250.27	4	0	0	2	Unreg - AugtoDec31	female	77	1	3	1. Adequate polio and VPD	2	2	2	0	2	1	1	0	9	FALSE	FALSE	FALSE	FALSE	FALSE	FALSE	FALSE	FALSE	TRUE	5	1	1	1	1	1	69	2018-05-05	7	0	5
3-036-006-003	2.Child refusal	3-036-006	Makeshift	36	910	90	1	6	3	125.14	3	0	0	1	Unreg - pre2016	male	24	1	1	#N/A	2	1	1	2	2	1	1	.	1 2 3	TRUE	TRUE	TRUE	FALSE	FALSE	FALSE	FALSE	FALSE	FALSE	3	.	.	1	1	0	#N/A	2018-05-05	7	1	5
3-036-007-003	0	3-036-007	Makeshift	36	910	90	1	7	3	125.14	3	0	0	1	Unreg - AugtoDec31	female	23	1	3	5. Small for polio but sent	0	2	2	1	2	1	1	0	5	FALSE	FALSE	FALSE	FALSE	TRUE	FALSE	FALSE	FALSE	FALSE	5	1	0	0	1	1	59	2018-05-05	7	1	5
3-036-009-003	0	3-036-009	Makeshift	36	910	90	1	9	3	125.14	4	0	0	1	Unreg - AugtoDec31	female	34	2	3	1. Adequate polio and VPD	1	1	1	1	2	1	1	0	3 5	FALSE	FALSE	TRUE	FALSE	TRUE	FALSE	FALSE	FALSE	FALSE	5	1	1	0	1	1	60	2018-05-05	7	1	5
3-036-010-007	0	3-036-010	Makeshift	36	910	90	3	10	7	375.41	8	0	0	3	Unreg - AugtoDec31	female	44	2	3	1. Adequate polio and VPD	1	1	1	2	2	1	1	0	3	FALSE	FALSE	TRUE	FALSE	FALSE	FALSE	FALSE	FALSE	FALSE	5	1	1	0	1	1	61	2018-05-05	7	1	5
3-036-012-005	0	3-036-012	Makeshift	36	910	90	1	12	5	125.14	7	0	0	1	Unreg - AugtoDec31	female	80	1	3	1. Adequate polio and VPD	2	2	2	2	2	1	1	0	9	FALSE	FALSE	FALSE	FALSE	FALSE	FALSE	FALSE	FALSE	TRUE	2	1	1	1	1	1	67	2018-05-05	7	1	5
3-036-013-007	0	3-036-013	Makeshift	36	910	90	1	13	7	125.14	7	0	0	1	Unreg - AugtoDec31	female	47	1	3	1. Adequate polio and VPD	2	2	2	2	2	1	1	0	9	FALSE	FALSE	FALSE	FALSE	FALSE	FALSE	FALSE	FALSE	TRUE	5	0	0	0	1	1	65	2018-05-05	7	0	5
3-037-001-005	2.Child refusal	3-037-001	Makeshift	37	739	162	2	1	5	554.73	7	0	1	1	Unreg - AugtoDec31	male	20	1	3	#N/A	2	2	2	2	2	1	1	0	9	FALSE	FALSE	FALSE	FALSE	FALSE	FALSE	FALSE	FALSE	TRUE	5	1	1	1	1	0	#N/A	2018-05-06	8E	1	5
3-037-002-005	0	3-037-002	Makeshift	37	739	162	1	2	5	277.36	5	0	0	1	Unreg - AugtoDec31	female	82	3	3	1. Adequate polio and VPD	2	0	2	0	2	1	1	0	9	FALSE	FALSE	FALSE	FALSE	FALSE	FALSE	FALSE	FALSE	TRUE	5	1	0	0	1	1	71	2018-05-06	8E	1	5
3-037-009-003	0	3-037-009	Makeshift	37	739	162	2	9	3	554.73	4	0	0	2	Unreg - AugtoDec31	female	49	1	3	1. Adequate polio and VPD	1	1	1	0	0	1	0	0	3	FALSE	FALSE	TRUE	FALSE	FALSE	FALSE	FALSE	FALSE	FALSE	5	1	1	1	1	1	74	2018-05-06	8E	1	5
3-037-013-003	0	3-037-013	Makeshift	37	739	162	1	13	3	277.36	3	0	0	1	Unreg - AugtoDec31	male	22	2	3	1. Adequate polio and VPD	2	2	2	2	2	1	1	0	9	FALSE	FALSE	FALSE	FALSE	FALSE	FALSE	FALSE	FALSE	TRUE	5	1	0	1	1	1	72	2018-05-06	8E	0	5
3-038-003-004	0	3-038-003	Makeshift	38	481	108	1	3	4	284.09	4	0	0	1	Unreg - AugtoDec31	female	30	1	3	1. Adequate polio and VPD	2	2	2	2	0	1	1	0	9	FALSE	FALSE	FALSE	FALSE	FALSE	FALSE	FALSE	FALSE	TRUE	5	1	1	1	1	1	484	2018-05-06	8E	0	5
3-038-004-003	0	3-038-004	Makeshift	38	481	108	2	4	3	568.18	4	0	0	2	Unreg - AugtoDec31	male	39	1	3	1. Adequate polio and VPD	2	2	2	2	0	1	1	0	9	FALSE	FALSE	FALSE	FALSE	FALSE	FALSE	FALSE	FALSE	TRUE	5	1	1	0	1	1	483	2018-05-06	8E	1	5
3-038-005-004	0	3-038-005	Makeshift	38	481	108	1	5	4	284.09	4	0	0	1	Unreg - AugtoDec31	female	55	1	3	1. Adequate polio and VPD	2	2	2	0	0	1	1	0	9	FALSE	FALSE	FALSE	FALSE	FALSE	FALSE	FALSE	FALSE	TRUE	5	1	0	0	1	1	486	2018-05-06	8E	1	5
3-038-006-006	1.Not at home	3-038-006	Makeshift	38	481	108	1	6	6	284.09	6	0	0	1	Unreg - AugtoDec31	female	64	1	4	#N/A	2	2	2	2	0	1	1	0	9	FALSE	FALSE	FALSE	FALSE	FALSE	FALSE	FALSE	FALSE	TRUE	5	0	1	99	1	0	#N/A	2018-05-06	8E	0	5
3-038-007-003	0	3-038-007	Makeshift	38	481	108	2	7	3	568.18	4	0	0	2	Unreg - AugtoDec31	male	27	1	3	1. Adequate polio and VPD	2	0	0	0	2	1	0	0	9	FALSE	FALSE	FALSE	FALSE	FALSE	FALSE	FALSE	FALSE	TRUE	5	0	0	0	1	1	494	2018-05-06	8E	0	5
3-038-008-003	0	3-038-008	Makeshift	38	481	108	2	8	3	568.18	4	0	1	1	Unreg - AugtoDec31	female	46	1	3	1. Adequate polio and VPD	2	0	2	0	2	1	1	0	9	FALSE	FALSE	FALSE	FALSE	FALSE	FALSE	FALSE	FALSE	TRUE	5	1	1	0	1	1	493	2018-05-06	8E	0	5
3-038-010-004	0	3-038-010	Makeshift	38	481	108	1	10	4	284.09	4	0	0	1	Unreg - AugtoDec31	male	56	1	4	5. Small for polio but sent	2	2	2	0	0	1	0	0	9	FALSE	FALSE	FALSE	FALSE	FALSE	FALSE	FALSE	FALSE	TRUE	5	1	1	0	1	1	492	2018-05-06	8E	0	5
3-038-011-006	0	3-038-011	Makeshift	38	481	108	1	11	6	284.09	6	0	0	1	Unreg - AugtoDec31	female	75	1	3	5. Small for polio but sent	2	2	2	2	0	1	1	0	9	FALSE	FALSE	FALSE	FALSE	FALSE	FALSE	FALSE	FALSE	TRUE	5	1	1	1	1	1	490	2018-05-06	8E	0	5
3-038-012-003	0	3-038-012	Makeshift	38	481	108	1	12	3	284.09	3	0	0	1	Unreg - AugtoDec31	male	48	1	3	1. Adequate polio and VPD	2	2	2	2	2	1	1	0	9	FALSE	FALSE	FALSE	FALSE	FALSE	FALSE	FALSE	FALSE	TRUE	2	1	1	1	1	1	488	2018-05-06	8E	0	5
3-039-001-003	0	3-039-001	Makeshift	39	372	85	3	1	3	867.31	5	0	0	3	Unreg - AugtoDec31	female	48	1	3	1. Adequate polio and VPD	99	99	0	2	0	1	0	0	9	FALSE	FALSE	FALSE	FALSE	FALSE	FALSE	FALSE	FALSE	TRUE	5	1	0	1	1	1	884	2018-05-06	8E	0	5
3-039-002-004	0	3-039-002	Makeshift	39	372	85	1	2	4	289.1	4	0	0	1	Unreg - AugtoDec31	female	36	7	3	1. Adequate polio and VPD	2	2	99	2	2	1	1	0	9	FALSE	FALSE	FALSE	FALSE	FALSE	FALSE	FALSE	FALSE	TRUE	5	99	99	0	1	1	879	2018-05-06	8E	0	5
3-039-003-003	0	3-039-003	Makeshift	39	372	85	2	3	3	578.21	4	0	0	2	Unreg - AugtoDec31	female	68	1	3	1. Adequate polio and VPD	0	2	99	2	2	1	1	0	9	FALSE	FALSE	FALSE	FALSE	FALSE	FALSE	FALSE	FALSE	TRUE	5	1	1	1	1	1	878	2018-05-06	8E	0	5
3-039-005-005	0	3-039-005	Makeshift	39	372	85	3	5	5	867.31	6	0	0	3	Unreg - AugtoDec31	male	47	1	3	1. Adequate polio and VPD	0	0	0	0	0	1	0	0	9	FALSE	FALSE	FALSE	FALSE	FALSE	FALSE	FALSE	FALSE	TRUE	5	1	1	0	1	1	873	2018-05-06	8E	0	5
3-039-007-003	0	3-039-007	Makeshift	39	372	85	1	7	3	289.1	3	0	0	1	Unreg - AugtoDec31	female	36	1	3	1. Adequate polio and VPD	2	2	0	1	2	1	1	0	5	FALSE	FALSE	FALSE	FALSE	TRUE	FALSE	FALSE	FALSE	FALSE	5	1	1	1	1	1	876	2018-05-06	8E	0	5
3-039-009-004	0	3-039-009	Makeshift	39	372	85	1	9	4	289.1	4	0	0	1	Unreg - AugtoDec31	male	64	1	3	5. Small for polio but sent	0	0	0	0	2	1	0	0	9	FALSE	FALSE	FALSE	FALSE	FALSE	FALSE	FALSE	FALSE	TRUE	5	1	1	99	1	1	881	2018-05-06	8E	0	5
3-039-013-008	0	3-039-013	Makeshift	39	372	85	2	13	8	578.21	8	0	0	2	Unreg - AugtoDec31	male	13	1	3	1. Adequate polio and VPD	0	0	2	2	2	99	99	0	9	FALSE	FALSE	FALSE	FALSE	FALSE	FALSE	FALSE	FALSE	TRUE	2	1	1	0	1	1	882	2018-05-06	8E	0	5
3-040-001-004	1.Not at home	3-040-001	Makeshift	40	373.77	71	1	1	4	240.34	4	0	0	1	Unreg - AugtoDec31	female	66	1	2	#N/A	99	2	2	2	0	1	1	0	9	FALSE	FALSE	FALSE	FALSE	FALSE	FALSE	FALSE	FALSE	TRUE	5	0	0	99	1	0	#N/A	2018-05-06	8w	1	5
3-040-002-007	1.Not at home	3-040-002	Makeshift	40	373.77	71	3	2	7	721.02	8	0	0	3	Unreg - AugtoDec31	male	61	1	2	#N/A	2	2	2	2	2	1	1	0	9	FALSE	FALSE	FALSE	FALSE	FALSE	FALSE	FALSE	FALSE	TRUE	5	0	0	99	1	0	#N/A	2018-05-06	8w	0	5
3-040-004-005	0	3-040-004	Makeshift	40	373.77	71	2	4	5	721.02	11	1	0	2	Unreg - AugtoDec31	male	79	4	2	5. Small for polio but sent	0	2	2	2	0	1	1	0	9	FALSE	FALSE	FALSE	FALSE	FALSE	FALSE	FALSE	FALSE	TRUE	5	1	1	.	1	1	264	2018-05-06	8w	0	5
3-040-005-003	0	3-040-005	Makeshift	40	373.77	71	1	5	3	240.34	3	0	0	1	Unreg - AugtoDec31	female	44	3	2	1. Adequate polio and VPD	0	2	2	2	2	1	1	0	9	FALSE	FALSE	FALSE	FALSE	FALSE	FALSE	FALSE	FALSE	TRUE	5	0	.	1	1	1	270	2018-05-06	8w	1	5
3-040-007-008	0	3-040-007	Makeshift	40	373.77	71	2	7	8	480.68	8	0	0	2	Unreg - AugtoDec31	female	42	1	2	1. Adequate polio and VPD	2	2	2	2	2	1	1	0	1 3	TRUE	FALSE	TRUE	FALSE	FALSE	FALSE	FALSE	FALSE	FALSE	5	0	0	0	1	1	272	2018-05-06	8w	1	5
3-040-008-003	0	3-040-008	Makeshift	40	373.77	71	1	8	3	240.34	3	0	0	1	Unreg - AugtoDec31	female	35	1	2	5. Small for polio but sent	0	0	0	0	0	0	0	0	9	FALSE	FALSE	FALSE	FALSE	FALSE	FALSE	FALSE	FALSE	TRUE	5	1	1	1	1	1	265	2018-05-06	8w	1	5
3-040-009-003	2.Child refusal	3-040-009	Makeshift	40	373.77	71	1	9	3	240.34	3	0	0	1	Unreg - AugtoDec31	female	36	1	2	#N/A	0	2	2	2	2	1	1	0	9	FALSE	FALSE	FALSE	FALSE	FALSE	FALSE	FALSE	FALSE	TRUE	5	0	0	0	1	0	#N/A	2018-05-06	8w	0	5
3-040-010-007	0	3-040-010	Makeshift	40	373.77	71	2	10	7	480.68	8	0	0	2	Unreg - AugtoDec31	male	72	1	2	1. Adequate polio and VPD	2	2	2	2	2	1	0	0	9	FALSE	FALSE	FALSE	FALSE	FALSE	FALSE	FALSE	FALSE	TRUE	5	0	0	1	1	1	269	2018-05-06	8w	0	5
3-040-011-005	0	3-040-011	Makeshift	40	373.77	71	3	11	5	721.02	5	0	0	3	Unreg - AugtoDec31	male	34	1	2	1. Adequate polio and VPD	0	2	2	2	99	1	1	0	9	FALSE	FALSE	FALSE	FALSE	FALSE	FALSE	FALSE	FALSE	TRUE	5	0	0	1	1	1	268	2018-05-06	8w	1	5
3-040-012-007	6.insufficient for test	3-040-012	Makeshift	40	373.77	71	3	12	7	961.36	8	1	0	3	Unreg - AugtoDec31	male	16	1	2	4. No polio - VPD only	0	0	0	0	2	1	1	0	9	FALSE	FALSE	FALSE	FALSE	FALSE	FALSE	FALSE	FALSE	TRUE	5	1	1	0	1	1	266	2018-05-06	8w	0	5
3-041-001-003	0	3-041-001	Makeshift	41	741.52	131	1	1	3	223.52	4	0	0	1	Unreg - AugtoDec31	female	28	1	3	1. Adequate polio and VPD	0	2	2	2	2	1	1	0	9	FALSE	FALSE	FALSE	FALSE	FALSE	FALSE	FALSE	FALSE	TRUE	5	1	1	0	1	1	681	2018-05-06	8w	0	5
3-041-003-003	0	3-041-003	Makeshift	41	741.52	131	2	3	3	447.05	4	0	0	2	Unreg - AugtoDec31	male	52	1	4	1. Adequate polio and VPD	2	1	2	1	0	1	1	0	1 3 5	TRUE	FALSE	TRUE	FALSE	TRUE	FALSE	FALSE	FALSE	FALSE	5	1	1	0	1	1	682	2018-05-06	8w	0	5
3-041-005-011	0	3-041-005	Makeshift	41	741.52	131	1	5	11	223.52	11	0	0	1	Unreg - AugtoDec31	male	56	1	3	5. Small for polio but sent	2	2	2	2	2	1	1	0	9	FALSE	FALSE	FALSE	FALSE	FALSE	FALSE	FALSE	FALSE	TRUE	5	1	1	0	1	1	686	2018-05-06	8w	0	5
3-041-006-003	0	3-041-006	Makeshift	41	741.52	131	3	6	3	670.57	5	0	0	3	Unreg - AugtoDec31	male	39	1	3	1. Adequate polio and VPD	2	1	1	1	2	1	1	0	1 2 3 5	TRUE	TRUE	TRUE	FALSE	TRUE	FALSE	FALSE	FALSE	FALSE	5	1	1	1	1	1	685	2018-05-06	8w	0	5
3-041-007-004	0	3-041-007	Makeshift	41	741.52	131	2	7	4	447.05	4	0	0	2	Unreg - AugtoDec31	male	17	2	3	5. Small for polio but sent	0	0	0	0	0	1	0	0	9	FALSE	FALSE	FALSE	FALSE	FALSE	FALSE	FALSE	FALSE	TRUE	5	0	0	0	1	1	684	2018-05-06	8w	1	5
3-041-008-005	0	3-041-008	Makeshift	41	741.52	131	2	8	5	447.05	6	0	1	1	Unreg - AugtoDec31	female	33	1	3	1. Adequate polio and VPD	2	1	2	2	2	1	1	0	1 3	TRUE	FALSE	TRUE	FALSE	FALSE	FALSE	FALSE	FALSE	FALSE	5	1	1	0	1	1	689	2018-05-06	8w	1	2
3-041-009-003	1.Not at home	3-041-009	Makeshift	41	741.52	131	2	9	3	447.05	4	0	1	1	Unreg - AugtoDec31	male	30	1	3	#N/A	2	2	0	2	2	1	1	0	9	FALSE	FALSE	FALSE	FALSE	FALSE	FALSE	FALSE	FALSE	TRUE	5	1	0	99	1	0	#N/A	2018-05-06	8w	0	5
3-041-011-004	0	3-041-011	Makeshift	41	741.52	131	2	11	4	447.05	4	0	0	2	Unreg - AugtoDec31	male	18	1	3	1. Adequate polio and VPD	1	2	2	2	0	1	1	0	9	FALSE	FALSE	FALSE	FALSE	FALSE	FALSE	FALSE	FALSE	TRUE	5	1	1	1	1	1	688	2018-05-06	8w	1	5
3-041-012-008	0	3-041-012	Makeshift	41	741.52	131	2	12	8	670.57	9	1	0	2	Unreg - AugtoDec31	male	30	1	3	1. Adequate polio and VPD	2	1	2	2	2	1	1	0	1 3	TRUE	FALSE	TRUE	FALSE	FALSE	FALSE	FALSE	FALSE	FALSE	5	1	1	0	1	1	691	2018-05-06	8w	0	5
3-041-013-003	1.Not at home	3-041-013	Makeshift	41	741.52	131	2	13	3	447.05	5	0	0	2	Unreg - AugtoDec31	male	38	1	3	#N/A	2	2	2	0	0	1	1	0	9	FALSE	FALSE	FALSE	FALSE	FALSE	FALSE	FALSE	FALSE	TRUE	5	1	1	99	1	0	#N/A	2018-05-06	8w	0	5
3-042-001-002	0	3-042-001	Makeshift	42	563.04	83	2	1	2	373.03	4	0	1	1	Unreg - AugtoDec31	male	55	1	2	5. Small for polio but sent	2	2	2	2	2	1	1	0	9	FALSE	FALSE	FALSE	FALSE	FALSE	FALSE	FALSE	FALSE	TRUE	5	1	0	0	1	1	1076	2018-05-06	9	1	5
3-042-002-004	0	3-042-002	Makeshift	42	563.04	83	1	2	4	186.51	4	0	0	1	Unreg - AugtoDec31	female	60	1	2	1. Adequate polio and VPD	1	1	2	1	0	1	1	0	1 2 3 5	TRUE	TRUE	TRUE	FALSE	TRUE	FALSE	FALSE	FALSE	FALSE	5	1	1	0	1	1	1073	2018-05-06	9	0	5
3-042-003-003	6.insufficient for test	3-042-003	Makeshift	42	563.04	83	1	3	3	186.51	4	0	0	1	Unreg - AugtoDec31	male	32	1	3	4. No polio - VPD only	1	2	0	2	2	1	1	0	3	FALSE	FALSE	TRUE	FALSE	FALSE	FALSE	FALSE	FALSE	FALSE	5	1	1	3	1	1	1074	2018-05-06	9	0	5
3-042-004-003	0	3-042-004	Makeshift	42	563.04	83	2	4	3	373.03	4	0	0	2	Unreg - AugtoDec31	male	31	1	3	5. Small for polio but sent	1	2	2	2	2	1	1	0	3	FALSE	FALSE	TRUE	FALSE	FALSE	FALSE	FALSE	FALSE	FALSE	5	0	0	0	1	1	1080	2018-05-06	9	1	5
3-042-006-002	0	3-042-006	Makeshift	42	563.04	83	1	6	2	186.51	2	0	0	1	Unreg - AugtoDec31	male	36	1	3	1. Adequate polio and VPD	1	2	2	2	2	1	1	0	3	FALSE	FALSE	TRUE	FALSE	FALSE	FALSE	FALSE	FALSE	FALSE	5	0	0	0	1	1	1075	2018-05-06	9	0	5
3-042-008-004	0	3-042-008	Makeshift	42	563.04	83	3	8	4	559.54	5	0	0	3	Unreg - AugtoDec31	male	34	1	3	1. Adequate polio and VPD	2	2	2	2	2	1	1	0	9	FALSE	FALSE	FALSE	FALSE	FALSE	FALSE	FALSE	FALSE	TRUE	5	1	1	1	1	1	1077	2018-05-06	9	0	5
3-042-011-003	0	3-042-011	Makeshift	42	563.04	83	2	11	3	373.03	4	0	1	1	Unreg - AugtoDec31	male	34	1	3	1. Adequate polio and VPD	2	2	2	2	2	0	0	0	9	FALSE	FALSE	FALSE	FALSE	FALSE	FALSE	FALSE	FALSE	TRUE	5	1	0	0	1	1	1079	2018-05-06	9	0	5
3-042-012-003	6.insufficient for test	3-042-012	Makeshift	42	563.04	83	1	12	3	186.51	3	0	0	1	Unreg - AugtoDec31	male	15	1	3	2.Discarded sample	2	2	2	99	2	0	0	0	9	FALSE	FALSE	FALSE	FALSE	FALSE	FALSE	FALSE	FALSE	TRUE	5	1	1	1	1	1	1072	2018-05-06	9	1	5
3-043-001-004	0	3-043-001	Makeshift	43	328.62	89	1	1	4	342.66	5	0	0	1	Unreg - AugtoDec31	female	46	1	3	5. Small for polio but sent	2	2	2	2	2	1	1	0	9	FALSE	FALSE	FALSE	FALSE	FALSE	FALSE	FALSE	FALSE	TRUE	5	1	1	0	1	1	886	2018-05-07	9	0	5
3-043-004-005	0	3-043-004	Makeshift	43	328.62	89	2	4	5	685.33	5	0	0	2	Unreg - AugtoDec31	female	22	1	3	5. Small for polio but sent	2	2	2	2	2	1	1	0	9	FALSE	FALSE	FALSE	FALSE	FALSE	FALSE	FALSE	FALSE	TRUE	5	1	1	0	1	1	888	2018-05-07	9	0	5
3-043-005-007	0	3-043-005	Makeshift	43	328.62	89	1	5	7	342.66	7	0	0	1	Unreg - AugtoDec31	male	52	1	3	1. Adequate polio and VPD	2	2	1	0	2	1	1	0	1 2 3	TRUE	TRUE	TRUE	FALSE	FALSE	FALSE	FALSE	FALSE	FALSE	5	0	0	1	1	1	892	2018-05-07	9	1	5
3-043-006-010	0	3-043-006	Makeshift	43	328.62	89	2	6	10	685.33	10	0	0	2	Unreg - AugtoDec31	male	12	1	3	5. Small for polio but sent	2	99	99	0	99	0	0	0	9	FALSE	FALSE	FALSE	FALSE	FALSE	FALSE	FALSE	FALSE	TRUE	5	0	0	1	1	1	894	2018-05-07	9	0	5
3-043-007-004	0	3-043-007	Makeshift	43	328.62	89	1	7	4	342.66	5	0	0	1	Unreg - AugtoDec31	female	66	8	3	1. Adequate polio and VPD	99	99	99	99	2	1	99	0	9	FALSE	FALSE	FALSE	FALSE	FALSE	FALSE	FALSE	FALSE	TRUE	5	99	99	3	1	1	896	2018-05-07	9	0	5
3-043-008-005	0	3-043-008	Makeshift	43	328.62	89	2	8	5	685.33	6	0	0	2	Unreg - 2016to2017	female	47	1	1	1. Adequate polio and VPD	2	1	99	0	2	1	1	0	1 3 5	TRUE	FALSE	TRUE	FALSE	TRUE	FALSE	FALSE	FALSE	FALSE	5	1	1	1	1	1	899	2018-05-07	9	0	5
3-043-010-004	0	3-043-010	Makeshift	43	328.62	89	1	10	4	685.33	5	1	0	1	Unreg - AugtoDec31	female	51	1	3	1. Adequate polio and VPD	1	2	0	2	2	1	1	0	3	FALSE	FALSE	TRUE	FALSE	FALSE	FALSE	FALSE	FALSE	FALSE	5	1	1	0	1	1	901	2018-05-07	9	0	5
3-043-012-004	0	3-043-012	Makeshift	43	328.62	89	1	12	4	342.66	4	0	0	1	Unreg - AugtoDec31	male	72	1	3	1. Adequate polio and VPD	2	2	99	2	2	1	1	0	9	FALSE	FALSE	FALSE	FALSE	FALSE	FALSE	FALSE	FALSE	TRUE	5	1	1	1	1	1	890	2018-05-07	9	0	5
3-043-013-004	0	3-043-013	Makeshift	43	328.62	89	1	13	4	342.66	4	0	0	1	Unreg - 2016to2017	male	59	3	4	5. Small for polio but sent	2	99	99	2	0	1	1	0	9	FALSE	FALSE	FALSE	FALSE	FALSE	FALSE	FALSE	FALSE	TRUE	5	1	1	1	1	1	903	2018-05-07	9	0	5
3-044-001-003	0	3-044-001	Makeshift	44	300.34	92	1	1	3	387.57	3	0	0	1	Unreg - 2016to2017	female	48	1	2	1. Adequate polio and VPD	2	2	2	2	2	1	1	0	9	FALSE	FALSE	FALSE	FALSE	FALSE	FALSE	FALSE	FALSE	TRUE	5	0	1	0	1	1	500	2018-05-07	9	0	5
3-044-003-004	0	3-044-003	Makeshift	44	300.34	92	1	3	4	387.57	4	0	0	1	Unreg - AugtoDec31	female	78	1	4	5. Small for polio but sent	1	1	2	1	0	1	1	0	1 3 5	TRUE	FALSE	TRUE	FALSE	TRUE	FALSE	FALSE	FALSE	FALSE	5	1	0	0	1	1	497	2018-05-07	9	0	5
3-044-004-008	0	3-044-004	Makeshift	44	300.34	92	1	4	8	387.57	8	0	0	1	Unreg - 2016to2017	male	79	1	2	1. Adequate polio and VPD	2	2	1	2	2	1	1	0	4	FALSE	FALSE	FALSE	TRUE	FALSE	FALSE	FALSE	FALSE	FALSE	5	1	1	1	1	1	512	2018-05-07	9	0	5
3-044-005-004	2.Child refusal	3-044-005	Makeshift	44	300.34	92	2	5	4	775.14	5	0	0	2	Unreg - 2016to2017	female	73	1	1	#N/A	1	2	1	1	2	1	1	0	1 2 3 5	TRUE	TRUE	TRUE	FALSE	TRUE	FALSE	FALSE	FALSE	FALSE	5	0	0	1	1	0	#N/A	2018-05-07	9	1	5
3-044-006-006	0	3-044-006	Makeshift	44	300.34	92	2	6	6	775.14	7	0	0	2	Unreg - 2016to2017	male	58	1	4	1. Adequate polio and VPD	0	2	2	1	0	1	1	0	5	FALSE	FALSE	FALSE	FALSE	TRUE	FALSE	FALSE	FALSE	FALSE	5	1	1	1	1	1	501	2018-05-07	9	0	2
3-044-008-004	0	3-044-008	Makeshift	44	300.34	92	1	8	4	387.57	4	0	0	1	Unreg - 2016to2017	female	75	1	3	1. Adequate polio and VPD	2	2	2	2	2	1	1	0	9	FALSE	FALSE	FALSE	FALSE	FALSE	FALSE	FALSE	FALSE	TRUE	5	1	1	0	1	1	503	2018-05-07	9	0	1
3-044-009-005	0	3-044-009	Makeshift	44	300.34	92	2	9	5	775.14	5	0	0	2	Unreg - 2016to2017	male	28	1	3	5. Small for polio but sent	2	2	2	0	1	1	0	0	9	FALSE	FALSE	FALSE	FALSE	FALSE	FALSE	FALSE	FALSE	TRUE	5	1	0	1	1	1	505	2018-05-07	9	1	5
3-044-010-004	0	3-044-010	Makeshift	44	300.34	92	2	10	4	775.14	5	0	0	2	Unreg - 2016to2017	male	46	1	3	5. Small for polio but sent	2	0	2	0	2	1	1	0	9	FALSE	FALSE	FALSE	FALSE	FALSE	FALSE	FALSE	FALSE	TRUE	5	1	1	0	1	1	507	2018-05-07	9	0	5
3-044-011-005	0	3-044-011	Makeshift	44	300.34	92	4	11	5	1550.28	6	0	1	3	Unreg - AugtoDec31	male	27	1	3	5. Small for polio but sent	0	2	2	0	2	1	1	0	9	FALSE	FALSE	FALSE	FALSE	FALSE	FALSE	FALSE	FALSE	TRUE	2	1	1	0	1	1	509	2018-05-07	9	1	2
3-045-002-006	0	3-045-002	Makeshift	45	630.6	123	1	2	6	246.79	6	0	0	1	Unreg - AugtoDec31	male	19	1	3	5. Small for polio but sent	2	1	1	1	2	1	1	0	8	FALSE	FALSE	FALSE	FALSE	FALSE	FALSE	FALSE	TRUE	FALSE	5	1	1	0	1	1	280	2018-05-07	Chakmarkol	0	5
3-045-007-003	0	3-045-007	Makeshift	45	630.6	123	1	7	3	246.79	3	0	0	1	Unreg - AugtoDec31	male	21	1	3	1. Adequate polio and VPD	2	1	2	2	2	1	1	0	9	FALSE	FALSE	FALSE	FALSE	FALSE	FALSE	FALSE	FALSE	TRUE	5	1	0	1	1	1	276	2018-05-07	Chakmarkol	0	5
3-045-008-003	0	3-045-008	Makeshift	45	630.6	123	2	8	3	493.58	4	0	0	2	Unreg - AugtoDec31	male	23	1	3	1. Adequate polio and VPD	1	2	2	2	2	1	1	0	8	FALSE	FALSE	FALSE	FALSE	FALSE	FALSE	FALSE	TRUE	FALSE	4	1	1	1	1	1	284	2018-05-07	Chakmarkol	0	4
3-045-011-007	0	3-045-011	Makeshift	45	630.6	123	1	11	7	246.79	8	0	0	1	Unreg - AugtoDec31	female	74	1	3	1. Adequate polio and VPD	2	2	2	2	2	1	1	0	8	FALSE	FALSE	FALSE	FALSE	FALSE	FALSE	FALSE	TRUE	FALSE	5	1	1	0	1	1	277	2018-05-07	Chakmarkol	0	1
3-045-012-003	0	3-045-012	Makeshift	45	630.6	123	1	12	3	246.79	3	0	0	1	Unreg - AugtoDec31	female	69	1	3	1. Adequate polio and VPD	1	1	1	1	2	1	1	0	8	FALSE	FALSE	FALSE	FALSE	FALSE	FALSE	FALSE	TRUE	FALSE	5	1	0	0	1	1	279	2018-05-07	Chakmarkol	1	5
3-045-013-003	0	3-045-013	Makeshift	45	630.6	123	1	13	3	246.79	3	0	0	1	Unreg - AugtoDec31	male	19	1	3	5. Small for polio but sent	2	1	2	2	2	1	1	0	9	FALSE	FALSE	FALSE	FALSE	FALSE	FALSE	FALSE	FALSE	TRUE	2	0	0	0	1	1	283	2018-05-07	Chakmarkol	0	5
3-046-002-003	6.insufficient for test	3-046-002	Makeshift	46	270	67	2	2	3	627.94	3	0	0	2	Unreg - AugtoDec31	male	26	1	3	4. No polio - VPD only	2	2	2	99	2	1	1	0	9	FALSE	FALSE	FALSE	FALSE	FALSE	FALSE	FALSE	FALSE	TRUE	5	1	1	0	1	1	101	2018-05-08	Jadimura	0	5
3-046-004-007	0	3-046-004	Makeshift	46	270	67	2	4	7	627.94	7	0	0	2	Unreg - AugtoDec31	female	44	2	3	1. Adequate polio and VPD	2	2	2	2	2	1	99	0	9	FALSE	FALSE	FALSE	FALSE	FALSE	FALSE	FALSE	FALSE	TRUE	5	1	0	0	1	1	98	2018-05-08	Jadimura	1	5
3-046-005-003	0	3-046-005	Makeshift	46	270	67	2	5	3	941.91	5	1	0	2	Unreg - AugtoDec31	male	44	2	3	5. Small for polio but sent	2	0	0	2	0	0	0	0	9	FALSE	FALSE	FALSE	FALSE	FALSE	FALSE	FALSE	FALSE	TRUE	5	0	0	0	1	1	94	2018-05-08	Jadimura	0	5
3-046-006-008	0	3-046-006	Makeshift	46	270	67	1	6	8	313.97	8	0	0	1	Unreg - AugtoDec31	female	59	1	3	1. Adequate polio and VPD	2	2	2	99	99	1	99	0	9	FALSE	FALSE	FALSE	FALSE	FALSE	FALSE	FALSE	FALSE	TRUE	5	0	0	0	1	1	102	2018-05-08	Jadimura	1	5
3-046-007-005	1.Not at home	3-046-007	Makeshift	46	270	67	1	7	5	313.97	5	0	0	1	Unreg - AugtoDec31	male	78	1	2	#N/A	2	2	2	0	2	1	99	0	9	FALSE	FALSE	FALSE	FALSE	FALSE	FALSE	FALSE	FALSE	TRUE	5	0	0	99	0	0	#N/A	2018-05-08	Jadimura	0	5
3-046-009-008	0	3-046-009	Makeshift	46	270	67	1	9	8	313.97	8	0	0	1	Unreg - AugtoDec31	male	80	1	3	1. Adequate polio and VPD	2	2	2	2	0	0	0	0	9	FALSE	FALSE	FALSE	FALSE	FALSE	FALSE	FALSE	FALSE	TRUE	5	0	1	0	1	1	96	2018-05-08	Jadimura	0	5
3-046-010-004	1.Not at home	3-046-010	Makeshift	46	270	67	2	10	4	627.94	4	0	0	2	Unreg - AugtoDec31	female	16	6	3	#N/A	2	2	2	2	2	1	1	0	9	FALSE	FALSE	FALSE	FALSE	FALSE	FALSE	FALSE	FALSE	TRUE	5	1	1	99	1	0	#N/A	2018-05-08	Jadimura	1	5
3-046-011-008	2.Child refusal	3-046-011	Makeshift	46	270	67	3	11	8	941.91	9	0	0	3	Unreg - AugtoDec31	male	35	1	3	#N/A	0	0	1	2	99	1	0	0	3	FALSE	FALSE	TRUE	FALSE	FALSE	FALSE	FALSE	FALSE	FALSE	5	1	1	0	1	0	#N/A	2018-05-08	Jadimura	0	5
3-046-012-006	0	3-046-012	Makeshift	46	270	67	1	12	6	313.97	6	0	0	1	Unreg - AugtoDec31	male	34	1	3	1. Adequate polio and VPD	2	2	2	2	2	1	1	0	9	FALSE	FALSE	FALSE	FALSE	FALSE	FALSE	FALSE	FALSE	TRUE	5	1	1	0	1	1	100	2018-05-08	Jadimura	0	5
3-046-013-003	1.Not at home	3-046-013	Makeshift	46	270	67	1	13	3	313.97	3	0	0	1	Unreg - AugtoDec31	female	67	7	3	#N/A	1	1	1	99	99	1	99	0	3	FALSE	FALSE	TRUE	FALSE	FALSE	FALSE	FALSE	FALSE	FALSE	5	1	0	99	1	0	#N/A	2018-05-08	Jadimura	1	5
3-047-003-002	0	3-047-003	Makeshift	47	195.71	95	1	3	2	614.16	2	0	0	1	Unreg - AugtoDec31	female	22	1	3	1. Adequate polio and VPD	2	2	2	0	2	1	1	0	9	FALSE	FALSE	FALSE	FALSE	FALSE	FALSE	FALSE	FALSE	TRUE	5	0	0	1	1	1	696	2018-05-07	Leda 13	1	5
3-047-009-009	0	3-047-009	Makeshift	47	195.71	95	3	9	9	1842.47	11	0	0	3	Unreg - AugtoDec31	female	75	2	3	1. Adequate polio and VPD	0	0	0	0	0	0	0	0	9	FALSE	FALSE	FALSE	FALSE	FALSE	FALSE	FALSE	FALSE	TRUE	5	1	1	0	1	1	693	2018-05-07	Leda 13	0	5
3-047-010-004	0	3-047-010	Makeshift	47	195.71	95	2	10	4	1228.31	4	0	0	2	Unreg - AugtoDec31	male	13	1	3	1. Adequate polio and VPD	0	0	0	0	2	0	0	0	9	FALSE	FALSE	FALSE	FALSE	FALSE	FALSE	FALSE	FALSE	TRUE	5	0	0	0	1	1	695	2018-05-07	Leda 13	1	5
3-047-011-003	0	3-047-011	Makeshift	47	195.71	95	2	11	3	1228.31	4	0	0	2	Unreg - AugtoDec31	male	47	1	3	1. Adequate polio and VPD	0	0	0	0	0	0	0	0	9	FALSE	FALSE	FALSE	FALSE	FALSE	FALSE	FALSE	FALSE	TRUE	5	0	0	0	1	1	697	2018-05-07	Leda 13	0	5
3-047-012-004	0	3-047-012	Makeshift	47	195.71	95	2	12	4	1228.31	6	0	0	2	Unreg - pre2016	female	50	1	1	1. Adequate polio and VPD	2	0	2	2	2	1	1	0	9	FALSE	FALSE	FALSE	FALSE	FALSE	FALSE	FALSE	FALSE	TRUE	5	0	0	1	1	1	699	2018-05-07	Leda 13	1	5
3-047-013-003	0	3-047-013	Makeshift	47	195.71	95	2	13	3	1228.31	4	0	1	1	Unreg - AugtoDec31	female	50	1	3	1. Adequate polio and VPD	2	2	2	2	0	1	1	0	9	FALSE	FALSE	FALSE	FALSE	FALSE	FALSE	FALSE	FALSE	TRUE	5	0	0	0	1	1	702	2018-05-07	Leda 13	0	5
3-048-002-005	0	3-048-002	Makeshift	48	495	90	3	2	5	690.14	7	0	1	2	Unreg - AugtoDec31	female	66	1	3	1. Adequate polio and VPD	2	2	2	2	2	1	1	0	9	FALSE	FALSE	FALSE	FALSE	FALSE	FALSE	FALSE	FALSE	TRUE	5	1	1	0	1	1	77	2018-05-07	Leda-D	0	5
3-048-004-007	0	3-048-004	Makeshift	48	495	90	1	4	7	230.05	7	0	0	1	Unreg - AugtoDec31	male	78	8	3	1. Adequate polio and VPD	0	2	0	2	0	1	1	0	9	FALSE	FALSE	FALSE	FALSE	FALSE	FALSE	FALSE	FALSE	TRUE	5	99	99	0	1	1	80	2018-05-07	Leda-D	99	5
3-048-005-008	0	3-048-005	Makeshift	48	495	90	1	5	8	230.05	8	0	0	1	Unreg - AugtoDec31	male	23	1	3	1. Adequate polio and VPD	0	2	0	0	0	1	1	0	9	FALSE	FALSE	FALSE	FALSE	FALSE	FALSE	FALSE	FALSE	TRUE	5	1	0	1	1	1	78	2018-05-07	Leda-D	1	5
3-048-006-009	0	3-048-006	Makeshift	48	495	90	4	6	9	920.19	12	0	1	3	Unreg - AugtoDec31	female	12	2	3	5. Small for polio but sent	2	2	2	2	2	1	1	0	9	FALSE	FALSE	FALSE	FALSE	FALSE	FALSE	FALSE	FALSE	TRUE	5	0	0	0	1	1	92	2018-05-07	Leda-D	1	5
3-048-007-014	0	3-048-007	Makeshift	48	495	90	4	7	14	1150.24	15	1	0	4	Unreg - AugtoDec31	male	24	5	3	1. Adequate polio and VPD	2	2	2	2	2	1	1	0	9	FALSE	FALSE	FALSE	FALSE	FALSE	FALSE	FALSE	FALSE	TRUE	5	1	1	0	1	1	85	2018-05-07	Leda-D	1	5
3-048-008-009	0	3-048-008	Makeshift	48	495	90	1	8	9	230.05	9	0	0	1	Unreg - AugtoDec31	female	59	1	3	1. Adequate polio and VPD	2	2	1	2	1	1	1	0	3 5	FALSE	FALSE	TRUE	FALSE	TRUE	FALSE	FALSE	FALSE	FALSE	5	1	1	1	1	1	81	2018-05-07	Leda-D	0	5
3-048-010-004	0	3-048-010	Makeshift	48	495	90	1	10	4	460.09	5	1	0	1	Unreg - AugtoDec31	female	80	2	3	1. Adequate polio and VPD	1	2	0	2	0	1	1	0	3	FALSE	FALSE	TRUE	FALSE	FALSE	FALSE	FALSE	FALSE	FALSE	5	1	1	1	1	1	83	2018-05-07	Leda-D	0	5
3-048-011-005	0	3-048-011	Makeshift	48	495	90	2	11	5	460.09	7	0	0	2	Unreg - AugtoDec31	male	47	2	2	1. Adequate polio and VPD	2	2	1	2	2	1	1	0	1 2 3	TRUE	TRUE	TRUE	FALSE	FALSE	FALSE	FALSE	FALSE	FALSE	4	1	0	0	1	1	88	2018-05-07	Leda-D	1	5
3-048-013-007	0	3-048-013	Makeshift	48	495	90	1	13	7	230.05	8	0	0	1	Unreg - AugtoDec31	female	59	2	3	3. No VPD - Polio only	2	2	2	2	2	1	1	0	9	FALSE	FALSE	FALSE	FALSE	FALSE	FALSE	FALSE	FALSE	TRUE	5	1	1	1	1	1	90	2018-05-07	Leda-D	0	5
3-049-003-008	0	3-049-003	Makeshift	49	1993	84	1	3	8	53.33	10	0	0	1	Unreg - pre2016	male	47	1	1	5. Small for polio but sent	2	2	1	2	2	1	0	.	1 2 3	TRUE	TRUE	TRUE	FALSE	FALSE	FALSE	FALSE	FALSE	FALSE	5	.	.	1	1	1	1083	2018-05-07	Leda MS	0	5
3-049-005-004	0	3-049-005	Makeshift	49	1993	84	2	5	4	106.65	5	0	0	2	Unreg - pre2016	female	51	1	1	5. Small for polio but sent	2	2	1	2	1	1	0	.	1 2 3 5	TRUE	TRUE	TRUE	FALSE	TRUE	FALSE	FALSE	FALSE	FALSE	5	.	.	1	1	1	1085	2018-05-07	Leda MS	0	5
3-049-007-005	0	3-049-007	Makeshift	49	1993	84	2	7	5	106.65	8	0	0	2	Unreg - pre2016	male	72	1	1	Light blood color - sick child	2	1	1	2	2	1	1	.	1 2 3 5 6	TRUE	TRUE	TRUE	FALSE	TRUE	TRUE	FALSE	FALSE	FALSE	5	.	.	1	1	1	1088	2018-05-07	Leda MS	0	5
3-049-008-005	0	3-049-008	Makeshift	49	1993	84	1	8	5	53.33	6	0	0	1	Unreg - pre2016	female	60	1	1	5. Small for polio but sent	2	1	1	1	2	1	1	.	1 2 3 5 6	TRUE	TRUE	TRUE	FALSE	TRUE	TRUE	FALSE	FALSE	FALSE	5	.	.	1	1	1	1089	2018-05-07	Leda MS	0	5
3-049-009-006	0	3-049-009	Makeshift	49	1993	84	3	9	6	159.98	8	0	0	3	Unreg - pre2016	female	13	1	1	1. Adequate polio and VPD	1	2	2	1	2	0	0	.	3 5	FALSE	FALSE	TRUE	FALSE	TRUE	FALSE	FALSE	FALSE	FALSE	5	.	.	1	1	1	1091	2018-05-07	Leda MS	0	5
3-049-010-003	0	3-049-010	Makeshift	49	1993	84	1	10	3	53.33	3	0	0	1	Unreg - pre2016	female	72	1	1	5. Small for polio but sent	2	2	2	1	2	1	0	.	1 3 6	TRUE	FALSE	TRUE	FALSE	FALSE	TRUE	FALSE	FALSE	FALSE	5	.	.	0	1	1	1093	2018-05-07	Leda MS	0	5
3-049-011-004	0	3-049-011	Makeshift	49	1993	84	2	11	4	106.65	4	0	0	2	Unreg - pre2016	male	26	1	1	5. Small for polio but sent	2	2	2	2	2	1	0	.	1 2 3 5 6	TRUE	TRUE	TRUE	FALSE	TRUE	TRUE	FALSE	FALSE	FALSE	5	.	.	1	1	1	1096	2018-05-07	Leda MS	0	5
3-050-001-006	0	3-050-001	Makeshift	50	405	79	2	1	6	493.61	6	0	0	2	Unreg - AugtoDec31	female	59	1	3	1. Adequate polio and VPD	2	2	2	2	0	1	0	0	9	FALSE	FALSE	FALSE	FALSE	FALSE	FALSE	FALSE	FALSE	TRUE	5	1	1	0	1	1	520	2018-05-08	Nayapara,exp	1	5
3-050-002-002	0	3-050-002	Makeshift	50	405	79	1	2	2	246.8	5	0	0	1	Unreg - AugtoDec31	male	27	1	3	5. Small for polio but sent	2	2	2	2	2	1	1	0	9	FALSE	FALSE	FALSE	FALSE	FALSE	FALSE	FALSE	FALSE	TRUE	5	1	1	1	1	1	513	2018-05-08	Nayapara,exp	0	5
3-050-003-006	0	3-050-003	Makeshift	50	405	79	2	3	6	493.61	7	0	1	1	Unreg - AugtoDec31	male	38	2	3	1. Adequate polio and VPD	1	1	1	1	0	0	0	0	1 3 5	TRUE	FALSE	TRUE	FALSE	TRUE	FALSE	FALSE	FALSE	FALSE	5	0	0	0	1	1	515	2018-05-08	Nayapara,exp	0	5
3-050-005-005	0	3-050-005	Makeshift	50	405	79	2	5	5	493.61	6	0	0	2	Unreg - AugtoDec31	female	74	1	3	1. Adequate polio and VPD	2	2	2	0	2	1	1	0	9	FALSE	FALSE	FALSE	FALSE	FALSE	FALSE	FALSE	FALSE	TRUE	5	1	1	1	1	1	519	2018-05-08	Nayapara,exp	0	5
3-050-006-006	0	3-050-006	Makeshift	50	405	79	1	6	6	246.8	6	0	0	1	Unreg - AugtoDec31	female	19	1	3	1. Adequate polio and VPD	0	2	0	0	0	1	1	0	9	FALSE	FALSE	FALSE	FALSE	FALSE	FALSE	FALSE	FALSE	TRUE	2	1	0	0	1	1	527	2018-05-08	Nayapara,exp	1	5
3-050-008-004	0	3-050-008	Makeshift	50	405	79	2	8	4	493.61	4	0	0	2	Unreg - AugtoDec31	male	13	1	3	1. Adequate polio and VPD	0	2	2	0	2	1	1	0	9	FALSE	FALSE	FALSE	FALSE	FALSE	FALSE	FALSE	FALSE	TRUE	5	1	1	0	1	1	523	2018-05-08	Nayapara,exp	0	5
3-050-010-004	6.insufficient for test	3-050-010	Makeshift	50	405	79	2	10	4	493.61	4	0	0	2	Unreg - AugtoDec31	male	19	1	3	4. No polio - VPD only	0	2	2	0	2	1	1	2	9	FALSE	FALSE	FALSE	FALSE	FALSE	FALSE	FALSE	FALSE	TRUE	4	1	0	0	1	1	524	2018-05-08	Nayapara,exp	0	5
3-050-013-005	0	3-050-013	Makeshift	50	405	79	3	13	5	740.41	8	0	0	3	Unreg - AugtoDec31	male	72	1	3	1. Adequate polio and VPD	2	2	1	2	2	1	1	0	4	FALSE	FALSE	FALSE	TRUE	FALSE	FALSE	FALSE	FALSE	FALSE	5	1	1	0	1	1	525	2018-05-08	Nayapara,exp	0	5
3-051-001-006	0	3-051-001	Makeshift	51	420	95	2	1	6	572.38	7	0	0	2	Unreg - AugtoDec31	female	66	1	3	1. Adequate polio and VPD	2	99	0	2	0	1	0	0	9	FALSE	FALSE	FALSE	FALSE	FALSE	FALSE	FALSE	FALSE	TRUE	5	0	0	1	1	1	904	2018-05-08	Nayapara,exp	0	5
3-051-002-003	6.insufficient for test	3-051-002	Makeshift	51	420	95	1	2	3	286.19	4	0	0	1	Unreg - AugtoDec31	male	14	1	3	4. No polio - VPD only	2	0	99	0	2	0	1	0	9	FALSE	FALSE	FALSE	FALSE	FALSE	FALSE	FALSE	FALSE	TRUE	5	0	0	0	1	1	908	2018-05-08	Nayapara,exp	0	5
3-051-003-004	0	3-051-003	Makeshift	51	420	95	2	3	4	572.38	6	0	0	2	Unreg - AugtoDec31	female	67	1	3	1. Adequate polio and VPD	1	2	0	2	2	1	0	0	3	FALSE	FALSE	TRUE	FALSE	FALSE	FALSE	FALSE	FALSE	FALSE	5	0	0	0	1	1	906	2018-05-08	Nayapara,exp	0	5
3-051-004-002	0	3-051-004	Makeshift	51	420	95	1	4	2	572.38	5	1	0	1	Unreg - AugtoDec31	female	29	1	3	5. Small for polio but sent	2	2	2	2	0	0	1	0	9	FALSE	FALSE	FALSE	FALSE	FALSE	FALSE	FALSE	FALSE	TRUE	5	0	0	0	1	1	905	2018-05-08	Nayapara,exp	1	5
3-051-006-006	0	3-051-006	Makeshift	51	420	95	3	6	6	1144.75	16	1	0	3	Unreg - AugtoDec31	male	75	1	5	1. Adequate polio and VPD	2	2	2	0	0	0	1	0	9	FALSE	FALSE	FALSE	FALSE	FALSE	FALSE	FALSE	FALSE	TRUE	5	1	1	0	1	1	913	2018-05-08	Nayapara,exp	0	5
3-051-007-007	0	3-051-007	Makeshift	51	420	95	1	7	7	286.19	7	0	0	1	Unreg - AugtoDec31	male	47	1	3	1. Adequate polio and VPD	0	0	0	0	2	1	99	0	9	FALSE	FALSE	FALSE	FALSE	FALSE	FALSE	FALSE	FALSE	TRUE	4	1	0	0	1	1	909	2018-05-08	Nayapara,exp	0	5
3-051-008-004	0	3-051-008	Makeshift	51	420	95	1	8	4	286.19	4	0	0	1	Unreg - AugtoDec31	female	47	3	3	1. Adequate polio and VPD	99	2	2	2	0	0	0	0	9	FALSE	FALSE	FALSE	FALSE	FALSE	FALSE	FALSE	FALSE	TRUE	5	0	0	0	1	1	911	2018-05-08	Nayapara,exp	0	5
3-051-010-005	0	3-051-010	Makeshift	51	420	95	1	10	5	286.19	6	0	0	1	Unreg - AugtoDec31	male	52	1	3	1. Adequate polio and VPD	2	2	0	1	2	1	1	0	5	FALSE	FALSE	FALSE	FALSE	TRUE	FALSE	FALSE	FALSE	FALSE	5	1	1	1	1	1	918	2018-05-08	Nayapara,exp	0	5
3-051-011-006	0	3-051-011	Makeshift	51	420	95	3	11	6	858.57	7	0	0	3	Unreg - AugtoDec31	male	30	1	3	1. Adequate polio and VPD	2	2	2	2	2	1	1	0	9	FALSE	FALSE	FALSE	FALSE	FALSE	FALSE	FALSE	FALSE	TRUE	5	0	0	0	1	1	916	2018-05-08	Nayapara,exp	0	5
3-052-002-004	0	3-052-002	Makeshift	52	543.31	72	2	2	4	335.35	4	0	0	2	Unreg - AugtoDec31	male	25	1	3	1. Adequate polio and VPD	2	2	2	2	2	1	1	0	9	FALSE	FALSE	FALSE	FALSE	FALSE	FALSE	FALSE	FALSE	TRUE	5	1	1	0	1	1	704	2018-05-08	Sal bagan	0	5
3-052-003-008	0	3-052-003	Makeshift	52	543.31	72	1	3	8	167.67	8	0	0	1	Unreg - AugtoDec31	male	12	1	3	1. Adequate polio and VPD	2	2	2	2	2	1	1	2	9	FALSE	FALSE	FALSE	FALSE	FALSE	FALSE	FALSE	FALSE	TRUE	5	1	1	1	1	1	705	2018-05-08	Sal bagan	0	5
3-052-004-005	0	3-052-004	Makeshift	52	543.31	72	2	4	5	335.35	5	0	0	2	Unreg - 2016to2017	female	14	1	3	1. Adequate polio and VPD	2	2	1	2	2	1	0	0	9	FALSE	FALSE	FALSE	FALSE	FALSE	FALSE	FALSE	FALSE	TRUE	5	1	1	1	1	1	714	2018-05-08	Sal bagan	0	5
3-052-005-007	0	3-052-005	Makeshift	52	543.31	72	3	5	7	503.02	9	0	0	3	Unreg - AugtoDec31	male	63	1	3	1. Adequate polio and VPD	1	2	2	0	2	1	1	0	3	FALSE	FALSE	TRUE	FALSE	FALSE	FALSE	FALSE	FALSE	FALSE	5	1	1	0	1	1	710	2018-05-08	Sal bagan	0	5
3-052-006-005	0	3-052-006	Makeshift	52	543.31	72	3	6	5	503.02	5	0	0	3	Unreg - AugtoDec31	female	13	1	3	1. Adequate polio and VPD	2	2	2	0	2	1	1	0	9	FALSE	FALSE	FALSE	FALSE	FALSE	FALSE	FALSE	FALSE	TRUE	2	1	1	1	1	1	712	2018-05-08	Sal bagan	0	5
3-052-007-009	0	3-052-007	Makeshift	52	543.31	72	2	7	9	335.35	12	0	0	2	Unreg - AugtoDec31	male	51	1	4	1. Adequate polio and VPD	2	2	2	1	2	1	1	0	4 5	FALSE	FALSE	FALSE	TRUE	TRUE	FALSE	FALSE	FALSE	FALSE	5	1	1	0	1	1	720	2018-05-08	Sal bagan	0	5
3-052-008-010	0	3-052-008	Makeshift	52	543.31	72	2	8	10	503.02	14	1	0	2	Unreg - AugtoDec31	female	25	1	4	1. Adequate polio and VPD	2	0	0	0	0	1	0	0	9	FALSE	FALSE	FALSE	FALSE	FALSE	FALSE	FALSE	FALSE	TRUE	5	0	0	0	1	1	718	2018-05-08	Sal bagan	0	5
3-052-009-004	0	3-052-009	Makeshift	52	543.31	72	2	9	4	503.02	6	1	0	2	Unreg - AugtoDec31	female	57	1	3	1. Adequate polio and VPD	2	2	2	2	2	1	1	0	9	FALSE	FALSE	FALSE	FALSE	FALSE	FALSE	FALSE	FALSE	TRUE	2	1	1	0	1	1	707	2018-05-08	Sal bagan	0	2
3-052-010-002	0	3-052-010	Makeshift	52	543.31	72	1	10	2	167.67	3	0	0	1	Unreg - AugtoDec31	male	70	1	3	1. Adequate polio and VPD	2	2	2	2	2	1	0	0	9	FALSE	FALSE	FALSE	FALSE	FALSE	FALSE	FALSE	FALSE	TRUE	5	1	1	1	1	1	709	2018-05-08	Sal bagan	1	2
3-052-011-004	0	3-052-011	Makeshift	52	543.31	72	2	11	4	503.02	5	1	0	2	Unreg - AugtoDec31	female	23	1	3	5. Small for polio but sent	2	2	0	2	2	1	1	0	9	FALSE	FALSE	FALSE	FALSE	FALSE	FALSE	FALSE	FALSE	TRUE	5	0	0	0	1	1	713	2018-05-08	Sal bagan	0	5
3-052-012-010	0	3-052-012	Makeshift	52	543.31	72	1	12	10	167.67	10	0	0	1	Unreg - AugtoDec31	male	46	1	3	1. Adequate polio and VPD	2	2	2	2	2	1	1	0	9	FALSE	FALSE	FALSE	FALSE	FALSE	FALSE	FALSE	FALSE	TRUE	2	1	1	1	1	1	716	2018-05-08	Sal bagan	0	5
3-053-002-002	0	3-053-002	Makeshift	53	710	95	2	2	2	338.59	3	0	0	2	Unreg - AugtoDec31	female	63	1	3	1. Adequate polio and VPD	2	2	1	0	0	1	0	0	8	FALSE	FALSE	FALSE	FALSE	FALSE	FALSE	FALSE	TRUE	FALSE	5	0	0	99	1	1	537	2018-05-09	Shamlapur	0	5
3-053-003-003	0	3-053-003	Makeshift	53	710	95	1	3	3	169.29	4	0	0	1	Unreg - AugtoDec31	male	59	1	3	1. Adequate polio and VPD	0	2	2	0	2	1	1	0	9	FALSE	FALSE	FALSE	FALSE	FALSE	FALSE	FALSE	FALSE	TRUE	3	1	0	1	1	1	529	2018-05-09	Shamlapur	0	5
3-053-005-002	0	3-053-005	Makeshift	53	710	95	1	5	2	169.29	2	0	0	1	Unreg - AugtoDec31	female	51	1	3	1. Adequate polio and VPD	2	2	2	2	2	1	1	0	9	FALSE	FALSE	FALSE	FALSE	FALSE	FALSE	FALSE	FALSE	TRUE	5	0	0	1	1	1	531	2018-05-09	Shamlapur	0	5
3-053-006-003	0	3-053-006	Makeshift	53	710	95	2	6	3	338.59	4	0	0	2	Unreg - AugtoDec31	male	75	1	3	1. Adequate polio and VPD	2	2	2	2	2	1	1	0	9	FALSE	FALSE	FALSE	FALSE	FALSE	FALSE	FALSE	FALSE	TRUE	5	1	99	0	1	1	535	2018-05-09	Shamlapur	1	5
3-053-007-008	0	3-053-007	Makeshift	53	710	95	1	7	8	169.29	9	0	0	1	Unreg - AugtoDec31	male	44	1	3	5. Small for polio but sent	1	2	2	2	2	1	1	0	9	FALSE	FALSE	FALSE	FALSE	FALSE	FALSE	FALSE	FALSE	TRUE	5	0	0	0	1	1	532	2018-05-09	Shamlapur	0	5
3-053-010-004	1.Not at home	3-053-010	Makeshift	53	710	95	1	10	4	169.29	4	0	0	1	Unreg - AugtoDec31	male	47	1	3	#N/A	2	2	2	2	2	1	1	0	9	FALSE	FALSE	FALSE	FALSE	FALSE	FALSE	FALSE	FALSE	TRUE	5	0	0	0	1	0	#N/A	2018-05-09	Shamlapur	1	5
3-053-011-003	0	3-053-011	Makeshift	53	710	95	1	11	3	169.29	5	0	0	1	Unreg - pre2016	female	27	1	1	1. Adequate polio and VPD	2	2	2	2	1	1	1	.	9	FALSE	FALSE	FALSE	FALSE	FALSE	FALSE	FALSE	FALSE	TRUE	5	.	.	1	1	1	534	2018-05-09	Shamlapur	0	5
3-054-003-003	0	3-054-003	Makeshift	54	547.01	97	2	3	3	448.73	4	0	0	2	Unreg - AugtoDec31	male	45	1	3	1. Adequate polio and VPD	2	2	2	1	2	1	1	0	5	FALSE	FALSE	FALSE	FALSE	TRUE	FALSE	FALSE	FALSE	FALSE	5	0	0	0	1	1	1105	2018-05-08	Unchiprang	1	5
3-054-009-009	1.Not at home	3-054-009	Makeshift	54	547.01	97	2	9	9	448.73	9	0	0	2	Unreg - AugtoDec31	female	40	7	3	#N/A	2	2	2	2	2	1	1	0	9	FALSE	FALSE	FALSE	FALSE	FALSE	FALSE	FALSE	FALSE	TRUE	5	1	1	99	1	0	#N/A	2018-05-08	Unchiprang	0	2
3-054-011-006	0	3-054-011	Makeshift	54	547.01	97	2	11	6	448.73	6	0	0	2	Unreg - AugtoDec31	male	60	8	3	5. Small for polio but sent	2	2	2	0	0	1	1	0	9	FALSE	FALSE	FALSE	FALSE	FALSE	FALSE	FALSE	FALSE	TRUE	5	1	1	1	1	1	1103	2018-05-08	Unchiprang	0	5
3-054-012-007	6.insufficient for test	3-054-012	Makeshift	54	547.01	97	1	12	7	448.73	8	1	0	1	Unreg - AugtoDec31	female	60	1	3	4. No polio - VPD only	0	0	0	0	2	1	1	0	9	FALSE	FALSE	FALSE	FALSE	FALSE	FALSE	FALSE	FALSE	TRUE	5	1	1	1	1	1	1102	2018-05-08	Unchiprang	0	5
3-054-013-005	0	3-054-013	Makeshift	54	547.01	97	2	13	5	448.73	8	0	1	1	Unreg - AugtoDec31	male	47	1	3	5. Small for polio but sent	0	0	0	2	2	1	1	0	9	FALSE	FALSE	FALSE	FALSE	FALSE	FALSE	FALSE	FALSE	TRUE	5	1	1	1	1	1	1107	2018-05-08	Unchiprang	0	5
3-055-004-005	0	3-055-004	Makeshift	55	420.24	71	1	4	5	213.77	5	0	0	1	Unreg - AugtoDec31	male	60	7	3	1. Adequate polio and VPD	2	2	2	2	2	1	1	0	9	FALSE	FALSE	FALSE	FALSE	FALSE	FALSE	FALSE	FALSE	TRUE	5	1	1	0	1	1	305	2018-05-08	Unchiprang	0	5
3-055-006-004	0	3-055-006	Makeshift	55	420.24	71	3	6	4	855.07	7	1	0	3	Unreg - AugtoDec31	male	63	1	3	1. Adequate polio and VPD	2	2	2	2	2	1	1	0	9	FALSE	FALSE	FALSE	FALSE	FALSE	FALSE	FALSE	FALSE	TRUE	5	1	1	1	1	1	309	2018-05-08	Unchiprang	1	2
3-055-008-005	0	3-055-008	Makeshift	55	420.24	71	3	8	5	641.3	6	0	1	2	Unreg - AugtoDec31	female	29	1	3	5. Small for polio but sent	2	1	1	2	2	1	1	0	9	FALSE	FALSE	FALSE	FALSE	FALSE	FALSE	FALSE	FALSE	TRUE	5	1	1	1	1	1	307	2018-05-08	Unchiprang	1	5
3-055-011-009	0	3-055-011	Makeshift	55	420.24	71	1	11	9	213.77	9	0	0	1	Unreg - AugtoDec31	male	49	1	3	1. Adequate polio and VPD	1	1	1	1	1	1	1	0	8	FALSE	FALSE	FALSE	FALSE	FALSE	FALSE	FALSE	TRUE	FALSE	5	1	1	1	1	1	303	2018-05-08	Unchiprang	1	5
3-055-012-004	0	3-055-012	Makeshift	55	420.24	71	2	12	4	427.53	5	0	0	2	Unreg - AugtoDec31	female	64	1	3	1. Adequate polio and VPD	2	2	2	2	2	1	1	0	9	FALSE	FALSE	FALSE	FALSE	FALSE	FALSE	FALSE	FALSE	TRUE	5	1	1	1	1	1	312	2018-05-08	Unchiprang	0	2
3-055-013-009	2.Child refusal	3-055-013	Makeshift	55	420.24	71	3	13	9	641.3	10	0	0	3	Unreg - AugtoDec31	female	47	1	3	#N/A	2	2	2	2	2	1	1	0	9	FALSE	FALSE	FALSE	FALSE	FALSE	FALSE	FALSE	FALSE	TRUE	5	1	1	0	1	0	#N/A	2018-05-08	Unchiprang	0	5
[truncated: 41 more columns]

## Sheet: variable dictionary
#	Variable	Type	Len	Format	Informat	Label	Explanation
1	PID	Char	13	13	13	PID	Child personal ID
2	Nosamplereason	Char	23	23	23	Nosamplereason	Reason for no DBS sample collected
3	household_id	Char	9	9	9	household_id	Household ID
4	camp	Num	8	CAMP.		camp	Camp (1=Kutupalong, 2=Nayapara, 3=Makeshift)
5	cluster	Num	8			cluster	Cluster
6	clustersize	Num	8			clustersize	Total population within cluster
7	hhpercluster	Num	8			hhpercluster	Total # of households within cluster
8	kidsperhh_young	Num	8			kidsperhh_young	# of eligible children per household
9	hh_id	Num	8			hh_id	Household ID
10	child_id	Num	8			child_id	Child ID
11	makeshift_wt	Num	8			makeshift_wt	Design weights for makeshift camps ONLY
12	wholehh	Num	8			wholehh	Total number of people per household
13	num_age0to5mo	Num	8			num_age0to5mo	Number of <5 month olds per household
14	num_age6to11mo	Num	8			num_age6to11mo	Number of 6 -11 month olds per household
15	num_age1to6y	Num	8			num_age1to6y	Number of 1-6year olds per household
16	Registered_unregistered	Char	21	21	21	Registered/unregistered	Registered/unregistered
17	sex	Char	6	6	6	sex	Gender
18	name	Char	14	14	14	name	First name
19	agemo	Num	8			agemo	Age in months
20	relationshiptochild	Num	8			relationshiptochild	Caregiver relationship to child (1=Mother, 2=Father, 3=Grandmother, 4=Grandfather, 5=Aunt, 6=Uncle, 7=Sister, 8=Brother, 9=Other relative, 10=Other, 88=Refused to answer)
21	arrivebangladesh	Num	8			arrivebangladesh	Arrival month in Bangladesh (1=Before August 2017, 2=August 2017, 3=Sept, 4=Oct, 5=Nov, 6=Dec, 7=Jan 2018, 8=Feb, 9=March, 10=April, 11=May, 12=June, 88=Refused to answer, 99=Don’t know)
22	DBSstatus	Char	38	38	38	DBSstatus	Status of DBS
23	decisionvaccinate	Char	5	5	5	decisionvaccinate	Who decides to have the child vaccinated (1=Mother, 2=Father, 3=Sister, 4=Brother, 5=Other female relative, 6=Other male relative, 7=Other, 8=The child by himself, 9=No one, 88=Refused to answer, 99=Don't know)
24	Mother	Char	5	5	5	Mother	Mother takes Decision to vaccinate
25	Father	Char	5	5	5	Father	Decision to vaccinate
26	Sister	Char	5	5	5	Sister	Decision to vaccinate
27	Brother	Char	5	5	5	Brother	Decision to vaccinate
28	Other_female_relative	Char	5	5	5	Other female relative	Decision to vaccinate
29	Other_male_relative	Char	5	5	5	Other male relative	Decision to vaccinate
30	Other	Char	5	5	5	Other	Decision to vaccinate
31	The_child_by_himself_or_herself	Char	5	5	5	The child by himself or herself	Decision to vaccinate
32	No_one	Char	5	5	5	No one	Decision to vaccinate
33	Refused_to_answer	Char	5	5	5	Refused to answer	Decision to vaccinate
34	Don_t_know	Char	5	5	5	Don't know	Decision to vaccinate
35	reasonswhynovaccinated	Char	10	10	10	reasonswhynovaccinated	Reasons why the child did not participate in the third diphtheria campaign
36	unawareofcampaign	Char	5	5	5	unawareofcampaign	Caregiver was unaware of the vaccination campaign
37	receivedrequiredvaccines	Char	5	5	5	receivedrequiredvaccines	Caregiver thinks that child received all required vaccines
38	vaxnotnecessary	Char	5	5	5	vaxnotnecessary	Caregiver does not think vaccines are necessary
39	multipleInject	Char	5	5	5	multipleInject	Caregiver is fearful of vaccines or fearful of multiple injections
40	convertedchristianity	Char	5	5	5	convertedchristianity	Caregiver or child is fearful about not going to heaven or being converted to Christianity
41	notcomfortableleavinghouse	Char	5	5	5	notcomfortableleavinghouse	Female caregiver or child not comfortable leaving the house
42	femalenotcomfortable	Char	5	5	5	femalenotcomfortable	Female caregiver or child not comfortable taking vaccine from a male vaccinator
43	aefilastvax	Char	5	5	5	aefilastvax	The child got fever/swelling after last vaccination
44	nooneavailabletotakechild	Char	5	5	5	nooneavailabletotakechild	No one was available to take the child to get the vaccination.
45	childnotavail	Char	5	5	5	childnotavail	Child was not available (e.g., not at home, sick) at time of vaccination
46	childafraid	Char	5	5	5	childafraid	Child was afraid of needles/pain
47	headhhnotallow	Char	5	5	5	headhhnotallow	Father or head of household does not allow
48	vaccinatormistreated	Char	5	5	5	vaccinatormistreated	Vaccinator treated caregiver or child poorly
49	otheranswer	Char	5	5	5	otheranswer	Other
50	refusedtorepl	Char	5	5	5	refusedtorepl	Refused to answer
51	dontknow	Char	5	5	5	dontknow	Don't know
52	addmedrecords	Char	11	11	11	addmedrecords	Any additional vaccination or medical cards for this this? (1=OPV, 2=PCV, 3=Penta, 4=Td, 5=MR, 6=BCG, 7=IPV, 8=OCV, 9=no vaccination card available)
53	OPV	Char	5	5	5	OPV	Any additional vaccination or medical cards for this this? (1=OPV, 2=PCV, 3=Penta, 4=Td, 5=MR, 6=BCG, 7=IPV, 8=OCV, 9=no vaccination card available)
54	PCV	Char	5	5	5	PCV	Any additional vaccination or medical cards for this this? (1=OPV, 2=PCV, 3=Penta, 4=Td, 5=MR, 6=BCG, 7=IPV, 8=OCV, 9=no vaccination card available)
55	penta	Char	5	5	5	penta	Any additional vaccination or medical cards for this this? (1=OPV, 2=PCV, 3=Penta, 4=Td, 5=MR, 6=BCG, 7=IPV, 8=OCV, 9=no vaccination card available)
56	Td	Char	5	5	5	Td	Any additional vaccination or medical cards for this this? (1=OPV, 2=PCV, 3=Penta, 4=Td, 5=MR, 6=BCG, 7=IPV, 8=OCV, 9=no vaccination card available)
57	MR	Char	5	5	5	MR	Any additional vaccination or medical cards for this this? (1=OPV, 2=PCV, 3=Penta, 4=Td, 5=MR, 6=BCG, 7=IPV, 8=OCV, 9=no vaccination card available)
58	BCG	Char	5	5	5	BCG	Any additional vaccination or medical cards for this this? (1=OPV, 2=PCV, 3=Penta, 4=Td, 5=MR, 6=BCG, 7=IPV, 8=OCV, 9=no vaccination card available)
59	IPV	Char	5	5	5	IPV	Any additional vaccination or medical cards for this this? (1=OPV, 2=PCV, 3=Penta, 4=Td, 5=MR, 6=BCG, 7=IPV, 8=OCV, 9=no vaccination card available)
60	OCV	Char	5	5	5	OCV	Any additional vaccination or medical cards for this this? (1=OPV, 2=PCV, 3=Penta, 4=Td, 5=MR, 6=BCG, 7=IPV, 8=OCV, 9=no vaccination card available)
61	nocards	Char	5	5	5	nocards	Any additional vaccination or medical cards for this this? (1=OPV, 2=PCV, 3=Penta, 4=Td, 5=MR, 6=BCG, 7=IPV, 8=OCV, 9=no vaccination card available)
62	measles_disease	Num	8			measles_disease	Since arriving in Bangladesh, has your child had measles (1=yes, confirmed by health facility document, 2=yes, by verbal report at a clinic, 3=yes, by verbal report at local healer, 4=yes by verbal report but did not seek diagnosis, 5=no)
63	bcgscar	Num	8			bcgscar	BCG scar (0=no, 1=yes, 3=not sure If scar is from BCG, 99=child not available)
64	questionnairestatus	Num	8			questionnairestatus	Completed questionnaire (0=no, 1=yes)
65	barcode	Char	4	4	4	barcode	DBS barcode
66	Date	Num	8	DATE9.	DATE9.	Date	Date of survey
67	HHcamp	Char	12	12	12	HHcamp	No. of household in the camp
68	fever	Num	8		8	fever	Fever without rash in the last 2 weeks
69	diptheria_disease	Num	8		8	diptheria_disease	Since arriving in Bangladesh, has your child had diptheria (1=yes, confirmed by health facility document, 2=yes, by verbal report at a clinic, 3=yes, by verbal report at local healer, 4=yes by verbal report but did not seek diagnosis, 5=no)
70	team_number	Num	8		8	team_number	team number
71	whotookchild	Num	8		8	whotookchild
72	bornbangla	Num	8	YES0NO.	8	bornbangla	Born in Bangladesh (using date of birth and date of family arrival) (yes=1, no=0)
73	kidsperhh_old	Num	8			kidsperhh_old
74	ageyrs	Num	8			ageyrs
75	Sabin1	Num	8			Sabin1
76	Sabin2	Num	8			Sabin2
77	Sabin3	Num	8			Sabin3
78	P1COMMENT	Char	3	3	3	P1COMMENT	comment by laboratory -only used for final classification
79	P2COMMENT	Char	3	3	3	P2COMMENT	comment by laboratory -only used for final classification
80	P3COMMENT	Char	3	3	3	P3COMMENT	comment by laboratory -only used for final classification
81	agegroup	Num	8	AGEGROUP.		Age group	1='1-6 yo' 2='7-14 yo'
82	num_age0to6y	Num	8				No. children 0-6 yo in household
83	otherunder7inHH	Num	8	YES2NO.		Other children<7yr in HH	yes=1, no=2
84	youngage2cat	Num	8	YOUNGAGE2CAT.			Age group in 2 categories (1=1-2 yo; 2-=3-6 yo)
85	oldage2cat	Num	8	OLDAGE2CAT.			Age group in 2 categories (1=7-10 yo; 2-=11-14 yo)
86	ageless2yr	Num	8	YES2NO.		Age < 2 yrs	yes=1, no=2
87	agegrp_7cat	Num	8	AGEGRP_7CAT.			Age group in 7 year categories (1-2, 3-4,5-6,7-8,9-10,11-12,13-14)
88	DBSyes	Num	8	YES2NO.		DBS available	yes=1, no=2
89	spP1	Num	8	YES2NO.		P1 Seropositive	yes=1, no=2
90	spP2	Num	8	YES2NO.		P2 Seropositive	yes=1, no=2
91	spP3	Num	8	YES2NO.		P3 Seropositive	yes=1, no=2
92	dosedip1	Num	8	YES0NO.			received vaccine in 1st diptheria campaign (yes=1, no=0, .=missing)
93	dosedip2	Num	8	YES0NO.			received vaccine in 2nd diptheria campaign (yes=1, no=0, .=missing)
94	dosedip3	Num	8	YES0NO.			received vaccine in 3rd diptheria campaign (yes=1, no=0, .=missing)
95	dosemea1	Num	8	YES0NO.			received vaccine in 1st measles campaign (yes=1, no=0, .=missing)
96	dosemea2	Num	8	YES0NO.			received vaccine in 2nd measles campaign (yes=1, no=0, .=missing)
97	doseOCV1	Num	8	YES0NO.			received vaccine in 1st OCV campaign (yes=1, no=0, .=missing)
98	doseOCV2	Num	8	YES0NO.			received vaccine in 1st OCV campaign (yes=1, no=0, .=missing)
99	dosepoliomya	Num	8	YES0NO.			Received oral polio in Myanmar(yes=1, no=0, .=missing)
100	doseinjectionmya	Num	8	YES0NO.			Receivedvaccination through injection in Myanmar(yes=1, no=0, .=missing)
101	doseborder	Num	8	YES0NO.			Received any vaccine at the border
102	OPVdosesSIA	Num	8			OPV doses in campaigns	Total doses OPV received in SIAs (adding doses from 5 campaigns)
103	OPVdoses3cat	Num	8	OPVDOSES3CAT.			Total doses OPV received in SIAs (0=0 doses, 1=1-3 doses, 2=>3 doses)
104	OPVdosesless3	Num	8	YES2NO.		Received < 3 doses in SIA	(1=yes, 2=no)
105	OPVdosesany	Num	8				Received any OPV doses in SIA or Myanmar (1=yes, 2=no)
106	Registered	Num	8	YES2NO.			Registered in camp? (1=yes, 2=no)
107	arriveafterAug	Num	8	YES2NO.			Arrived after August 2017? (1=yes, 2=no)
